# Supplementary material for: The RNA-binding protein PCBP1 modulates transcription by recruiting the G-quadruplex-specific helicase DHX9
Source: J Biol Chem. 2024 Sep 27;300(11):107830. doi: 10.1016/j.jbc.2024.107830 (PMC11538862; doi:10.1016/j.jbc.2024.107830)
Supplement: Table S1 [file mmc2.xlsx]

## Sheet: K562 (All)
Gene name	Gene ID	Chrom	Start	End	Comment	Score		Annotation	Chromosome	Start	End	geneLength	geneStrand	Transcript ID	Distance to TSS
FTCD	ENSG00000160282.9	chr21	47580853	47581165	.	1000	.	3' UTR	21	47556693	47575481	18789	2	ENST00000397746.3	-5373
HIC2	ENSG00000169635.5	chr22	21801033	21801629	.	1000	.	3' UTR	22	21796749	21805752	9004	1	ENST00000443632.2	4285
TUBB4B	ENSG00000188229.5	chr9	140130790	140131386	.	1000	.	3' UTR	9	140135665	140138159	2495	1	ENST00000340384.4	-4279
RYR1	ENSG00000196218.7	chr19	39005610	39006206	.	1000	.	3' UTR	19	39002211	39025814	23604	1	ENST00000599547.1	3400
SCARF2	ENSG00000244486.3	chr22	20778418	20779014	.	1000	.	3' UTR	22	20780374	20784213	3840	2	ENST00000494535.1	5199
RP11-245P10.6	ENSG00000270104.1	chr1	228566026	228566622	.	945	.	3' UTR	1	228571815	228572717	903	2	ENST00000602345.1	6095
GPR84	ENSG00000139572.3	chr12	54763866	54764462	.	936	.	3' UTR	12	54756231	54758271	2041	2	ENST00000551809.1	-5596
UNC5CL	ENSG00000124602.5	chr6	40995784	40996380	.	786	.	3' UTR	6	40996112	41000726	4615	2	ENST00000470102.1	4346
EXTL1	ENSG00000158008.5	chr1	26362297	26362893	.	777	.	3' UTR	1	26358621	26361495	2875	1	ENST00000470037.1	3677
RP5-1185I7.1	ENSG00000232756.1	chr7	77648998	77649594	.	776	.	3' UTR	7	77619737	77624488	4752	1	ENST00000438324.1	29262
FUT6	ENSG00000156413.9	chr19	5828013	5828609	.	773	.	3' UTR	19	5831389	5832578	1190	2	ENST00000592563.1	3969
TSSK2	ENSG00000206203.3	chr22	19122321	19122917	.	760	.	3' UTR	22	19118321	19120134	1814	1	ENST00000399635.2	4001
LYL1	ENSG00000104903.4	chr19	13207266	13207862	.	737	.	3' UTR	19	13211992	13213538	1547	2	ENST00000590120.1	5676
LYL1	ENSG00000104903.4	chr19	13208449	13209045	.	717	.	3' UTR	19	13211992	13213538	1547	2	ENST00000590120.1	4493
ENPP7	ENSG00000182156.5	chr17	77715352	77715948	.	695	.	3' UTR	17	77709340	77713367	4028	1	ENST00000576512.1	6013
EEF2K	ENSG00000103319.7	chr16	22201900	22202496	.	692	.	3' UTR	16	22217603	22297954	80352	1	ENST00000263026.5	-15107
KCNT1	ENSG00000107147.7	chr9	138675998	138676594	.	682	.	3' UTR	9	138680835	138684992	4158	1	ENST00000475008.1	-4241
CFD	ENSG00000197766.3	chr19	871717	872313	.	677	.	3' UTR	19	859690	863238	3549	1	ENST00000592860.1	12028
CD7	ENSG00000173762.3	chr17	80279108	80279704	.	659	.	3' UTR	17	80272746	80275478	2733	2	ENST00000312648.3	-3631
HNRNPA1P38	ENSG00000253605.1	chr8	142482717	142483313	.	654	.	3' UTR	8	142469175	142470131	957	1	ENST00000523612.1	13543
UNC5CL	ENSG00000124602.5	chr6	40996005	40996601	.	630	.	3' UTR	6	40996112	41000726	4615	2	ENST00000470102.1	4125
NFIC	ENSG00000141905.13	chr19	3463544	3464140	.	621	.	3' UTR	19	3452639	3454348	1710	1	ENST00000589969.1	10906
CUEDC1	ENSG00000180891.8	chr17	55938914	55939510	.	617	.	3' UTR	17	55940324	55944218	3895	2	ENST00000577497.1	4708
RP5-1185I7.1	ENSG00000232756.1	chr7	77648732	77649328	.	610	.	3' UTR	7	77619737	77624488	4752	1	ENST00000438324.1	28996
EBI3	ENSG00000105246.5	chr19	4224355	4224951	.	603	.	3' UTR	19	4229495	4237528	8034	1	ENST00000221847.5	-4544
ANO8	ENSG00000074855.6	chr19	17439887	17440483	.	600	.	3' UTR	19	17444097	17445538	1442	2	ENST00000600711.1	5055
DLX2	ENSG00000115844.6	chr2	172963706	172964302	.	590	.	3' UTR	2	172964167	172967628	3462	2	ENST00000234198.4	3326
TSSK2	ENSG00000206203.3	chr22	19121532	19122128	.	585	.	3' UTR	22	19118321	19120134	1814	1	ENST00000399635.2	3212
CA15P1	ENSG00000241527.1	chr22	19026142	19026738	.	572	.	3' UTR	22	19019077	19022077	3001	2	ENST00000481698.1	-4066
VWA1	ENSG00000179403.10	chr1	1376469	1377065	.	563	.	3' UTR	1	1371115	1372557	1443	1	ENST00000471398.1	5355
CFD	ENSG00000197766.3	chr19	868614	869210	.	561	.	3' UTR	19	859690	863238	3549	1	ENST00000592860.1	8925
EEF2K	ENSG00000103319.7	chr16	22201468	22202064	.	538	.	3' UTR	16	22217603	22297954	80352	1	ENST00000263026.5	-15539
AGTRAP	ENSG00000177674.11	chr1	11779630	11780226	.	532	.	3' UTR	1	11796141	11810767	14627	1	ENST00000376637.3	-15915
REM2	ENSG00000139890.5	chr14	23355761	23356357	.	528	.	3' UTR	14	23352431	23356052	3622	1	ENST00000536884.1	3331
CTD-2528L19.3	ENSG00000267319.1	chr19	38196942	38197538	.	524	.	3' UTR	19	38184181	38184465	285	2	ENST00000589357.1	-12478
RHPN1	ENSG00000158106.8	chr8	144465633	144466229	.	522	.	3' UTR	8	144461507	144464949	3443	1	ENST00000522899.1	4127
C19orf67	ENSG00000188032.5	chr19	14192381	14192977	.	519	.	3' UTR	19	14192431	14196574	4144	2	ENST00000548523.1	3597
CFD	ENSG00000197766.3	chr19	868166	868762	.	517	.	3' UTR	19	859690	863238	3549	1	ENST00000592860.1	8477
TXNRD2	ENSG00000184470.15	chr22	19863867	19864463	.	515	.	3' UTR	22	19863215	19868677	5463	2	ENST00000462843.1	4214
RP4-713A8.1	ENSG00000272161.1	chr1	2252553	2253149	.	507	.	3' UTR	1	2257640	2258132	493	2	ENST00000607720.1	4983
NFIC	ENSG00000141905.13	chr19	3463746	3464342	.	506	.	3' UTR	19	3452639	3454348	1710	1	ENST00000589969.1	11108
SIM2	ENSG00000159263.11	chr21	38120181	38120777	.	505	.	3' UTR	21	38084866	38092888	8023	1	ENST00000483178.2	35316
UTF1	ENSG00000171794.3	chr10	135038761	135039357	.	500	.	3' UTR	10	135043778	135045062	1285	1	ENST00000304477.2	-4421
RADIL	ENSG00000157927.12	chr7	4837638	4838234	.	496	.	3' UTR	7	4838736	4843699	4964	2	ENST00000472999.1	5465
TGFB1	ENSG00000105329.5	chr19	41836782	41837378	.	495	.	3' UTR	19	41807492	41847935	40444	2	ENST00000598758.1	10557
DKFZP761J1410	ENSG00000105520.6	chr19	11474987	11475583	.	489	.	3' UTR	19	11471942	11474891	2950	1	ENST00000588360.1	3046
ADRA1D	ENSG00000171873.6	chr20	4202094	4202690	.	488	.	3' UTR	20	4201329	4229721	28393	2	ENST00000379453.4	27031
HSPB1	ENSG00000106211.8	chr7	75956627	75957223	.	484	.	3' UTR	7	75932894	75933612	719	1	ENST00000429938.1	23734
ACAP3	ENSG00000131584.14	chr1	1226524	1227120	.	481	.	3' UTR	1	1229879	1230388	510	2	ENST00000470659.1	3268
SNX21	ENSG00000124104.14	chr20	44469054	44469650	.	472	.	3' UTR	20	44463672	44469729	6058	1	ENST00000465997.1	5383
DIAPH1	ENSG00000131504.11	chr5	140892002	140892598	.	466	.	3' UTR	5	140894583	140904322	9740	2	ENST00000476339.1	11724
C19orf25	ENSG00000119559.11	chr19	1470166	1470762	.	464	.	3' UTR	19	1474171	1476484	2314	2	ENST00000592486.1	5722
CFD	ENSG00000197766.3	chr19	870762	871358	.	463	.	3' UTR	19	859690	863238	3549	1	ENST00000592860.1	11073
EXTL1	ENSG00000158008.5	chr1	26361955	26362551	.	459	.	3' UTR	1	26358621	26361495	2875	1	ENST00000470037.1	3335
CREBBP	ENSG00000005339.8	chr16	3777541	3778137	.	453	.	3' UTR	16	3781909	3787000	5092	2	ENST00000571763.1	8863
SCRT1	ENSG00000170616.9	chr8	145556107	145556703	.	451	.	3' UTR	8	145554228	145559943	5716	2	ENST00000332135.4	3240
TP73-AS1	ENSG00000227372.6	chr1	3649253	3649849	.	438	.	3' UTR	1	3652739	3654439	1701	2	ENST00000419973.1	4590
RP4-536B24.2	ENSG00000260466.1	chr16	87865139	87865735	.	431	.	3' UTR	16	87870138	87871269	1132	1	ENST00000563687.1	-4403
BLK	ENSG00000136573.8	chr8	11421894	11422490	.	425	.	3' UTR	8	11417842	11422108	4267	1	ENST00000526097.1	4053
APRT	ENSG00000198931.6	chr16	88883980	88884576	.	420	.	3' UTR	16	88875747	88878352	2606	2	ENST00000378364.3	-5629
HES3	ENSG00000173673.7	chr1	6308989	6309585	.	419	.	3' UTR	1	6304252	6305638	1387	1	ENST00000377898.3	4738
CFD	ENSG00000197766.3	chr19	867911	868507	.	415	.	3' UTR	19	859690	863238	3549	1	ENST00000592860.1	8222
PAX2	ENSG00000075891.17	chr10	102586745	102587341	.	399	.	3' UTR	10	102508609	102568995	60387	1	ENST00000554172.1	78137
HMGB1P1	ENSG00000124097.7	chr20	56072517	56073113	.	380	.	3' UTR	20	56063448	56064083	636	2	ENST00000522557.1	-8435
TP73-AS1	ENSG00000227372.6	chr1	3649004	3649600	.	358	.	3' UTR	1	3652739	3654439	1701	2	ENST00000419973.1	4839
CFD	ENSG00000197766.3	chr19	871923	872519	.	348	.	3' UTR	19	859690	863238	3549	1	ENST00000592860.1	12234
FUT6	ENSG00000156413.9	chr19	5828215	5828811	.	346	.	3' UTR	19	5831389	5832578	1190	2	ENST00000592563.1	3767
AC006547.14	ENSG00000234409.4	chr22	20132532	20133128	.	332	.	3' UTR	22	20136109	20137426	1318	2	ENST00000444532.2	4298
EEF2K	ENSG00000103319.7	chr16	22202146	22202742	.	318	.	3' UTR	16	22217603	22297954	80352	1	ENST00000263026.5	-14861
RP5-998H6.2	ENSG00000229957.1	chr20	44803047	44803643	.	316	.	3' UTR	20	44797043	44799876	2834	2	ENST00000450586.1	-3172
COL9A3	ENSG00000092758.11	chr20	61471644	61472240	.	309	.	3' UTR	20	61468274	61472010	3737	1	ENST00000466532.1	3371
PIGZ	ENSG00000119227.3	chr3	196674953	196675549	.	307	.	3' UTR	3	196673608	196678801	5194	2	ENST00000413127.1	3252
VWA1	ENSG00000179403.10	chr1	1376683	1377279	.	303	.	3' UTR	1	1371115	1372557	1443	1	ENST00000471398.1	5569
MYADML2	ENSG00000185105.4	chr17	79910088	79910684	.	300	.	3' UTR	17	79897521	79905109	7589	2	ENST00000409745.2	-4980
UPF1	ENSG00000005007.8	chr19	18978929	18979525	.	291	.	3' UTR	19	18973742	18979038	5297	1	ENST00000600689.1	5188
RRP1	ENSG00000160214.8	chr21	45223399	45223995	.	278	.	3' UTR	21	45217242	45225174	7933	1	ENST00000471909.1	6158
PLCH2	ENSG00000149527.13	chr1	2436744	2437340	.	271	.	3' UTR	1	2430086	2436967	6882	1	ENST00000462379.1	6659
EBI3	ENSG00000105246.5	chr19	4224558	4225154	.	267	.	3' UTR	19	4229495	4237528	8034	1	ENST00000221847.5	-4341
CREBBP	ENSG00000005339.8	chr16	3777118	3777714	.	247	.	3' UTR	16	3781909	3787000	5092	2	ENST00000571763.1	9286
TSSK2	ENSG00000206203.3	chr22	19121943	19122539	.	242	.	3' UTR	22	19118321	19120134	1814	1	ENST00000399635.2	3623
SCARF2	ENSG00000244486.3	chr22	20778618	20779214	.	241	.	3' UTR	22	20780374	20784213	3840	2	ENST00000494535.1	4999
PLCH2	ENSG00000149527.13	chr1	2436441	2437037	.	240	.	3' UTR	1	2430086	2436967	6882	1	ENST00000462379.1	6356
PLCH2	ENSG00000149527.13	chr1	2436213	2436809	.	238	.	3' UTR	1	2430086	2436967	6882	1	ENST00000462379.1	6128
MED29	ENSG00000063322.9	chr19	39887822	39888418	.	234	.	3' UTR	19	39882052	39888338	6287	1	ENST00000596297.1	5771
SCARF2	ENSG00000244486.3	chr22	20779228	20779824	.	233	.	3' UTR	22	20780374	20784213	3840	2	ENST00000494535.1	4389
SGK223	ENSG00000182319.5	chr8	8175503	8176099	.	226	.	3' UTR	8	8175258	8239257	64000	2	ENST00000330777.4	63158
AP001053.11	ENSG00000215458.4	chr21	45223689	45224285	.	219	.	3' UTR	21	45225639	45230212	4574	2	ENST00000437258.1	5927
LYL1	ENSG00000104903.4	chr19	13208909	13209505	.	213	.	3' UTR	19	13211992	13213538	1547	2	ENST00000590120.1	4033
KCNT1	ENSG00000107147.7	chr9	138676224	138676820	.	205	.	3' UTR	9	138680835	138684992	4158	1	ENST00000475008.1	-4015
RHPN1	ENSG00000158106.8	chr8	144465845	144466441	.	205	.	3' UTR	8	144461507	144464949	3443	1	ENST00000522899.1	4339
C19orf25	ENSG00000119559.11	chr19	1470623	1471219	.	190	.	3' UTR	19	1474171	1476484	2314	2	ENST00000592486.1	5265
ARID3A	ENSG00000116017.6	chr19	974371	974967	.	185	.	3' UTR	19	966787	968795	2009	1	ENST00000590749.2	7585
HSPB1	ENSG00000106211.8	chr7	75956849	75957445	.	180	.	3' UTR	7	75932894	75933612	719	1	ENST00000429938.1	23956
CD7	ENSG00000173762.3	chr17	80279450	80280046	.	178	.	3' UTR	17	80272746	80275478	2733	2	ENST00000312648.3	-3973
RP11-409K20.7	ENSG00000224988.1	chr9	132651830	132652426	.	174	.	3' UTR	9	132645972	132646449	478	2	ENST00000417984.1	-5382
MIR1226	ENSG00000221585.1	chr3	47894473	47895069	.	158	.	3' UTR	3	47891045	47891119	75	1	ENST00000408658.1	3429
ARID3A	ENSG00000116017.6	chr19	974144	974740	.	142	.	3' UTR	19	966787	968795	2009	1	ENST00000590749.2	7358
UPF1	ENSG00000005007.8	chr19	18978580	18979176	.	138	.	3' UTR	19	18973742	18979038	5297	1	ENST00000600689.1	4839
MTERFD1	ENSG00000156469.4	chr8	97262728	97263324	.	620	.	5' UTR	8	97251657	97269298	17642	2	ENST00000524341.1	5974
NUDC	ENSG00000090273.9	chr1	27278506	27279102	.	585	.	5' UTR	1	27271626	27272675	1050	1	ENST00000484772.1	6881
RBPJ	ENSG00000168214.16	chr4	26386005	26386601	.	533	.	5' UTR	4	26364152	26422347	58196	1	ENST00000504938.1	21854
CHD5	ENSG00000116254.13	chr1	6214593	6215189	.	468	.	5' UTR	1	6165141	6204164	39024	2	ENST00000462991.1	-10430
PRSS35	ENSG00000146250.5	chr6	84230846	84231442	.	468	.	5' UTR	6	84222257	84235423	13167	1	ENST00000369700.3	8590
CHD5	ENSG00000116254.13	chr1	6208856	6209452	.	439	.	5' UTR	1	6165141	6204164	39024	2	ENST00000462991.1	-4693
MIR3176	ENSG00000266235.1	chr16	597419	598015	.	394	.	5' UTR	16	593277	593366	90	1	ENST00000582210.1	4143
DBN1	ENSG00000113758.9	chr5	176881786	176882382	.	211	.	5' UTR	5	176885298	176887643	2346	2	ENST00000467054.2	5261
COPZ2	ENSG00000005243.5	chr17	46089649	46089875	.	1000	.	Distal Intergenic	17	46103537	46105926	2390	2	ENST00000585182.1	16051
TACC3	ENSG00000013810.14	chr4	1768880	1769155	.	1000	.	Distal Intergenic	4	1746166	1746803	638	1	ENST00000484264.1	22715
TACC3	ENSG00000013810.14	chr4	1750368	1750964	.	1000	.	Distal Intergenic	4	1746166	1746803	638	1	ENST00000484264.1	4203
MAP2K3	ENSG00000034152.14	chr17	21219960	21220200	.	1000	.	Distal Intergenic	17	21215454	21217198	1745	1	ENST00000527123.1	4507
NKAIN1	ENSG00000084628.5	chr1	31628083	31628301	.	1000	.	Distal Intergenic	1	31653387	31654523	1137	2	ENST00000528449.1	26222
MKNK2	ENSG00000099875.10	chr19	2059586	2060182	.	1000	.	Distal Intergenic	19	2046516	2051243	4728	2	ENST00000589509.1	-8344
PIEZO1	ENSG00000103335.15	chr16	88857678	88857969	.	1000	.	Distal Intergenic	16	88781754	88851619	69866	2	ENST00000301015.9	-6060
BBC3	ENSG00000105327.11	chr19	47747203	47747799	.	1000	.	Distal Intergenic	19	47724081	47736023	11943	2	ENST00000449228.1	-11181
ZNRF4	ENSG00000105428.4	chr19	5436452	5437048	.	1000	.	Distal Intergenic	19	5455426	5456867	1442	1	ENST00000222033.4	-18378
ASIC1	ENSG00000110881.7	chr12	50444548	50444836	.	1000	.	Distal Intergenic	12	50451331	50477394	26064	1	ENST00000228468.4	-6495
RRAGC	ENSG00000116954.7	chr1	39281597	39282193	.	1000	.	Distal Intergenic	1	39305021	39313746	8726	2	ENST00000474456.1	31553
RBM19	ENSG00000122965.6	chr12	114450430	114451026	.	1000	.	Distal Intergenic	12	114259862	114404176	144315	2	ENST00000261741.5	-46255
MAP3K10	ENSG00000130758.3	chr19	40668877	40669473	.	1000	.	Distal Intergenic	19	40697651	40721482	23832	1	ENST00000253055.3	-28178
GIMAP6	ENSG00000133561.11	chr7	150342630	150343226	.	1000	.	Distal Intergenic	7	150322463	150329473	7011	2	ENST00000328902.5	-13158
CAPRIN1	ENSG00000135387.15	chr11	34006892	34007097	.	1000	.	Distal Intergenic	11	34073230	34122703	49474	1	ENST00000341394.4	-66133
TUBB2A	ENSG00000137267.5	chr6	3162869	3163465	.	1000	.	Distal Intergenic	6	3154813	3157760	2948	2	ENST00000489942.1	-5110
MTDH	ENSG00000147649.5	chr8	98748588	98748858	.	1000	.	Distal Intergenic	8	98718640	98731315	12676	1	ENST00000522104.1	29949
ERG	ENSG00000157554.14	chr21	40050846	40051071	.	1000	.	Distal Intergenic	21	39751952	40033704	281753	2	ENST00000442448.1	-17143
TRIM68	ENSG00000167333.8	chr11	4636981	4637577	.	1000	.	Distal Intergenic	11	4619902	4629489	9588	2	ENST00000300747.5	-7493
DDIT4	ENSG00000168209.4	chr10	74020519	74020774	.	1000	.	Distal Intergenic	10	74033678	74035794	2117	1	ENST00000307365.3	-12904
CLIC4	ENSG00000169504.10	chr1	25056782	25057045	.	1000	.	Distal Intergenic	1	25071848	25170815	98968	1	ENST00000374379.4	-14803
RP11-43F13.1	ENSG00000188002.6	chr5	1667060	1667656	.	1000	.	Distal Intergenic	5	1599035	1634120	35086	2	ENST00000507841.1	-32941
C20orf203	ENSG00000198547.4	chr20	31214788	31215384	.	1000	.	Distal Intergenic	20	31219428	31239783	20356	2	ENST00000360785.4	24399
RNU6-225P	ENSG00000207343.1	chr22	20767319	20767915	.	1000	.	Distal Intergenic	22	20771087	20771189	103	2	ENST00000384613.1	3274
MIR193A	ENSG00000207614.1	chr17	29876744	29877340	.	1000	.	Distal Intergenic	17	29887015	29887102	88	1	ENST00000384882.1	-9675
MIR23A	ENSG00000207980.1	chr19	13958477	13958712	.	1000	.	Distal Intergenic	19	13947401	13947473	73	2	ENST00000385245.1	-11005
MIR23A	ENSG00000207980.1	chr19	13953089	13953685	.	1000	.	Distal Intergenic	19	13947401	13947473	73	2	ENST00000385245.1	-5617
RNU6-696P	ENSG00000212136.1	chr21	38411699	38412295	.	1000	.	Distal Intergenic	21	38417830	38417936	107	1	ENST00000390834.1	-5535
RNA5SP63	ENSG00000212527.1	chr1	163597908	163598149	.	1000	.	Distal Intergenic	1	163479274	163479385	112	1	ENST00000391225.1	118635
RP11-428P16.2	ENSG00000213514.2	chr10	79471067	79471663	.	1000	.	Distal Intergenic	10	79490524	79494527	4004	1	ENST00000394628.2	-18861
AL391056.1	ENSG00000216181.1	chr9	132359249	132359845	.	1000	.	Distal Intergenic	9	132353755	132353841	87	2	ENST00000401362.1	-5409
IGKV1OR2-118	ENSG00000219041.4	chr2	91670190	91670786	.	1000	.	Distal Intergenic	2	91679087	91679373	287	1	ENST00000455863.2	-8301
RNU6-293P	ENSG00000223191.1	chr6	159364490	159364709	.	1000	.	Distal Intergenic	6	159347498	159347603	106	2	ENST00000411259.1	-16888
RNU6-293P	ENSG00000223191.1	chr6	159364535	159365131	.	1000	.	Distal Intergenic	6	159347498	159347603	106	2	ENST00000411259.1	-16933
RP11-276H7.3	ENSG00000224621.1	chr1	16494186	16494782	.	1000	.	Distal Intergenic	1	16485761	16488378	2618	1	ENST00000426353.1	8426
AC011225.1	ENSG00000225253.1	chr18	39442740	39443336	.	1000	.	Distal Intergenic	18	39399018	39399386	369	1	ENST00000457751.1	43723
RP11-300M24.1	ENSG00000227455.2	chr6	165038049	165038232	.	1000	.	Distal Intergenic	6	165241239	165243106	1868	1	ENST00000456118.1	-203007
RP11-492M19.3	ENSG00000229247.2	chr1	26947060	26947656	.	1000	.	Distal Intergenic	1	26966868	26967105	238	2	ENST00000428860.2	19449
RP11-492M19.3	ENSG00000229247.2	chr1	26947289	26947885	.	1000	.	Distal Intergenic	1	26966868	26967105	238	2	ENST00000428860.2	19220
AC016700.5	ENSG00000231327.1	chr2	70369499	70369774	.	1000	.	Distal Intergenic	2	70351168	70352449	1282	2	ENST00000414141.1	-17051
MRPL35P2	ENSG00000232075.1	chr10	65389854	65390128	.	1000	.	Distal Intergenic	10	65394077	65394587	511	2	ENST00000448009.1	4459
RP11-111I12.1	ENSG00000233399.2	chr1	30558862	30559047	.	1000	.	Distal Intergenic	1	30486799	30510459	23661	2	ENST00000445180.2	-48404
PPP1R11P1	ENSG00000236216.4	chr1	21713314	21713551	.	1000	.	Distal Intergenic	1	21724480	21724833	354	1	ENST00000537790.1	-10929
MLLT10P1	ENSG00000238151.1	chr20	29647457	29648053	.	1000	.	Distal Intergenic	20	29637799	29638060	262	2	ENST00000418346.1	-9398
MLLT10P1	ENSG00000238151.1	chr20	29647656	29648252	.	1000	.	Distal Intergenic	20	29637799	29638060	262	2	ENST00000418346.1	-9597
RNU6-1208P	ENSG00000238482.1	chr1	25174708	25175304	.	1000	.	Distal Intergenic	1	25104364	25104470	107	2	ENST00000459588.1	-70239
RPL39P38	ENSG00000241464.3	chr19	18402797	18403393	.	1000	.	Distal Intergenic	19	18396153	18396305	153	2	ENST00000467018.3	-6493
RP11-148L24.1	ENSG00000248174.1	chr4	175145739	175146024	.	1000	.	Distal Intergenic	4	175015811	175141549	125739	2	ENST00000515444.1	-4191
MARK2P5	ENSG00000248834.2	chr5	15410874	15411470	.	1000	.	Distal Intergenic	5	15384329	15384962	634	1	ENST00000507649.2	26546
CTD-2201E18.1	ENSG00000250711.1	chr5	42978640	42978849	.	1000	.	Distal Intergenic	5	42972726	42973194	469	1	ENST00000503606.1	5915
MALAT1	ENSG00000251562.3	chr11	65244542	65245138	.	1000	.	Distal Intergenic	11	65265233	65273940	8708	1	ENST00000534336.1	-20095
RNA5SP243	ENSG00000252866.1	chr7	128341015	128341611	.	1000	.	Distal Intergenic	7	128337764	128337798	35	1	ENST00000517057.1	3252
RNA5SP243	ENSG00000252866.1	chr7	128341259	128341855	.	1000	.	Distal Intergenic	7	128337764	128337798	35	1	ENST00000517057.1	3496
RP11-128L5.1	ENSG00000253266.1	chr8	142085677	142085942	.	1000	.	Distal Intergenic	8	142069431	142070567	1137	1	ENST00000522882.1	16247
RP11-91P17.1	ENSG00000254001.1	chr8	79100742	79100891	.	1000	.	Distal Intergenic	8	79064557	79066148	1592	1	ENST00000520603.1	36186
RP11-158L12.2	ENSG00000256093.1	chr12	125534055	125534651	.	1000	.	Distal Intergenic	12	125540905	125541127	223	2	ENST00000541494.1	6476
EEF1B2P4	ENSG00000257119.1	chr12	107290300	107290896	.	1000	.	Distal Intergenic	12	107295061	107295762	702	2	ENST00000551398.1	4866
RP11-7F17.7	ENSG00000258602.1	chr14	77413491	77414087	.	1000	.	Distal Intergenic	14	77425981	77432145	6165	1	ENST00000553613.1	-11894
RP11-46C24.6	ENSG00000260659.1	chr16	89313288	89313884	.	1000	.	Distal Intergenic	16	89293215	89295100	1886	2	ENST00000563182.1	-18189
RP1-168L15.5	ENSG00000261420.1	chr6	166815778	166816001	.	1000	.	Distal Intergenic	6	166796677	166798312	1636	1	ENST00000568025.1	19102
LINC01003	ENSG00000261455.1	chr7	152190635	152190901	.	1000	.	Distal Intergenic	7	152160871	152162634	1764	1	ENST00000564834.1	29765
RP11-680G10.1	ENSG00000261567.1	chr16	85415610	85415901	.	1000	.	Distal Intergenic	16	85391069	85393055	1987	1	ENST00000568080.1	24542
RP11-124N19.3	ENSG00000262198.1	chr13	23500518	23500779	.	1000	.	Distal Intergenic	13	23492730	23498741	6012	1	ENST00000575845.1	7789
AC092377.1	ENSG00000264203.1	chr16	85470298	85470894	.	1000	.	Distal Intergenic	16	85475029	85475098	70	2	ENST00000582003.1	4204
WI2-1959D15.1	ENSG00000264527.1	chr9	139159178	139159774	.	1000	.	Distal Intergenic	9	139141824	139143051	1228	2	ENST00000584807.1	-16128
AC019198.1	ENSG00000264849.1	chr2	55710944	55711540	.	1000	.	Distal Intergenic	2	55699880	55699977	98	1	ENST00000583779.1	11065
RN7SL811P	ENSG00000265439.1	chr7	152409416	152410012	.	1000	.	Distal Intergenic	7	152435527	152435815	289	2	ENST00000580735.1	25803
RP11-118F19.1	ENSG00000270124.1	chr16	85588184	85588361	.	1000	.	Distal Intergenic	16	85613615	85617177	3563	2	ENST00000602862.1	28816
RP3-500L14.2	ENSG00000272209.1	chr6	13873855	13874451	.	1000	.	Distal Intergenic	6	13825663	13826805	1143	1	ENST00000607518.1	48193
CTD-3224K15.3	ENSG00000272255.1	chr5	139017013	139017609	.	1000	.	Distal Intergenic	5	139024045	139024587	543	2	ENST00000606683.1	6978
CTD-3224K15.3	ENSG00000272255.1	chr5	139017215	139017811	.	1000	.	Distal Intergenic	5	139024045	139024587	543	2	ENST00000606683.1	6776
RP11-53O19.3	ENSG00000272335.1	chr5	44888618	44888912	.	1000	.	Distal Intergenic	5	44826178	44828694	2517	1	ENST00000607056.1	62441
AC027119.1	ENSG00000229642.1	chr3	5780876	5781472	.	998	.	Distal Intergenic	3	6004529	6165807	161279	1	ENST00000425894.1	-223057
AC006547.14	ENSG00000234409.4	chr22	20142679	20143275	.	997	.	Distal Intergenic	22	20135950	20138399	2450	2	ENST00000439765.2	-4281
U3	ENSG00000212511.1	chr15	37148453	37149049	.	996	.	Distal Intergenic	15	37144841	37145059	219	1	ENST00000391209.1	3613
AC004840.9	ENSG00000175873.3	chr7	2491797	2492393	.	987	.	Distal Intergenic	7	2477398	2487485	10088	1	ENST00000313156.3	14400
DHX35	ENSG00000101452.10	chr20	37678620	37679216	.	985	.	Distal Intergenic	20	37659003	37667279	8277	1	ENST00000482619.1	19618
BHLHE40	ENSG00000134107.4	chr3	5028452	5029048	.	985	.	Distal Intergenic	3	5021917	5023295	1379	1	ENST00000460806.1	6536
NUMBL	ENSG00000105245.5	chr19	41168696	41169292	.	968	.	Distal Intergenic	19	41179427	41188760	9334	2	ENST00000593367.1	19468
RPL39P33	ENSG00000243058.1	chr17	54623227	54623823	.	968	.	Distal Intergenic	17	54650401	54650556	156	1	ENST00000478577.1	-26578
PRSS38	ENSG00000185888.5	chr1	227975899	227976495	.	967	.	Distal Intergenic	1	228003394	228034171	30778	1	ENST00000366757.3	-26899
RN7SL811P	ENSG00000265439.1	chr7	152409620	152410216	.	966	.	Distal Intergenic	7	152435527	152435815	289	2	ENST00000580735.1	25599
GS1-304P7.2	ENSG00000228238.1	chr1	186526215	186526811	.	965	.	Distal Intergenic	1	186547411	186548431	1021	1	ENST00000456921.1	-20600
TUBA3GP	ENSG00000249680.1	chr22	21434848	21435444	.	965	.	Distal Intergenic	22	21419749	21424386	4638	1	ENST00000410028.2	15100
RP11-118F19.1	ENSG00000270124.1	chr16	85600294	85600890	.	961	.	Distal Intergenic	16	85613615	85617177	3563	2	ENST00000602862.1	16287
RN7SL198P	ENSG00000264036.1	chr10	12361031	12361627	.	957	.	Distal Intergenic	10	12370135	12370388	254	2	ENST00000583190.1	8761
AC139149.1	ENSG00000266077.1	chr17	79454913	79455509	.	956	.	Distal Intergenic	17	79478052	79478135	84	2	ENST00000584254.1	22626
NACC2	ENSG00000148411.3	chr9	138884402	138884998	.	953	.	Distal Intergenic	9	138908137	138911326	3190	2	ENST00000467669.1	26328
CTD-2089N3.1	ENSG00000250360.1	chr5	50249028	50249624	.	953	.	Distal Intergenic	5	50261521	50262842	1322	2	ENST00000510349.1	13218
COX6B1P1	ENSG00000234565.1	chr7	148762732	148763328	.	948	.	Distal Intergenic	7	148751053	148751265	213	1	ENST00000415962.1	11680
BLOC1S4	ENSG00000186222.3	chr4	6729002	6729598	.	945	.	Distal Intergenic	4	6717842	6719387	1546	1	ENST00000320776.3	11161
MIR1303	ENSG00000221552.1	chr5	154033332	154033928	.	942	.	Distal Intergenic	5	154065336	154065421	86	1	ENST00000408625.1	-31408
RP11-16F15.1	ENSG00000243964.1	chr11	9635423	9636019	.	942	.	Distal Intergenic	11	9627689	9628156	468	1	ENST00000475608.1	7735
AFP	ENSG00000081051.3	chr4	74326677	74327273	.	941	.	Distal Intergenic	4	74319207	74321494	2288	1	ENST00000506820.1	7471
RPSAP52	ENSG00000241749.3	chr12	66135179	66135405	.	937	.	Distal Intergenic	12	66151901	66152778	878	2	ENST00000493929.1	17373
JOSD2	ENSG00000161677.7	chr19	51003400	51003996	.	931	.	Distal Intergenic	19	51009703	51011286	1584	2	ENST00000602146.1	7290
MYL10	ENSG00000106436.4	chr7	101331475	101332071	.	930	.	Distal Intergenic	7	101256605	101272576	15972	2	ENST00000223167.4	-58900
NKX1-1	ENSG00000235608.1	chr4	1404145	1404741	.	930	.	Distal Intergenic	4	1396720	1400119	3400	2	ENST00000422806.1	-4027
PYDC2	ENSG00000253548.1	chr3	191155816	191156412	.	930	.	Distal Intergenic	3	191178952	191179245	294	1	ENST00000518817.1	-22540
AC105443.2	ENSG00000229532.1	chr7	131706860	131707456	.	929	.	Distal Intergenic	7	131771025	131772751	1727	1	ENST00000433754.1	-63569
GTPBP10	ENSG00000105793.11	chr7	89955709	89956305	.	926	.	Distal Intergenic	7	89964537	89973408	8872	1	ENST00000469675.1	-8232
FLYWCH1	ENSG00000059122.12	chr16	2955070	2955666	.	925	.	Distal Intergenic	16	2961938	3001209	39272	1	ENST00000253928.9	-6272
NLRP6	ENSG00000174885.8	chr11	267308	267904	.	924	.	Distal Intergenic	11	278365	285359	6995	1	ENST00000534750.1	-10461
RNF6P1	ENSG00000227406.1	chr21	40738390	40738986	.	922	.	Distal Intergenic	21	40745689	40748992	3304	2	ENST00000444889.1	10006
MROH9	ENSG00000117501.10	chr1	170886420	170887016	.	920	.	Distal Intergenic	1	170904612	171033906	129295	1	ENST00000367759.4	-17596
ANK1	ENSG00000029534.15	chr8	41760698	41761294	.	919	.	Distal Intergenic	8	41512843	41754280	241438	2	ENST00000265709.8	-6419
AC099796.1	ENSG00000265404.1	chr1	54954841	54955437	.	919	.	Distal Intergenic	1	54970341	54970443	103	1	ENST00000577877.1	-14904
GPR161	ENSG00000143147.10	chr1	168115137	168115733	.	914	.	Distal Intergenic	1	168054516	168106821	52306	2	ENST00000367835.1	-8317
HCG22	ENSG00000228789.2	chr6	31035831	31036427	.	914	.	Distal Intergenic	6	31021984	31027653	5670	1	ENST00000426185.1	13848
AC139452.2	ENSG00000227337.1	chr3	32822850	32823446	.	909	.	Distal Intergenic	3	32827138	32827608	471	1	ENST00000446445.1	-3692
RBM19	ENSG00000122965.6	chr12	114450904	114451060	.	906	.	Distal Intergenic	12	114259862	114404176	144315	2	ENST00000261741.5	-46729
UBE2D2	ENSG00000131508.11	chr5	138897406	138898002	.	906	.	Distal Intergenic	5	138906016	139006440	100425	1	ENST00000511725.1	-8014
RP11-43F13.1	ENSG00000188002.6	chr5	1667265	1667861	.	903	.	Distal Intergenic	5	1599035	1634120	35086	2	ENST00000507841.1	-33146
TRIM68	ENSG00000167333.8	chr11	4637180	4637776	.	902	.	Distal Intergenic	11	4619902	4629489	9588	2	ENST00000300747.5	-7692
GS1-204I12.4	ENSG00000261729.1	chr1	185656216	185656812	.	893	.	Distal Intergenic	1	185624134	185626300	2167	1	ENST00000569292.1	32083
RP11-127H13.1	ENSG00000270569.1	chr2	57604648	57605244	.	893	.	Distal Intergenic	2	57656683	57657828	1146	2	ENST00000605793.1	52584
CMIP	ENSG00000153815.12	chr16	81752717	81753313	.	892	.	Distal Intergenic	16	81737462	81740690	3229	1	ENST00000561605.1	15256
RP11-39H3.1	ENSG00000253480.1	chr5	179517315	179517911	.	892	.	Distal Intergenic	5	179512717	179514038	1322	2	ENST00000518368.1	-3278
AC006372.6	ENSG00000233191.1	chr7	157301817	157302413	.	891	.	Distal Intergenic	7	157305988	157309535	3548	1	ENST00000433660.1	-3575
ZC3H18	ENSG00000158545.11	chr16	88628066	88628662	.	890	.	Distal Intergenic	16	88636789	88698374	61586	1	ENST00000301011.5	-8127
BAATP1	ENSG00000227411.1	chr9	104104685	104105281	.	890	.	Distal Intergenic	9	104096366	104101629	5264	2	ENST00000412284.1	-3057
RN7SL811P	ENSG00000265439.1	chr7	152409830	152410426	.	888	.	Distal Intergenic	7	152435527	152435815	289	2	ENST00000580735.1	25389
ISG20	ENSG00000172183.10	chr15	89248447	89249043	.	887	.	Distal Intergenic	15	89195267	89198856	3590	1	ENST00000546338.2	53181
IRF1	ENSG00000125347.9	chr5	131831805	131832401	.	886	.	Distal Intergenic	5	131817301	131826490	9190	2	ENST00000245414.4	-5316
AC099796.1	ENSG00000265404.1	chr1	54953984	54954227	.	884	.	Distal Intergenic	1	54970341	54970443	103	1	ENST00000577877.1	-16114
KB-1732A1.1	ENSG00000253669.3	chr8	103822529	103823125	.	883	.	Distal Intergenic	8	103819050	103822199	3150	1	ENST00000517910.1	3480
RP11-302L19.1	ENSG00000232197.1	chr6	170372491	170373087	.	879	.	Distal Intergenic	6	170477741	170478251	511	1	ENST00000429305.1	-104654
PRKCB	ENSG00000166501.8	chr16	23812676	23813272	.	876	.	Distal Intergenic	16	23847322	24231932	384611	1	ENST00000321728.7	-34050
RP11-148B3.1	ENSG00000258018.1	chr12	116911542	116912138	.	875	.	Distal Intergenic	12	116955663	116956625	963	1	ENST00000552992.1	-43525
UNC5CL	ENSG00000124602.5	chr6	40872257	40872853	.	872	.	Distal Intergenic	6	40996112	41000726	4615	2	ENST00000470102.1	127873
RN7SL499P	ENSG00000239202.2	chr2	232498931	232499527	.	868	.	Distal Intergenic	2	232510711	232510984	274	2	ENST00000481141.2	11457
PCDH1	ENSG00000156453.9	chr5	141229039	141229635	.	867	.	Distal Intergenic	5	141242450	141245767	3318	2	ENST00000511044.1	16132
AC092198.1	ENSG00000223486.1	chrX	39873785	39874381	.	867	.	Distal Intergenic	23	39868529	39871435	2907	1	ENST00000447651.1	5257
DUS3L	ENSG00000141994.11	chr19	5799084	5799680	.	858	.	Distal Intergenic	19	5785151	5791249	6099	2	ENST00000309061.7	-7836
KCNMB2	ENSG00000197584.7	chr3	177859018	177859614	.	857	.	Distal Intergenic	3	177990720	178546150	555431	1	ENST00000437510.1	-131106
RP11-712B9.2	ENSG00000245552.2	chr11	95055006	95055602	.	857	.	Distal Intergenic	11	94965735	94967268	1534	1	ENST00000543573.1	89272
RP11-675P14.1	ENSG00000266196.1	chr18	28181403	28181999	.	857	.	Distal Intergenic	18	28293241	28294252	1012	1	ENST00000583089.1	-111242
CTB-35F21.5	ENSG00000271792.1	chr5	139144952	139145548	.	857	.	Distal Intergenic	5	139154890	139155057	168	1	ENST00000607370.1	-9342
AC092377.1	ENSG00000264203.1	chr16	85454282	85454878	.	855	.	Distal Intergenic	16	85475029	85475098	70	2	ENST00000582003.1	20220
RP5-1185H19.2	ENSG00000235933.1	chr1	116695024	116695620	.	850	.	Distal Intergenic	1	116706905	116708862	1958	1	ENST00000426515.1	-11285
RP13-612N21.1	ENSG00000249613.1	chr4	107469539	107470135	.	850	.	Distal Intergenic	4	107354781	107374605	19825	1	ENST00000504132.1	114759
RP11-54J7.2	ENSG00000255368.1	chr11	25235947	25236543	.	847	.	Distal Intergenic	11	25162079	25162569	491	2	ENST00000524920.1	-73379
MIR3937	ENSG00000263730.1	chrX	39548032	39548628	.	844	.	Distal Intergenic	23	39520470	39520575	106	1	ENST00000580135.1	27563
RP11-396C23.3	ENSG00000270598.1	chr1	226297941	226298537	.	844	.	Distal Intergenic	1	226314879	226315047	169	1	ENST00000605837.1	-16342
Y_RNA	ENSG00000252671.1	chr5	10333641	10334237	.	843	.	Distal Intergenic	5	10337389	10337498	110	1	ENST00000516862.1	-3152
PSMB1	ENSG00000008018.8	chr6	170802336	170802932	.	841	.	Distal Intergenic	6	170844310	170859529	15220	2	ENST00000462957.1	56597
AC002463.3	ENSG00000223646.1	chr7	112243840	112243991	.	840	.	Distal Intergenic	7	112262433	112348135	85703	1	ENST00000453459.1	-18442
KRT18P16	ENSG00000235275.3	chr5	123088952	123089548	.	839	.	Distal Intergenic	5	122971804	122973097	1294	1	ENST00000510337.1	117149
ZFP41	ENSG00000181638.13	chr8	144325349	144325945	.	835	.	Distal Intergenic	8	144328991	144335761	6771	1	ENST00000520584.1	-3046
RNU6-487P	ENSG00000202300.1	chr1	203296566	203297162	.	833	.	Distal Intergenic	1	203288124	203288227	104	2	ENST00000365430.1	-8340
SEMA6B	ENSG00000167680.11	chr19	4583987	4584583	.	832	.	Distal Intergenic	19	4542605	4559820	17216	2	ENST00000586582.1	-24168
RP11-46C24.6	ENSG00000260659.1	chr16	89307459	89308055	.	832	.	Distal Intergenic	16	89293215	89295100	1886	2	ENST00000563182.1	-12360
RP11-556E13.1	ENSG00000228651.1	chr10	54292333	54292929	.	831	.	Distal Intergenic	10	54316462	54320865	4404	2	ENST00000448017.1	27936
RP4-591L5.1	ENSG00000236335.1	chr1	30838271	30838867	.	827	.	Distal Intergenic	1	30882407	30884485	2079	2	ENST00000427319.1	45618
CTD-2576D5.3	ENSG00000260675.1	chr16	17165041	17165637	.	827	.	Distal Intergenic	16	17188208	17188784	577	2	ENST00000567872.1	23147
TSRM	ENSG00000236294.1	chr7	113265439	113266035	.	822	.	Distal Intergenic	7	113091127	113091457	331	1	ENST00000433518.1	174313
GAD1	ENSG00000128683.9	chr2	171739159	171739755	.	815	.	Distal Intergenic	2	171708998	171717657	8660	1	ENST00000478562.1	30162
GALM	ENSG00000143891.12	chr2	38870036	38870632	.	812	.	Distal Intergenic	2	38893052	38961910	68859	1	ENST00000272252.5	-22420
RNU6-649P	ENSG00000207192.1	chr2	5181582	5182178	.	806	.	Distal Intergenic	2	4992867	4992973	107	1	ENST00000384463.1	188716
RNU6-1070P	ENSG00000252538.1	chr7	73684219	73684815	.	806	.	Distal Intergenic	7	73672856	73672946	91	2	ENST00000516729.1	-11274
DEGS2	ENSG00000168350.6	chr14	100658915	100659511	.	805	.	Distal Intergenic	14	100612756	100626500	13745	2	ENST00000305631.5	-32416
HCFC2P1	ENSG00000232087.1	chr13	109180564	109181160	.	805	.	Distal Intergenic	13	109132574	109134165	1592	1	ENST00000392864.2	47991
CTD-2555A7.1	ENSG00000259989.1	chr16	89072753	89073349	.	803	.	Distal Intergenic	16	89050440	89061777	11338	1	ENST00000562040.1	22314
CPT2	ENSG00000157184.5	chr1	53638692	53639288	.	797	.	Distal Intergenic	1	53662101	53679869	17769	1	ENST00000371486.3	-22813
TARS	ENSG00000113407.9	chr5	33480921	33481517	.	796	.	Distal Intergenic	5	33466863	33468196	1334	1	ENST00000503422.1	14059
LINC00638	ENSG00000258701.1	chr14	105282325	105282921	.	796	.	Distal Intergenic	14	105287538	105290055	2518	1	ENST00000555578.1	-4617
CDC42BPB	ENSG00000198752.5	chr14	103541688	103542284	.	793	.	Distal Intergenic	14	103398716	103523799	125084	2	ENST00000361246.2	-17890
MPZL1	ENSG00000197965.7	chr1	167683372	167683968	.	791	.	Distal Intergenic	1	167690429	167691251	823	1	ENST00000487858.1	-6461
CR381670.1	ENSG00000238411.1	chr21	9437313	9437909	.	788	.	Distal Intergenic	21	9683191	9683272	82	1	ENST00000459169.1	-245282
RP5-1185H19.2	ENSG00000235933.1	chr1	116694679	116695275	.	786	.	Distal Intergenic	1	116706905	116708862	1958	1	ENST00000426515.1	-11630
PYDC2	ENSG00000253548.1	chr3	191156033	191156629	.	777	.	Distal Intergenic	3	191178952	191179245	294	1	ENST00000518817.1	-22323
DSCR3	ENSG00000157538.9	chr21	38645724	38646320	.	774	.	Distal Intergenic	21	38595728	38640262	44535	2	ENST00000288304.5	-5463
ATG10	ENSG00000152348.11	chr5	81241579	81242175	.	773	.	Distal Intergenic	5	81267844	81443936	176093	1	ENST00000355178.4	-25669
BTF3P7	ENSG00000219986.2	chr6	6837137	6837733	.	773	.	Distal Intergenic	6	6795148	6795635	488	2	ENST00000407097.2	-41503
RBM48P1	ENSG00000223620.3	chr4	127265460	127266056	.	771	.	Distal Intergenic	4	127484664	127485931	1268	1	ENST00000509661.1	-218608
RP1-39J2.1	ENSG00000260771.1	chr6	168763828	168764424	.	771	.	Distal Intergenic	6	168775377	168776035	659	1	ENST00000568306.1	-10953
ELFN1	ENSG00000225968.4	chr7	1704146	1704742	.	769	.	Distal Intergenic	7	1727755	1787590	59836	1	ENST00000424383.2	-23013
PDCD5	ENSG00000105185.7	chr19	33067448	33068044	.	767	.	Distal Intergenic	19	33071974	33078333	6360	1	ENST00000590247.2	-3930
RP3-425P12.2	ENSG00000230372.1	chr6	25070534	25071130	.	767	.	Distal Intergenic	6	25061853	25063735	1883	2	ENST00000424868.1	-6800
GIGYF1	ENSG00000146830.9	chr7	100291880	100292476	.	764	.	Distal Intergenic	7	100277130	100287071	9942	2	ENST00000275732.5	-4810
RN7SKP75	ENSG00000199940.1	chr7	71197874	71198470	.	760	.	Distal Intergenic	7	71150437	71150732	296	2	ENST00000363070.1	-47143
ZNF593	ENSG00000142684.7	chr1	26490762	26491358	.	759	.	Distal Intergenic	1	26496362	26498551	2190	1	ENST00000374266.5	-5004
TTYH1	ENSG00000167614.9	chr19	54920206	54920802	.	759	.	Distal Intergenic	19	54926393	54933429	7037	1	ENST00000423529.1	-5591
CYCSP55	ENSG00000214810.4	chr6	34191731	34192327	.	758	.	Distal Intergenic	6	34187216	34187843	628	1	ENST00000399027.3	4516
ATP5G1P3	ENSG00000242244.1	chr3	138634143	138634739	.	757	.	Distal Intergenic	3	138608097	138608799	703	2	ENST00000463301.1	-25345
CREBBP	ENSG00000005339.8	chr16	3938964	3939560	.	755	.	Distal Intergenic	16	3775055	3930727	155673	2	ENST00000262367.5	-8238
RP11-560G2.1	ENSG00000254451.2	chr12	75620838	75621434	.	754	.	Distal Intergenic	12	75628520	75645645	17126	1	ENST00000548779.1	-7086
PLXNA1	ENSG00000114554.7	chr3	126701206	126701802	.	752	.	Distal Intergenic	3	126707437	126756235	48799	1	ENST00000251772.4	-5635
ZC3H18	ENSG00000158545.11	chr16	88628314	88628910	.	752	.	Distal Intergenic	16	88636789	88698374	61586	1	ENST00000301011.5	-7879
RP1-313L4.4	ENSG00000250762.1	chr1	167772655	167773251	.	752	.	Distal Intergenic	1	167789136	167789486	351	2	ENST00000507585.1	16235
RNU1-58P	ENSG00000199283.1	chr7	139930283	139930879	.	751	.	Distal Intergenic	7	139941670	139941832	163	1	ENST00000362413.1	-10791
RP11-109G23.1	ENSG00000239793.1	chr4	79659064	79659660	.	751	.	Distal Intergenic	4	79689653	79689904	252	1	ENST00000478593.1	-29993
TCF3	ENSG00000071564.10	chr19	1675546	1676142	.	750	.	Distal Intergenic	19	1609293	1652604	43312	2	ENST00000262965.5	-22943
ANKRD60	ENSG00000124227.4	chr20	56784788	56785384	.	750	.	Distal Intergenic	20	56793551	56803695	10145	2	ENST00000371167.3	18311
AC018470.1	ENSG00000268241.1	chr2	175206781	175207377	.	750	.	Distal Intergenic	2	175200601	175202151	1551	2	ENST00000595354.1	-4631
RP1-265C24.5	ENSG00000219392.1	chr6	28072381	28072977	.	749	.	Distal Intergenic	6	28083406	28084329	924	1	ENST00000405929.1	-10429
RP11-304F15.4	ENSG00000248954.1	chr17	47957660	47958256	.	749	.	Distal Intergenic	17	47964961	47978257	13297	1	ENST00000515692.1	-6705
RNU6-632P	ENSG00000251711.1	chr10	26163190	26163786	.	749	.	Distal Intergenic	10	26108292	26108355	64	2	ENST00000515902.1	-54836
RSPH3	ENSG00000130363.7	chr6	159383987	159384583	.	747	.	Distal Intergenic	6	159396423	159397874	1452	2	ENST00000607398.1	13291
AC139149.1	ENSG00000266077.1	chr17	79458232	79458828	.	747	.	Distal Intergenic	17	79478052	79478135	84	2	ENST00000584254.1	19307
RNU1-80P	ENSG00000238898.1	chr17	75954027	75954623	.	746	.	Distal Intergenic	17	75916180	75916340	161	1	ENST00000459500.1	37848
RNU6-442P	ENSG00000206695.1	chr8	126899312	126899908	.	743	.	Distal Intergenic	8	126913195	126913298	104	1	ENST00000383968.1	-13287
LOC124685	ENSG00000228118.2	chr17	69723315	69723911	.	737	.	Distal Intergenic	17	69617122	69617577	456	1	ENST00000545441.1	106194
CR381670.1	ENSG00000238411.1	chr21	9437579	9438175	.	736	.	Distal Intergenic	21	9683191	9683272	82	1	ENST00000459169.1	-245016
RP11-2C24.5	ENSG00000260082.1	chr16	30816661	30817257	.	735	.	Distal Intergenic	16	30832389	30833431	1043	2	ENST00000568660.1	16174
GP1BB	ENSG00000203618.5	chr22	19727038	19727634	.	734	.	Distal Intergenic	22	19710468	19712294	1827	1	ENST00000366425.3	16571
SP8	ENSG00000164651.12	chr7	20837627	20838223	.	733	.	Distal Intergenic	7	20823906	20826505	2600	2	ENST00000418710.2	-11123
RP11-464C19.2	ENSG00000230573.1	chr10	3890947	3891543	.	733	.	Distal Intergenic	10	3876142	3876920	779	1	ENST00000413339.1	14806
GIMAP6	ENSG00000133561.11	chr7	150342829	150343425	.	730	.	Distal Intergenic	7	150322463	150329473	7011	2	ENST00000328902.5	-13357
RN7SL215P	ENSG00000242201.2	chr3	193858465	193859061	.	730	.	Distal Intergenic	3	193863463	193863756	294	1	ENST00000487718.2	-4402
AC017048.2	ENSG00000236231.1	chr2	177405616	177406212	.	729	.	Distal Intergenic	2	177389607	177396411	6805	2	ENST00000431455.1	-9206
AC062020.2	ENSG00000237856.1	chr2	123615575	123616171	.	729	.	Distal Intergenic	2	123822897	123825298	2402	1	ENST00000435441.1	-206726
CDC34	ENSG00000099804.4	chr19	525892	526488	.	728	.	Distal Intergenic	19	531714	542092	10379	1	ENST00000215574.4	-5226
ANK2	ENSG00000145362.12	chr4	114315169	114315765	.	728	.	Distal Intergenic	4	114294515	114302672	8158	1	ENST00000514167.1	20655
AC104169.1	ENSG00000251899.1	chr1	85222258	85222854	.	728	.	Distal Intergenic	1	85258751	85258882	132	2	ENST00000516090.1	36028
AC104637.1	ENSG00000265090.1	chr3	163293987	163294583	.	728	.	Distal Intergenic	3	163234190	163234275	86	2	ENST00000584623.1	-59713
RP11-260A9.1	ENSG00000263433.1	chr17	25289608	25290204	.	727	.	Distal Intergenic	17	25308720	25309116	397	1	ENST00000580677.1	-18516
SEMA6B	ENSG00000167680.11	chr19	4584218	4584814	.	722	.	Distal Intergenic	19	4542605	4559820	17216	2	ENST00000586582.1	-24399
RP11-509A17.3	ENSG00000258654.1	chr15	20546094	20546690	.	720	.	Distal Intergenic	15	20549989	20564412	14424	1	ENST00000556397.1	-3299
FAM110D	ENSG00000197245.4	chr1	26490450	26491046	.	719	.	Distal Intergenic	1	26485511	26489119	3609	1	ENST00000374268.3	4940
AC099552.4	ENSG00000217825.2	chr7	154982210	154982806	.	718	.	Distal Intergenic	7	154988397	154990146	1750	2	ENST00000404289.1	7340
CECR5	ENSG00000069998.8	chr22	17652043	17652639	.	716	.	Distal Intergenic	22	17618401	17646177	27777	2	ENST00000155674.5	-5867
snoU13	ENSG00000251762.1	chr6	7052445	7053041	.	716	.	Distal Intergenic	6	7040693	7040779	87	2	ENST00000515953.1	-11667
JHDM1D-AS1	ENSG00000260231.1	chr7	139888282	139888878	.	715	.	Distal Intergenic	7	139877061	139879440	2380	1	ENST00000566699.1	11222
ANKRD50	ENSG00000151458.7	chr4	125579871	125580467	.	711	.	Distal Intergenic	4	125585207	125633887	48681	2	ENST00000504087.1	53420
RP11-793B23.1	ENSG00000250034.1	chr4	138749040	138749636	.	711	.	Distal Intergenic	4	138728860	138737556	8697	1	ENST00000506420.1	20181
FMO2	ENSG00000094963.9	chr1	171143959	171144555	.	710	.	Distal Intergenic	1	171154347	171180369	26023	1	ENST00000209929.7	-9792
RP11-706D8.3	ENSG00000226782.2	chr3	177077430	177078026	.	709	.	Distal Intergenic	3	177055416	177066954	11539	2	ENST00000457125.1	-10477
CTD-2244C20.2	ENSG00000248199.1	chr5	61238158	61238754	.	706	.	Distal Intergenic	5	61173936	61181956	8021	1	ENST00000511474.1	64223
RP11-23A22.1	ENSG00000259608.1	chr15	86535368	86535964	.	706	.	Distal Intergenic	15	86501948	86502202	255	2	ENST00000561364.1	-33167
MIR200B	ENSG00000207730.1	chr1	1093186	1093782	.	705	.	Distal Intergenic	1	1102484	1102578	95	1	ENST00000384997.1	-8702
RP11-230C9.1	ENSG00000220347.1	chr6	157008146	157008742	.	705	.	Distal Intergenic	6	156983184	156983571	388	1	ENST00000402808.1	24963
RPL36AP45	ENSG00000240366.1	chr15	75470644	75471240	.	702	.	Distal Intergenic	15	75478992	75479309	318	2	ENST00000497944.1	8069
SLC29A1	ENSG00000112759.12	chr6	44205540	44206136	.	701	.	Distal Intergenic	6	44197326	44200142	2817	1	ENST00000472176.1	8215
TNFRSF9	ENSG00000049249.4	chr1	7962725	7963321	.	700	.	Distal Intergenic	1	7981860	7995160	13301	2	ENST00000474475.1	31839
SRC	ENSG00000197122.7	chr20	36039754	36040350	.	700	.	Distal Intergenic	20	36030716	36031434	719	1	ENST00000493775.1	9039
AC092071.1	ENSG00000269353.1	chr19	41473177	41473773	.	699	.	Distal Intergenic	19	41452252	41453355	1104	1	ENST00000597260.1	20926
NEK7	ENSG00000151414.10	chr1	198044309	198044905	.	698	.	Distal Intergenic	1	198126093	198291550	165458	1	ENST00000367385.4	-81188
AC005256.1	ENSG00000267073.1	chr19	1744242	1744838	.	698	.	Distal Intergenic	19	1748055	1748740	686	1	ENST00000586506.1	-3217
TERT	ENSG00000164362.14	chr5	1246545	1247141	.	696	.	Distal Intergenic	5	1264363	1266639	2277	2	ENST00000503656.1	19498
RPL12P4	ENSG00000185834.9	chr20	53755628	53756224	.	696	.	Distal Intergenic	20	53691183	53691679	497	1	ENST00000432629.1	64446
AC092377.1	ENSG00000264203.1	chr16	85496649	85497245	.	694	.	Distal Intergenic	16	85475029	85475098	70	2	ENST00000582003.1	-21552
LSM 7.00	ENSG00000130332.10	chr19	2316630	2317226	.	693	.	Distal Intergenic	19	2321548	2324531	2984	2	ENST00000591515.2	7305
DNAJB12	ENSG00000148719.10	chr10	74079290	74079886	.	693	.	Distal Intergenic	10	74095315	74096623	1309	2	ENST00000473051.1	16737
DNAJC22	ENSG00000178401.10	chr12	49735795	49736391	.	693	.	Distal Intergenic	12	49740700	49745958	5259	1	ENST00000549441.2	-4309
ELF3	ENSG00000163435.11	chr1	201987346	201987942	.	692	.	Distal Intergenic	1	201982906	201984922	2017	1	ENST00000475698.1	4441
snoU13	ENSG00000238907.1	chr18	19853460	19854056	.	692	.	Distal Intergenic	18	19840539	19840640	102	1	ENST00000459476.1	12922
ZMYND8	ENSG00000101040.15	chr20	45989168	45989764	.	691	.	Distal Intergenic	20	45839058	45985567	146510	2	ENST00000262975.4	-3602
HCG23	ENSG00000228962.1	chr6	32353675	32354271	.	691	.	Distal Intergenic	6	32358287	32361463	3177	1	ENST00000426643.1	-4016
RP11-619A14.3	ENSG00000255362.1	chr11	75946916	75947512	.	691	.	Distal Intergenic	11	75922000	75927069	5070	2	ENST00000531538.1	-19848
MAP2K2	ENSG00000126934.9	chr19	4083940	4084536	.	690	.	Distal Intergenic	19	4095386	4100070	4685	2	ENST00000595715.1	15534
SIGLEC10	ENSG00000142512.10	chr19	51924830	51925426	.	690	.	Distal Intergenic	19	51913276	51921057	7782	2	ENST00000432469.2	-3774
AC005256.1	ENSG00000267073.1	chr19	1718781	1719377	.	690	.	Distal Intergenic	19	1748055	1748740	686	1	ENST00000586506.1	-28678
AC062020.1	ENSG00000232740.1	chr2	123919876	123920472	.	689	.	Distal Intergenic	2	123823727	123831057	7331	2	ENST00000432894.1	-88820
GSC2	ENSG00000063515.2	chr22	19141725	19142321	.	687	.	Distal Intergenic	22	19136089	19137796	1708	2	ENST00000086933.2	-3930
RP11-118F19.1	ENSG00000270124.1	chr16	85588275	85588871	.	684	.	Distal Intergenic	16	85613615	85617177	3563	2	ENST00000602862.1	28306
RP11-689K5.3	ENSG00000251331.2	chr4	82997871	82998467	.	682	.	Distal Intergenic	4	82556977	82965397	408421	2	ENST00000508294.1	-32475
MALAT1	ENSG00000251562.3	chr11	65244744	65245340	.	682	.	Distal Intergenic	11	65265233	65273940	8708	1	ENST00000534336.1	-19893
CD34	ENSG00000174059.12	chr1	208136730	208137326	.	681	.	Distal Intergenic	1	208059884	208084747	24864	2	ENST00000356522.4	-51984
TCF3	ENSG00000071564.10	chr19	1690957	1691553	.	680	.	Distal Intergenic	19	1609293	1652604	43312	2	ENST00000262965.5	-38354
SMARCD3	ENSG00000082014.12	chr7	151000398	151000994	.	680	.	Distal Intergenic	7	150939807	150974982	35176	2	ENST00000491651.1	-25417
AC000077.2	ENSG00000230485.1	chr22	19629265	19629861	.	680	.	Distal Intergenic	22	19618273	19621097	2825	2	ENST00000420012.1	-8169
TBX1	ENSG00000184058.8	chr22	19738858	19739454	.	679	.	Distal Intergenic	22	19744226	19754855	10630	1	ENST00000332710.4	-4772
LAPTM5	ENSG00000162511.7	chr1	31241687	31242283	.	677	.	Distal Intergenic	1	31205316	31230667	25352	2	ENST00000294507.3	-11021
RP11-46C24.6	ENSG00000260659.1	chr16	89307162	89307758	.	676	.	Distal Intergenic	16	89293215	89295100	1886	2	ENST00000563182.1	-12063
RNU6-515P	ENSG00000252738.1	chr6	45732835	45733431	.	673	.	Distal Intergenic	6	45613841	45613912	72	1	ENST00000516929.1	118995
ACTB	ENSG00000075624.9	chr7	5614322	5614918	.	671	.	Distal Intergenic	7	5568223	5603415	35193	2	ENST00000432588.1	-10908
TPM3P2	ENSG00000214200.2	chr20	32450303	32450899	.	671	.	Distal Intergenic	20	32500129	32501142	1014	2	ENST00000397772.2	50243
RP1-63G5.7	ENSG00000237862.1	chr22	37730539	37731135	.	671	.	Distal Intergenic	22	37748230	37750879	2650	2	ENST00000445088.1	19744
DMBX1	ENSG00000197587.6	chr1	46954893	46955489	.	670	.	Distal Intergenic	1	46972668	46979884	7217	1	ENST00000371956.4	-17179
RP11-25D10.1	ENSG00000241385.1	chr8	110922068	110922664	.	670	.	Distal Intergenic	8	110911475	110911991	517	2	ENST00000468501.1	-10078
MIR548A1	ENSG00000207775.1	chr6	18785940	18786536	.	669	.	Distal Intergenic	6	18572015	18572111	97	1	ENST00000385041.1	213926
MKNK2	ENSG00000099875.10	chr19	2056264	2056860	.	667	.	Distal Intergenic	19	2046516	2051243	4728	2	ENST00000589509.1	-5022
RN7SKP93	ENSG00000200708.1	chr2	134345566	134346162	.	667	.	Distal Intergenic	2	134353662	134353970	309	1	ENST00000363838.1	-7500
EGFL7	ENSG00000172889.11	chr9	139539247	139539843	.	665	.	Distal Intergenic	9	139553308	139567130	13823	1	ENST00000371699.1	-13465
RP1-125N5.2	ENSG00000235815.1	chr6	169139383	169139979	.	665	.	Distal Intergenic	6	169116745	169123604	6860	1	ENST00000436492.1	22639
RPL39P38	ENSG00000241464.3	chr19	18402404	18403000	.	665	.	Distal Intergenic	19	18396153	18396305	153	2	ENST00000467018.3	-6100
TMEM105	ENSG00000185332.2	chr17	79315381	79315977	.	664	.	Distal Intergenic	17	79285074	79304474	19401	2	ENST00000332900.1	-10908
SNORA80B	ENSG00000206633.1	chr2	10574906	10575502	.	664	.	Distal Intergenic	2	10586840	10586975	136	2	ENST00000383906.1	11473
RP11-59J16.1	ENSG00000239921.2	chr3	127266171	127266767	.	664	.	Distal Intergenic	3	127199533	127255655	56123	2	ENST00000461398.2	-10517
CTD-2347I17.1	ENSG00000213655.4	chr5	122621019	122621615	.	662	.	Distal Intergenic	5	122571773	122572064	292	1	ENST00000513479.1	49247
snoU13	ENSG00000252609.1	chr6	157638413	157639009	.	660	.	Distal Intergenic	6	157712343	157712431	89	2	ENST00000516800.1	73422
RN7SKP182	ENSG00000222704.1	chr18	36528886	36529482	.	658	.	Distal Intergenic	18	36596011	36596308	298	2	ENST00000410772.1	66826
AC092484.1	ENSG00000225107.1	chr2	146238754	146239350	.	658	.	Distal Intergenic	2	146326862	146345592	18731	2	ENST00000420548.1	106242
SNORA40	ENSG00000253047.1	chr1	150568014	150568610	.	657	.	Distal Intergenic	1	150573015	150573135	121	2	ENST00000517238.1	4525
RP11-96C21.1	ENSG00000259473.1	chr15	70740098	70740694	.	657	.	Distal Intergenic	15	70796246	70798267	2022	2	ENST00000559752.1	57573
CTC-786C10.1	ENSG00000262601.1	chr16	85236196	85236792	.	657	.	Distal Intergenic	16	85204882	85218969	14088	1	ENST00000574293.1	31315
MRPL42P3	ENSG00000219297.1	chr6	144453203	144453799	.	655	.	Distal Intergenic	6	144457587	144457912	326	1	ENST00000401492.1	-3788
RP1-182D15.2	ENSG00000236173.1	chr6	170239933	170240529	.	655	.	Distal Intergenic	6	170209414	170210198	785	2	ENST00000427017.1	-29736
RPS4XP21	ENSG00000186008.6	chr19	34571301	34571897	.	654	.	Distal Intergenic	19	34583445	34584215	771	2	ENST00000469064.2	12318
RP11-909N17.2	ENSG00000253931.1	chr8	144483189	144483785	.	654	.	Distal Intergenic	8	144494919	144499224	4306	1	ENST00000523002.1	-11134
GPRIN2	ENSG00000204175.4	chr10	47007864	47008460	.	651	.	Distal Intergenic	10	46997926	47005643	7718	1	ENST00000374314.4	9939
RP11-746P2.5	ENSG00000229064.1	chr7	64712196	64712792	.	650	.	Distal Intergenic	7	64707972	64708122	151	2	ENST00000451988.1	-4075
RNY4P27	ENSG00000200211.1	chr13	95977685	95978281	.	649	.	Distal Intergenic	13	95988360	95988455	96	2	ENST00000363341.1	10174
RP11-476H20.1	ENSG00000231714.1	chr1	194339592	194340188	.	649	.	Distal Intergenic	1	194320073	194321556	1484	1	ENST00000435554.1	19520
CHCHD2P3	ENSG00000270849.1	chr19	34625244	34625840	.	649	.	Distal Intergenic	19	34617878	34618328	451	1	ENST00000603038.1	7367
OXSM	ENSG00000151093.3	chr3	25863423	25864019	.	648	.	Distal Intergenic	3	25832277	25833205	929	1	ENST00000428266.1	31147
5S_rRNA	ENSG00000212595.1	chrX	150250705	150251301	.	648	.	Distal Intergenic	23	150194767	150194878	112	2	ENST00000391293.1	-55828
ATP6V1G3	ENSG00000151418.7	chr1	198416480	198417076	.	646	.	Distal Intergenic	1	198492471	198509804	17334	2	ENST00000489986.1	92728
LINC00311	ENSG00000179219.5	chr16	85324921	85325517	.	646	.	Distal Intergenic	16	85316564	85319569	3006	1	ENST00000366314.4	8358
U8	ENSG00000212144.1	chr1	234735522	234736118	.	645	.	Distal Intergenic	1	234729021	234729148	128	1	ENST00000390842.1	6502
TMEM244	ENSG00000203756.3	chr6	130253360	130253956	.	643	.	Distal Intergenic	6	130152464	130182692	30229	2	ENST00000438392.1	-70669
RPL27AP	ENSG00000215467.2	chr20	42285896	42286492	.	643	.	Distal Intergenic	20	42281163	42281931	769	1	ENST00000358609.4	4734
RP11-122G18.7	ENSG00000215840.3	chr1	161410118	161410714	.	643	.	Distal Intergenic	1	161375858	161376872	1015	1	ENST00000400984.2	34261
RP11-204E9.1	ENSG00000231754.1	chr6	21448622	21449218	.	642	.	Distal Intergenic	6	21522707	21524003	1297	2	ENST00000447728.1	74785
CTC-338M12.2	ENSG00000248473.1	chr5	180610923	180611519	.	642	.	Distal Intergenic	5	180618046	180618852	807	2	ENST00000513771.1	7333
SOWAHB	ENSG00000186212.2	chr4	77836864	77837460	.	641	.	Distal Intergenic	4	77816082	77819002	2921	2	ENST00000334306.2	-17863
GORASP2	ENSG00000115806.8	chr2	171829771	171830367	.	640	.	Distal Intergenic	2	171810328	171823111	12784	1	ENST00000486498.1	19444
HSP90AB2P	ENSG00000205940.7	chr4	13244675	13245271	.	640	.	Distal Intergenic	4	13335038	13339926	4889	1	ENST00000602906.1	-89767
CUX1	ENSG00000257923.5	chr7	101386660	101387256	.	640	.	Distal Intergenic	7	101458959	101927249	468291	1	ENST00000437600.4	-71703
RP11-21B21.4	ENSG00000261744.1	chr16	88603667	88604263	.	639	.	Distal Intergenic	16	88579368	88597461	18094	2	ENST00000563243.1	-6207
GATA5	ENSG00000130700.6	chr20	61033524	61034120	.	638	.	Distal Intergenic	20	61038553	61051026	12474	2	ENST00000252997.2	16906
CPNE7	ENSG00000178773.10	chr16	89637138	89637734	.	638	.	Distal Intergenic	16	89642176	89663654	21479	1	ENST00000268720.5	-4442
RN7SKP112	ENSG00000223145.1	chr2	7268236	7268832	.	638	.	Distal Intergenic	2	7281358	7281675	318	2	ENST00000411213.1	12843
RP11-300M24.1	ENSG00000227455.2	chr6	165038055	165038651	.	638	.	Distal Intergenic	6	165241239	165243106	1868	1	ENST00000456118.1	-202588
RP11-496N12.6	ENSG00000234476.1	chr1	225662533	225663129	.	638	.	Distal Intergenic	1	225634945	225653045	18101	2	ENST00000428642.1	-9489
U3	ENSG00000252440.1	chr9	139481536	139482132	.	638	.	Distal Intergenic	9	139496967	139497062	96	1	ENST00000516631.1	-14835
MIR3193	ENSG00000264395.1	chr20	30200484	30201080	.	638	.	Distal Intergenic	20	30194989	30195043	55	1	ENST00000578262.1	5496
LINC01018	ENSG00000250056.1	chr5	6571683	6572279	.	637	.	Distal Intergenic	5	6582249	6583836	1588	1	ENST00000507628.1	-9970
RPL17P12	ENSG00000230559.1	chr2	147009530	147010126	.	635	.	Distal Intergenic	2	146951864	146952389	526	1	ENST00000413391.1	57667
FGFR3	ENSG00000068078.13	chr4	1773132	1773728	.	633	.	Distal Intergenic	4	1795034	1810592	15559	1	ENST00000481110.2	-21306
MCCC2	ENSG00000131844.11	chr5	70962746	70963342	.	633	.	Distal Intergenic	5	70922481	70948549	26069	1	ENST00000509539.2	40266
MTIF3	ENSG00000122033.10	chr13	28033628	28034224	.	632	.	Distal Intergenic	13	28009776	28024739	14964	2	ENST00000431572.2	-8890
SOGA2	ENSG00000168502.13	chr18	8856865	8857461	.	631	.	Distal Intergenic	18	8829921	8832776	2856	1	ENST00000581670.1	26945
MICALL2	ENSG00000164877.14	chr7	1452257	1452853	.	628	.	Distal Intergenic	7	1468101	1477247	9147	2	ENST00000493998.1	24394
AL590867.1	ENSG00000213121.2	chr6	153539222	153539818	.	627	.	Distal Intergenic	6	153552455	153668623	116169	1	ENST00000392385.2	-12637
RP11-290F20.3	ENSG00000224397.1	chr20	48878259	48878855	.	626	.	Distal Intergenic	20	48884023	48896332	12310	1	ENST00000425497.1	-5168
RP11-56M3.1	ENSG00000234043.3	chr10	92896710	92897306	.	626	.	Distal Intergenic	10	92912362	92913106	745	2	ENST00000477230.1	15800
RP4-726F1.1	ENSG00000235011.2	chr1	79837362	79837958	.	626	.	Distal Intergenic	1	79789454	79790548	1095	1	ENST00000415629.2	47909
DNAJB8-AS1	ENSG00000242049.1	chr3	128134844	128135440	.	626	.	Distal Intergenic	3	128182437	128191160	8724	1	ENST00000471626.1	-46997
RP11-1398P2.1	ENSG00000244459.2	chr4	1569896	1570492	.	626	.	Distal Intergenic	4	1575789	1581980	6192	2	ENST00000466692.1	11488
ZFP92	ENSG00000189420.7	chrX	152676802	152677398	.	624	.	Distal Intergenic	23	152683780	152687087	3308	1	ENST00000338647.5	-6382
HMGB3P6	ENSG00000213070.3	chr1	164409037	164409633	.	624	.	Distal Intergenic	1	164326004	164326601	598	1	ENST00000444896.1	83034
NODAL	ENSG00000156574.5	chr10	72217980	72218576	.	623	.	Distal Intergenic	10	72192505	72207707	15203	2	ENST00000414871.1	-10274
RP11-230B22.1	ENSG00000235545.1	chr1	63183053	63183649	.	623	.	Distal Intergenic	1	63154153	63176365	22213	1	ENST00000453229.1	28901
DDX56	ENSG00000136271.6	chr7	44597008	44597604	.	622	.	Distal Intergenic	7	44605406	44607381	1976	2	ENST00000479602.1	9777
LINC00896	ENSG00000236499.2	chr22	20199129	20199725	.	620	.	Distal Intergenic	22	20194100	20194706	607	1	ENST00000423736.1	5030
SLC2A11	ENSG00000133460.15	chr22	24191550	24192146	.	618	.	Distal Intergenic	22	24198890	24228496	29607	1	ENST00000345044.6	-6744
FAM132A	ENSG00000184163.3	chr1	1173397	1173993	.	618	.	Distal Intergenic	1	1177829	1178538	710	2	ENST00000478606.1	4545
RP5-934G17.6	ENSG00000224904.1	chr1	11942804	11943400	.	618	.	Distal Intergenic	1	11937827	11940463	2637	1	ENST00000438808.1	4978
SRP72P2	ENSG00000188451.7	chr6	158653318	158653914	.	617	.	Distal Intergenic	6	158658368	158658949	582	2	ENST00000538672.1	5035
AC027119.1	ENSG00000229642.1	chr3	5781125	5781721	.	617	.	Distal Intergenic	3	6004529	6165807	161279	1	ENST00000425894.1	-222808
RP11-159H3.2	ENSG00000227143.1	chr10	122931198	122931794	.	615	.	Distal Intergenic	10	122938214	122945480	7267	1	ENST00000429809.1	-6420
CDKN2C	ENSG00000123080.6	chr1	51443610	51444206	.	614	.	Distal Intergenic	1	51435616	51440230	4615	1	ENST00000371761.3	7995
RP11-460I19.2	ENSG00000250259.1	chr4	1033656	1034252	.	614	.	Distal Intergenic	4	1021466	1022760	1295	1	ENST00000503095.1	12191
C1orf180	ENSG00000180869.3	chr1	85086172	85086768	.	613	.	Distal Intergenic	1	85093913	85097431	3519	2	ENST00000327308.3	10663
MICALL2	ENSG00000164877.14	chr7	1408569	1409165	.	612	.	Distal Intergenic	7	1468101	1477247	9147	2	ENST00000493998.1	68082
MSRB1	ENSG00000198736.7	chr16	1980283	1980879	.	611	.	Distal Intergenic	16	1990979	1991940	962	2	ENST00000489198.1	11061
RN7SL761P	ENSG00000243671.2	chr13	69250750	69251346	.	610	.	Distal Intergenic	13	69267938	69268213	276	2	ENST00000463259.2	16867
RP11-65J3.3	ENSG00000230676.1	chr9	132222466	132223062	.	609	.	Distal Intergenic	9	132208911	132213701	4791	2	ENST00000454408.1	-8766
RN7SL300P	ENSG00000265813.1	chr3	152986381	152986977	.	609	.	Distal Intergenic	3	152917491	152917806	316	2	ENST00000582522.1	-68576
RP11-435P24.3	ENSG00000271588.1	chr1	203390276	203390872	.	609	.	Distal Intergenic	1	203369394	203369709	316	2	ENST00000605576.1	-20568
RNU7-133P	ENSG00000238987.1	chr6	14151858	14152454	.	608	.	Distal Intergenic	6	14156693	14156754	62	1	ENST00000459188.1	-4239
RCOR2	ENSG00000167771.5	chr11	63687758	63688354	.	606	.	Distal Intergenic	11	63678693	63684316	5624	2	ENST00000301459.4	-3443
RP11-206F17.2	ENSG00000231841.1	chr4	153842352	153842948	.	606	.	Distal Intergenic	4	153848598	153849359	762	1	ENST00000414628.1	-5650
RP11-302J23.1	ENSG00000248599.1	chr8	102092711	102093307	.	606	.	Distal Intergenic	8	102064282	102088479	24198	1	ENST00000514926.1	28430
LMOD2	ENSG00000170807.11	chr7	123280605	123281201	.	605	.	Distal Intergenic	7	123295861	123304344	8484	1	ENST00000458573.2	-14660
RP11-108B14.4	ENSG00000227462.1	chr10	22517856	22518452	.	605	.	Distal Intergenic	10	22514627	22514953	327	1	ENST00000426373.1	3230
RP11-402L1.11	ENSG00000228426.1	chr10	44185398	44185994	.	605	.	Distal Intergenic	10	44161116	44162453	1338	1	ENST00000418426.1	24283
HMGB1P5	ENSG00000132967.9	chr3	22427512	22428108	.	603	.	Distal Intergenic	3	22423436	22424420	985	1	ENST00000451497.1	4077
CSMD3	ENSG00000164796.13	chr8	114456051	114456647	.	603	.	Distal Intergenic	8	113235157	114449328	1214172	2	ENST00000297405.5	-6724
RP5-887A10.1	ENSG00000234184.1	chr1	80986504	80987100	.	603	.	Distal Intergenic	1	81001440	81112473	111034	1	ENST00000418041.1	-14340
RP11-309G3.3	ENSG00000272198.1	chr1	181074498	181075094	.	603	.	Distal Intergenic	1	181060245	181062035	1791	1	ENST00000606938.1	14254
RN7SL865P	ENSG00000240205.2	chr12	116135927	116136523	.	602	.	Distal Intergenic	12	116155530	116155816	287	1	ENST00000466711.2	-19007
LINC00567	ENSG00000259831.1	chr13	111491105	111491701	.	602	.	Distal Intergenic	13	111462023	111465431	3409	2	ENST00000569854.1	-25675
NKX2-5	ENSG00000183072.9	chr5	172671117	172671713	.	601	.	Distal Intergenic	5	172659112	172662360	3249	2	ENST00000329198.4	-8758
EDN2	ENSG00000127129.5	chr1	41961934	41962530	.	600	.	Distal Intergenic	1	41944798	41950344	5547	2	ENST00000490783.1	-11591
RNA5SP244	ENSG00000212238.1	chr7	129402184	129402780	.	599	.	Distal Intergenic	7	129396106	129396217	112	1	ENST00000390936.1	6079
AC018359.1	ENSG00000226320.1	chr3	34059108	34059704	.	598	.	Distal Intergenic	3	34200826	34604369	403544	1	ENST00000424786.1	-141122
RP11-556E13.1	ENSG00000228651.1	chr10	54292586	54293182	.	598	.	Distal Intergenic	10	54316462	54320865	4404	2	ENST00000448017.1	27683
RP11-680G10.1	ENSG00000261567.1	chr16	85420602	85421198	.	598	.	Distal Intergenic	16	85391069	85393055	1987	1	ENST00000568080.1	29534
RGS9	ENSG00000108370.11	chr17	63119017	63119613	.	597	.	Distal Intergenic	17	63133549	63154909	21361	1	ENST00000583473.1	-13936
RP11-126O22.1	ENSG00000232111.1	chrX	9310570	9311166	.	597	.	Distal Intergenic	23	9370791	9382606	11816	1	ENST00000416620.1	-59625
SCARB1	ENSG00000073060.11	chr12	125230255	125230851	.	595	.	Distal Intergenic	12	125262419	125271039	8621	2	ENST00000545305.1	40188
ZNF469	ENSG00000225614.2	chr16	88449923	88450519	.	595	.	Distal Intergenic	16	88493879	88507157	13279	1	ENST00000565624.1	-43360
snoU13	ENSG00000252609.1	chr6	157695786	157696382	.	595	.	Distal Intergenic	6	157712343	157712431	89	2	ENST00000516800.1	16049
RP11-820I16.2	ENSG00000267661.1	chr18	11947510	11948106	.	595	.	Distal Intergenic	18	11928837	11929475	639	1	ENST00000588718.1	18674
RP5-888M10.2	ENSG00000229484.1	chr1	12600166	12600762	.	594	.	Distal Intergenic	1	12587766	12588462	697	1	ENST00000416696.1	12401
AC006547.14	ENSG00000234409.4	chr22	20142253	20142849	.	594	.	Distal Intergenic	22	20135950	20138399	2450	2	ENST00000439765.2	-3855
SNORD38	ENSG00000200733.1	chr13	90536224	90536820	.	593	.	Distal Intergenic	13	90489424	90489491	68	1	ENST00000363863.1	46801
RP11-379J13.1	ENSG00000254555.1	chr11	97704318	97704914	.	592	.	Distal Intergenic	11	97779253	97779537	285	2	ENST00000524605.1	74623
RN7SL142P	ENSG00000266453.1	chr7	157092322	157092918	.	592	.	Distal Intergenic	7	157098487	157098765	279	1	ENST00000585137.1	-5569
SPDEF	ENSG00000124664.6	chr6	34530435	34531031	.	591	.	Distal Intergenic	6	34505768	34524110	18343	2	ENST00000544425.1	-6326
OR10J6P	ENSG00000158731.2	chr1	159612660	159613256	.	591	.	Distal Intergenic	1	159568088	159569017	930	1	ENST00000289731.2	44573
SLC25A10	ENSG00000183048.7	chr17	79707703	79708299	.	591	.	Distal Intergenic	17	79683002	79687481	4480	1	ENST00000573246.1	24702
OPLAH	ENSG00000178814.11	chr8	145125698	145126294	.	590	.	Distal Intergenic	8	145113790	145118735	4946	2	ENST00000567871.1	-6964
OR2V2	ENSG00000182613.1	chr5	180596752	180597348	.	590	.	Distal Intergenic	5	180581943	180582890	948	1	ENST00000328275.1	14810
XXyac-YM21GA2.1	ENSG00000232743.2	chr9	90413247	90413843	.	590	.	Distal Intergenic	9	90431380	90432885	1506	1	ENST00000445099.2	-17537
DOCK10	ENSG00000135905.14	chr2	225987485	225988081	.	588	.	Distal Intergenic	2	225758265	225907162	148898	2	ENST00000435582.1	-80324
ATP5G1P3	ENSG00000242244.1	chr3	138634481	138635077	.	588	.	Distal Intergenic	3	138608097	138608799	703	2	ENST00000463301.1	-25683
COL12A1	ENSG00000111799.16	chr6	75758923	75759519	.	587	.	Distal Intergenic	6	75798876	75811627	12752	2	ENST00000511023.1	52108
RPS14	ENSG00000164587.7	chr5	149838162	149838758	.	587	.	Distal Intergenic	5	149823794	149829319	5526	2	ENST00000407193.1	-8844
RP11-621H8.1	ENSG00000259208.2	chr15	79918874	79919470	.	587	.	Distal Intergenic	15	79960684	79961158	475	2	ENST00000560719.2	41688
KRT18P9	ENSG00000271231.1	chr6	34163810	34164406	.	587	.	Distal Intergenic	6	34157557	34158856	1300	1	ENST00000604826.1	6254
TPD52L1	ENSG00000111907.16	chr6	125420546	125421142	.	586	.	Distal Intergenic	6	125440195	125569506	129312	1	ENST00000534368.1	-19053
HS6ST1	ENSG00000136720.6	chr2	129079679	129080275	.	586	.	Distal Intergenic	2	129023054	129076151	53098	2	ENST00000259241.6	-3529
RP1-209A6.1	ENSG00000233358.2	chr6	23045184	23045780	.	586	.	Distal Intergenic	6	22744624	23032009	287386	2	ENST00000420572.2	-13176
ZFP36L1	ENSG00000185650.8	chr14	69283129	69283725	.	585	.	Distal Intergenic	14	69261464	69263190	1727	2	ENST00000408913.2	-19940
CTC-250I14.1	ENSG00000213253.5	chr19	13273684	13274280	.	584	.	Distal Intergenic	19	13268773	13269602	830	2	ENST00000481802.1	-4083
RP11-1078H9.6	ENSG00000259789.1	chr14	90962420	90963016	.	584	.	Distal Intergenic	14	90955356	90957981	2626	2	ENST00000567837.1	-4440
IRF1	ENSG00000125347.9	chr5	131832033	131832629	.	581	.	Distal Intergenic	5	131817301	131826490	9190	2	ENST00000245414.4	-5544
RP11-410N8.4	ENSG00000204393.3	chr20	31208777	31209373	.	581	.	Distal Intergenic	20	31189439	31196571	7133	1	ENST00000375671.3	19339
MIR548A1	ENSG00000207775.1	chr6	18786233	18786829	.	581	.	Distal Intergenic	6	18572015	18572111	97	1	ENST00000385041.1	214219
REEP6	ENSG00000115255.6	chr19	1500605	1501201	.	580	.	Distal Intergenic	19	1495475	1497720	2246	1	ENST00000395484.4	5131
IL17C	ENSG00000124391.4	chr16	88700594	88701190	.	580	.	Distal Intergenic	16	88704999	88706530	1532	1	ENST00000569133.1	-3809
WDR38	ENSG00000136918.3	chr9	127602468	127603064	.	580	.	Distal Intergenic	9	127615755	127620160	4406	1	ENST00000373574.1	-12691
AC009960.1	ENSG00000223619.1	chr2	203441896	203442492	.	580	.	Distal Intergenic	2	203478937	203479427	491	1	ENST00000411522.1	-36445
AC093159.1	ENSG00000228541.1	chr2	62639094	62639690	.	580	.	Distal Intergenic	2	62690262	62691205	944	1	ENST00000416845.1	-50572
RP11-56M3.1	ENSG00000234043.3	chr10	92896909	92897505	.	580	.	Distal Intergenic	10	92912362	92913106	745	2	ENST00000477230.1	15601
CTD-2027G2.1	ENSG00000259340.2	chr15	97152733	97153329	.	580	.	Distal Intergenic	15	97094611	97094747	137	1	ENST00000559699.2	58123
CPT2	ENSG00000157184.5	chr1	53638992	53639588	.	579	.	Distal Intergenic	1	53662101	53679869	17769	1	ENST00000371486.3	-22513
RP11-503G7.1	ENSG00000256783.1	chr12	133014003	133014599	.	579	.	Distal Intergenic	12	133033746	133036610	2865	1	ENST00000542627.1	-19147
NACC2	ENSG00000148411.3	chr9	138884609	138885205	.	578	.	Distal Intergenic	9	138908137	138911326	3190	2	ENST00000467669.1	26121
CTD-2186M15.1	ENSG00000230829.3	chr5	32200364	32200960	.	578	.	Distal Intergenic	5	32222038	32222453	416	1	ENST00000477507.1	-21078
AC104331.1	ENSG00000264871.1	chr3	65245545	65246141	.	578	.	Distal Intergenic	3	65218575	65218658	84	2	ENST00000580413.1	-26888
RP11-736E3.1	ENSG00000225457.1	chr7	112879796	112880392	.	577	.	Distal Intergenic	7	112785071	112786385	1315	1	ENST00000430610.1	94726
STOX2	ENSG00000173320.5	chr4	184740522	184741118	.	575	.	Distal Intergenic	4	184774584	184922560	147977	1	ENST00000511250.1	-33466
Y_RNA	ENSG00000199862.1	chr4	127795569	127796165	.	572	.	Distal Intergenic	4	127949262	127949374	113	2	ENST00000362992.1	153209
DMBX1	ENSG00000197587.6	chr1	46951402	46951998	.	571	.	Distal Intergenic	1	46972668	46979884	7217	1	ENST00000371956.4	-20670
RN7SKP291	ENSG00000199831.1	chr1	55851111	55851707	.	571	.	Distal Intergenic	1	55842199	55842525	327	2	ENST00000362961.1	-8587
AC027307.2	ENSG00000266399.1	chr19	1546072	1546668	.	571	.	Distal Intergenic	19	1553980	1554031	52	2	ENST00000581992.1	7363
RP3-395M20.12	ENSG00000272449.1	chr1	2473189	2473785	.	571	.	Distal Intergenic	1	2477904	2478899	996	1	ENST00000606645.1	-4119
AC006273.4	ENSG00000272473.1	chr19	771157	771753	.	570	.	Distal Intergenic	19	781002	781862	861	2	ENST00000606966.1	10109
SSH3	ENSG00000172830.8	chr11	67084849	67085445	.	569	.	Distal Intergenic	11	67079096	67080078	983	1	ENST00000525913.1	5754
ACTR3B	ENSG00000133627.13	chr7	152569473	152570069	.	568	.	Distal Intergenic	7	152507827	152552456	44630	1	ENST00000479402.1	61647
TMEM8C	ENSG00000187616.4	chr9	136370883	136371479	.	567	.	Distal Intergenic	9	136379708	136390068	10361	2	ENST00000339996.3	18589
MIR4643	ENSG00000263734.1	chr6	92210394	92210990	.	567	.	Distal Intergenic	6	92231378	92231455	78	1	ENST00000577473.1	-20388
MIR183	ENSG00000207691.1	chr7	129418587	129419183	.	565	.	Distal Intergenic	7	129414745	129414854	110	2	ENST00000384958.1	-3734
AC062020.2	ENSG00000237856.1	chr2	123615778	123616374	.	565	.	Distal Intergenic	2	123822897	123825298	2402	1	ENST00000435441.1	-206523
RP1-57E3.1	ENSG00000271162.1	chr6	48926903	48927499	.	565	.	Distal Intergenic	6	48919707	48920418	712	2	ENST00000604551.1	-6486
C1orf159	ENSG00000131591.13	chr1	1057507	1058103	.	564	.	Distal Intergenic	1	1022570	1051741	29172	2	ENST00000475119.1	-5767
TBL1XR1	ENSG00000177565.11	chr3	176921461	176922057	.	564	.	Distal Intergenic	3	176771561	176915261	143701	2	ENST00000422442.1	-6201
LINC00315	ENSG00000184274.3	chr21	46738298	46738894	.	564	.	Distal Intergenic	21	46720160	46725172	5013	2	ENST00000441947.1	-13127
AP000362.1	ENSG00000223679.1	chr22	23360944	23361540	.	564	.	Distal Intergenic	22	23332865	23350523	17659	1	ENST00000420944.1	28080
RP11-314O13.1	ENSG00000260896.1	chr16	80965788	80966384	.	564	.	Distal Intergenic	16	80862632	80926492	63861	2	ENST00000562231.1	-39297
HFM1	ENSG00000162669.11	chr1	91873738	91874334	.	563	.	Distal Intergenic	1	91726324	91870426	144103	2	ENST00000294696.5	-3313
AC016735.1	ENSG00000224739.2	chr2	43202192	43202788	.	563	.	Distal Intergenic	2	43228495	43233200	4706	2	ENST00000457457.2	30412
RP11-118F19.1	ENSG00000270124.1	chr16	85586914	85587510	.	563	.	Distal Intergenic	16	85613615	85617177	3563	2	ENST00000602862.1	29667
TADA1	ENSG00000152382.5	chr1	166853235	166853831	.	562	.	Distal Intergenic	1	166825747	166845564	19818	2	ENST00000367874.4	-7672
CTC-250I14.1	ENSG00000213253.5	chr19	13274551	13275147	.	562	.	Distal Intergenic	19	13268773	13269602	830	2	ENST00000481802.1	-4950
RP11-44N12.2	ENSG00000229625.3	chr8	99986243	99986839	.	562	.	Distal Intergenic	8	99973656	99980512	6857	1	ENST00000420417.3	12588
TUBBP11	ENSG00000243195.1	chr3	103548473	103549069	.	562	.	Distal Intergenic	3	103349505	103349756	252	1	ENST00000472255.1	198969
RP11-204E9.1	ENSG00000231754.1	chr6	21448870	21449466	.	561	.	Distal Intergenic	6	21522707	21524003	1297	2	ENST00000447728.1	74537
RNA5SP34	ENSG00000252696.1	chr13	90799239	90799835	.	560	.	Distal Intergenic	13	90787966	90788095	130	2	ENST00000516887.1	-11145
AC092377.1	ENSG00000264203.1	chr16	85486615	85487211	.	560	.	Distal Intergenic	16	85475029	85475098	70	2	ENST00000582003.1	-11518
AP1M1	ENSG00000072958.4	chr19	16369271	16369867	.	559	.	Distal Intergenic	19	16344855	16345575	721	1	ENST00000592703.1	24417
CRYGN	ENSG00000127377.4	chr7	151145278	151145874	.	559	.	Distal Intergenic	7	151125921	151137899	11979	2	ENST00000476631.1	-7380
RN7SKP112	ENSG00000223145.1	chr2	7267748	7268344	.	559	.	Distal Intergenic	2	7281358	7281675	318	2	ENST00000411213.1	13331
LINC00379	ENSG00000229557.1	chr13	91827303	91827899	.	558	.	Distal Intergenic	13	91779867	91783661	3795	2	ENST00000427717.1	-43643
FAM89A	ENSG00000182118.5	chr1	231182609	231183205	.	557	.	Distal Intergenic	1	231154704	231175992	21289	2	ENST00000366654.4	-6618
TUBB3P2	ENSG00000230101.4	chr7	134396565	134397161	.	557	.	Distal Intergenic	7	134419649	134419880	232	2	ENST00000480063.1	22719
RP6-65G23.3	ENSG00000259153.1	chr14	71288465	71289061	.	557	.	Distal Intergenic	14	71277047	71282120	5074	1	ENST00000557691.1	11419
RP1-290I10.2	ENSG00000216781.2	chr6	10384806	10385402	.	555	.	Distal Intergenic	6	10365826	10366815	990	2	ENST00000405921.2	-17992
RNU7-133P	ENSG00000238987.1	chr6	14152197	14152793	.	555	.	Distal Intergenic	6	14156693	14156754	62	1	ENST00000459188.1	-3900
RP11-45A12.1	ENSG00000255079.1	chr11	44684157	44684753	.	555	.	Distal Intergenic	11	44716413	44717851	1439	2	ENST00000532748.1	33098
HCN2	ENSG00000099822.2	chr19	584123	584719	.	553	.	Distal Intergenic	19	589893	617159	27267	1	ENST00000251287.2	-5174
CPNE7	ENSG00000178773.10	chr16	89637479	89638075	.	552	.	Distal Intergenic	16	89642176	89663654	21479	1	ENST00000268720.5	-4101
CHRM4	ENSG00000180720.6	chr11	46412571	46413167	.	552	.	Distal Intergenic	11	46406640	46408107	1468	2	ENST00000433765.2	-4465
RN7SL215P	ENSG00000242201.2	chr3	193859266	193859862	.	552	.	Distal Intergenic	3	193863463	193863756	294	1	ENST00000487718.2	-3601
RP11-396C23.3	ENSG00000270598.1	chr1	226309953	226310549	.	552	.	Distal Intergenic	1	226314879	226315047	169	1	ENST00000605837.1	-4330
PSD2	ENSG00000146005.3	chr5	139167419	139168015	.	551	.	Distal Intergenic	5	139175406	139224051	48646	1	ENST00000274710.3	-7391
AC117401.1	ENSG00000238512.1	chr3	123752428	123753024	.	551	.	Distal Intergenic	3	123780841	123780931	91	2	ENST00000459309.1	27907
RNU6-849P	ENSG00000206818.1	chr7	79419186	79419782	.	550	.	Distal Intergenic	7	79541420	79541524	105	2	ENST00000384091.1	121742
GS1-304P7.2	ENSG00000228238.1	chr1	186526426	186527022	.	550	.	Distal Intergenic	1	186547411	186548431	1021	1	ENST00000456921.1	-20389
AL138963.1	ENSG00000221163.1	chr13	45888843	45889439	.	549	.	Distal Intergenic	13	45874149	45874235	87	2	ENST00000408236.1	-14609
B4GALNT4	ENSG00000182272.7	chr11	355750	356346	.	548	.	Distal Intergenic	11	369796	372807	3012	1	ENST00000530717.1	-13450
RP11-255I10.2	ENSG00000248656.1	chr4	112583550	112584146	.	547	.	Distal Intergenic	4	112561651	112569964	8314	1	ENST00000510034.1	21900
LRRC15	ENSG00000172061.7	chr3	194095956	194096552	.	546	.	Distal Intergenic	3	194075976	194090472	14497	2	ENST00000347624.3	-5485
RP11-135A1.3	ENSG00000229964.1	chr3	193827956	193828552	.	545	.	Distal Intergenic	3	193809350	193826963	17614	1	ENST00000457815.1	18607
AC092377.1	ENSG00000264203.1	chr16	85495203	85495799	.	545	.	Distal Intergenic	16	85475029	85475098	70	2	ENST00000582003.1	-20106
SSH3	ENSG00000172830.8	chr11	67096865	67097461	.	544	.	Distal Intergenic	11	67079096	67080078	983	1	ENST00000525913.1	17770
RP11-285E9.6	ENSG00000263718.2	chr17	75242987	75243583	.	544	.	Distal Intergenic	17	75253819	75254471	653	2	ENST00000582422.1	10888
GPRC5C	ENSG00000170412.12	chr17	72450332	72450928	.	543	.	Distal Intergenic	17	72441343	72443566	2224	1	ENST00000577663.1	8990
CTD-2571L23.8	ENSG00000268746.1	chr19	48103299	48103895	.	541	.	Distal Intergenic	19	48110781	48236355	125575	1	ENST00000599924.1	-6886
SSH3	ENSG00000172830.8	chr11	67085051	67085647	.	540	.	Distal Intergenic	11	67079096	67080078	983	1	ENST00000525913.1	5956
NFIC	ENSG00000141905.13	chr19	3345100	3345696	.	539	.	Distal Intergenic	19	3359561	3469215	109655	1	ENST00000589123.1	-13865
LINC00896	ENSG00000236499.2	chr22	20199363	20199959	.	539	.	Distal Intergenic	22	20194100	20194706	607	1	ENST00000423736.1	5264
GRID1	ENSG00000182771.13	chr10	88160075	88160671	.	538	.	Distal Intergenic	10	87361751	88126250	764500	2	ENST00000464741.1	-33826
MYBL1	ENSG00000185697.12	chr8	67457960	67458556	.	538	.	Distal Intergenic	8	67477368	67479193	1826	2	ENST00000522419.1	20637
RP11-267M23.7	ENSG00000254283.1	chr8	95613049	95613645	.	538	.	Distal Intergenic	8	95606639	95606829	191	1	ENST00000517783.1	6411
SLC38A1	ENSG00000111371.11	chr12	46519006	46519602	.	537	.	Distal Intergenic	12	46591161	46591804	644	2	ENST00000548979.1	72202
SORCS3	ENSG00000156395.8	chr10	107099313	107099909	.	537	.	Distal Intergenic	10	106937525	107007093	69569	1	ENST00000369699.4	161789
TRAM2-AS1	ENSG00000225791.2	chr6	52470604	52471200	.	537	.	Distal Intergenic	6	52443164	52448357	5194	1	ENST00000605910.1	27441
RPS20P10	ENSG00000233971.1	chr2	72110009	72110605	.	537	.	Distal Intergenic	2	72211312	72211564	253	2	ENST00000451209.1	100959
RN7SL755P	ENSG00000263714.1	chr15	90686407	90687003	.	536	.	Distal Intergenic	15	90673649	90673945	297	1	ENST00000578588.1	12759
MKNK2	ENSG00000099875.10	chr19	2061197	2061793	.	535	.	Distal Intergenic	19	2046516	2051243	4728	2	ENST00000589509.1	-9955
HSPB1	ENSG00000106211.8	chr7	75947297	75947893	.	535	.	Distal Intergenic	7	75932894	75933612	719	1	ENST00000429938.1	14404
PGBD2	ENSG00000185220.7	chr1	249186125	249186721	.	534	.	Distal Intergenic	1	249200395	249214145	13751	1	ENST00000355360.4	-13674
TBX18	ENSG00000112837.12	chr6	85483333	85483929	.	533	.	Distal Intergenic	6	85442320	85474237	31918	2	ENST00000369663.5	-9097
C1orf159	ENSG00000131591.13	chr1	1057146	1057742	.	533	.	Distal Intergenic	1	1022570	1051741	29172	2	ENST00000475119.1	-5406
RNY4P22	ENSG00000252442.1	chr3	20253443	20254039	.	533	.	Distal Intergenic	3	20234274	20234366	93	2	ENST00000516633.1	-19078
AC092846.2	ENSG00000265001.1	chr4	24473538	24474134	.	533	.	Distal Intergenic	4	24431455	24431523	69	1	ENST00000580737.1	42084
AC125387.1	ENSG00000265748.1	chr19	7303364	7303960	.	533	.	Distal Intergenic	19	7309263	7309362	100	1	ENST00000583606.1	-5303
PPIAP23	ENSG00000214178.3	chr13	91878711	91879307	.	532	.	Distal Intergenic	13	91924335	91924831	497	2	ENST00000420099.1	45524
RP11-184B22.2	ENSG00000227845.2	chr9	128170310	128170906	.	532	.	Distal Intergenic	9	128134604	128135045	442	2	ENST00000416693.2	-35266
AC006547.14	ENSG00000234409.4	chr22	20160662	20161258	.	532	.	Distal Intergenic	22	20135950	20138399	2450	2	ENST00000439765.2	-22264
FHAD1	ENSG00000142621.15	chr1	15549067	15549663	.	531	.	Distal Intergenic	1	15573768	15714876	141109	1	ENST00000375999.3	-24105
CTC-438O3.1	ENSG00000254252.1	chr5	165501415	165502011	.	531	.	Distal Intergenic	5	165455572	165456316	745	2	ENST00000520308.1	-45100
CCNI2	ENSG00000205089.3	chr5	132078277	132078873	.	529	.	Distal Intergenic	5	132083137	132089856	6720	1	ENST00000378731.1	-4264
snoU13	ENSG00000238491.1	chr3	197096329	197096925	.	528	.	Distal Intergenic	3	197066328	197066422	95	2	ENST00000458965.1	-29908
RNU6-993P	ENSG00000252962.1	chr19	2494941	2495537	.	528	.	Distal Intergenic	19	2503045	2503139	95	2	ENST00000517153.1	7602
RP11-680G10.1	ENSG00000261567.1	chr16	85419004	85419600	.	528	.	Distal Intergenic	16	85391069	85393055	1987	1	ENST00000568080.1	27936
PTPN12	ENSG00000127947.11	chr7	77278166	77278762	.	527	.	Distal Intergenic	7	77266289	77268258	1970	1	ENST00000519553.1	11878
RNU6-1	ENSG00000206625.1	chr15	68176836	68177432	.	525	.	Distal Intergenic	15	68132277	68132383	107	2	ENST00000383898.1	-44454
CTC-499B15.4	ENSG00000267343.1	chr19	11805169	11805765	.	525	.	Distal Intergenic	19	11793361	11797005	3645	1	ENST00000424938.1	11809
CTC-499B15.4	ENSG00000267343.1	chr19	11805375	11805971	.	525	.	Distal Intergenic	19	11793361	11797005	3645	1	ENST00000424938.1	12015
NACC2	ENSG00000148411.3	chr9	138882240	138882836	.	522	.	Distal Intergenic	9	138908137	138911326	3190	2	ENST00000467669.1	28490
OR10J6P	ENSG00000158731.2	chr1	159612882	159613478	.	522	.	Distal Intergenic	1	159568088	159569017	930	1	ENST00000289731.2	44795
NKX1-1	ENSG00000235608.1	chr4	1407347	1407943	.	522	.	Distal Intergenic	4	1396720	1400119	3400	2	ENST00000422806.1	-7229
RP11-173M1.5	ENSG00000265683.1	chr17	25707895	25708491	.	521	.	Distal Intergenic	17	25678884	25679610	727	2	ENST00000582878.1	-28286
ARIH2P1	ENSG00000266296.1	chr18	26122782	26123378	.	521	.	Distal Intergenic	18	26231696	26233172	1477	1	ENST00000584680.1	-108318
FHAD1	ENSG00000142621.15	chr1	15548797	15549393	.	520	.	Distal Intergenic	1	15573768	15714876	141109	1	ENST00000375999.3	-24375
HCFC2P1	ENSG00000232087.1	chr13	109180783	109181379	.	520	.	Distal Intergenic	13	109132574	109134165	1592	1	ENST00000392864.2	48210
CYP11A1	ENSG00000140459.13	chr15	74666352	74666948	.	519	.	Distal Intergenic	15	74630100	74660081	29982	2	ENST00000268053.6	-6272
RP11-93L9.1	ENSG00000249464.1	chr4	124561951	124562547	.	519	.	Distal Intergenic	4	124571422	124587987	16566	1	ENST00000514823.1	-8875
RP11-909N17.2	ENSG00000253931.1	chr8	144486483	144487079	.	519	.	Distal Intergenic	8	144494919	144499224	4306	1	ENST00000523002.1	-7840
RP11-396C23.3	ENSG00000270598.1	chr1	226309045	226309641	.	518	.	Distal Intergenic	1	226314879	226315047	169	1	ENST00000605837.1	-5238
RP1-37J18.1	ENSG00000227169.2	chr1	4568386	4568982	.	517	.	Distal Intergenic	1	4611795	4612205	411	2	ENST00000438791.2	43223
TAS2R16	ENSG00000128519.2	chr7	122630520	122631116	.	515	.	Distal Intergenic	7	122634759	122635754	996	2	ENST00000249284.2	4638
RPS4XP18	ENSG00000239490.1	chr18	20139207	20139803	.	514	.	Distal Intergenic	18	20166428	20167190	763	1	ENST00000495480.1	-26625
BAK1	ENSG00000030110.8	chr6	33533865	33534461	.	513	.	Distal Intergenic	6	33540330	33547981	7652	2	ENST00000442998.2	13520
SYNC	ENSG00000162520.10	chr1	33177658	33178254	.	513	.	Distal Intergenic	1	33161166	33169197	8032	2	ENST00000417633.1	-8462
TXNRD2	ENSG00000184470.15	chr22	19858699	19859295	.	513	.	Distal Intergenic	22	19863215	19868677	5463	2	ENST00000462843.1	9382
RP11-183G22.1	ENSG00000234080.2	chr1	50798555	50799151	.	512	.	Distal Intergenic	1	50791942	50792682	741	1	ENST00000414530.2	6614
Y_RNA	ENSG00000199884.1	chr2	153102069	153102665	.	511	.	Distal Intergenic	2	153140864	153140974	111	2	ENST00000363014.1	38309
AC005229.5	ENSG00000213210.3	chr7	148239088	148239684	.	509	.	Distal Intergenic	7	148277493	148277822	330	1	ENST00000392888.3	-37809
RPL35AP30	ENSG00000226729.3	chr12	120357532	120358128	.	508	.	Distal Intergenic	12	120397228	120397558	331	1	ENST00000484185.1	-39100
RPL17P33	ENSG00000243844.1	chr8	29473523	29474119	.	507	.	Distal Intergenic	8	29489607	29490160	554	1	ENST00000498256.1	-15488
MALAT1	ENSG00000251562.3	chr11	65274094	65274690	.	505	.	Distal Intergenic	11	65269807	65271080	1274	1	ENST00000508832.1	4288
SCUBE3	ENSG00000146197.7	chr6	35149920	35150516	.	504	.	Distal Intergenic	6	35182190	35218609	36420	1	ENST00000394681.1	-31674
LUZP4P1	ENSG00000232853.1	chr10	21532694	21533290	.	504	.	Distal Intergenic	10	21536681	21537024	344	1	ENST00000415420.1	-3391
RP11-78E6.1	ENSG00000238026.1	chr3	175993243	175993839	.	504	.	Distal Intergenic	3	175831490	175832325	836	2	ENST00000419971.1	-160919
RP11-738B7.1	ENSG00000242078.1	chr7	129447619	129448215	.	504	.	Distal Intergenic	7	129423210	129425025	1816	2	ENST00000496217.1	-22595
ADRA2B	ENSG00000222040.3	chr2	96765442	96766038	.	503	.	Distal Intergenic	2	96778707	96781984	3278	2	ENST00000409345.3	15946
RP4-704D23.1	ENSG00000234593.1	chr1	14746904	14747500	.	501	.	Distal Intergenic	1	14675450	14677518	2069	2	ENST00000447908.1	-69387
RP11-509A17.3	ENSG00000258654.1	chr15	20545305	20545901	.	501	.	Distal Intergenic	15	20549989	20564412	14424	1	ENST00000556397.1	-4088
RNU6-481P	ENSG00000206921.1	chr1	161359823	161360419	.	500	.	Distal Intergenic	1	161371079	161371185	107	1	ENST00000384194.1	-10660
MDGA1	ENSG00000112139.10	chr6	37673038	37673634	.	499	.	Distal Intergenic	6	37623499	37667082	43584	2	ENST00000515437.1	-5957
RP11-135A1.3	ENSG00000229964.1	chr3	193828162	193828758	.	499	.	Distal Intergenic	3	193809350	193826963	17614	1	ENST00000457815.1	18813
SORCS3	ENSG00000156395.8	chr10	107099512	107100108	.	498	.	Distal Intergenic	10	106937525	107007093	69569	1	ENST00000369699.4	161988
AL356739.1	ENSG00000221796.1	chr6	145559927	145560523	.	498	.	Distal Intergenic	6	145669894	145669985	92	1	ENST00000408869.1	-109371
RP11-328M4.3	ENSG00000226917.1	chr6	41437867	41438463	.	497	.	Distal Intergenic	6	41470182	41487590	17409	1	ENST00000416951.1	-31719
YTHDC2	ENSG00000047188.11	chr5	113152236	113152832	.	496	.	Distal Intergenic	5	112926855	112928298	1444	1	ENST00000507567.1	225382
NMUR2	ENSG00000132911.4	chr5	151693610	151694206	.	496	.	Distal Intergenic	5	151771093	151784840	13748	2	ENST00000255262.3	90634
AL118525.1	ENSG00000265225.1	chr20	48227486	48228082	.	495	.	Distal Intergenic	20	48203218	48203311	94	1	ENST00000583835.1	24269
Y_RNA	ENSG00000207061.1	chr7	155962397	155962993	.	494	.	Distal Intergenic	7	155978816	155978917	102	2	ENST00000384333.1	15924
MIR145	ENSG00000269936.2	chr5	148821574	148822170	.	494	.	Distal Intergenic	5	148810209	148810296	88	1	ENST00000384967.1	11366
EGLN3	ENSG00000129521.9	chr14	34367234	34367830	.	493	.	Distal Intergenic	14	34394717	34400542	5826	2	ENST00000556785.1	32712
HMX1	ENSG00000215612.5	chr4	8895420	8896016	.	492	.	Distal Intergenic	4	8868776	8873543	4768	2	ENST00000400677.3	-21878
TG	ENSG00000042832.7	chr8	134166858	134167454	.	491	.	Distal Intergenic	8	134145631	134147121	1491	1	ENST00000522691.1	21228
MIR200B	ENSG00000207730.1	chr1	1096108	1096704	.	491	.	Distal Intergenic	1	1102484	1102578	95	1	ENST00000384997.1	-5780
MNX1-AS1	ENSG00000243479.3	chr7	156810568	156811164	.	491	.	Distal Intergenic	7	156803499	156809120	5622	1	ENST00000480284.1	7070
SKI	ENSG00000157933.9	chr1	2246266	2246862	.	490	.	Distal Intergenic	1	2235085	2235807	723	1	ENST00000507179.1	11182
SEMA6B	ENSG00000167680.11	chr19	4567468	4568064	.	490	.	Distal Intergenic	19	4542605	4559820	17216	2	ENST00000586582.1	-7649
RP11-62L18.3	ENSG00000223432.1	chr10	123368069	123368665	.	490	.	Distal Intergenic	10	123374939	123375353	415	2	ENST00000434988.1	6688
CTB-162E12.1	ENSG00000262961.1	chr17	5625094	5625690	.	490	.	Distal Intergenic	17	5633609	5634405	797	1	ENST00000576249.1	-7919
RP11-148B3.1	ENSG00000258018.1	chr12	116911754	116912350	.	489	.	Distal Intergenic	12	116955663	116956625	963	1	ENST00000552992.1	-43313
RTN4R	ENSG00000040608.9	chr22	20213542	20214138	.	488	.	Distal Intergenic	22	20228940	20231207	2268	2	ENST00000425986.1	17069
OR10J6P	ENSG00000158731.2	chr1	159613087	159613683	.	488	.	Distal Intergenic	1	159568088	159569017	930	1	ENST00000289731.2	45000
RPS3AP5	ENSG00000178429.9	chr10	86300275	86300871	.	488	.	Distal Intergenic	10	86320199	86321019	821	1	ENST00000389400.4	-19328
RP11-419L9.1	ENSG00000261748.1	chr16	16899509	16900105	.	488	.	Distal Intergenic	16	17046359	17047325	967	2	ENST00000564217.1	147220
AC009941.1	ENSG00000264969.1	chr8	79921267	79921863	.	488	.	Distal Intergenic	8	80009598	80009688	91	1	ENST00000577494.1	-87735
PIK3CD	ENSG00000171608.11	chr1	9703312	9703908	.	487	.	Distal Intergenic	1	9711790	9789172	77383	1	ENST00000536656.1	-7882
TSPEAR	ENSG00000175894.10	chr21	46143473	46144069	.	487	.	Distal Intergenic	21	45917775	46131495	213721	2	ENST00000323084.4	-11979
RP11-94L15.2	ENSG00000264198.1	chr17	37910008	37910604	.	487	.	Distal Intergenic	17	37913974	37920089	6116	2	ENST00000488188.2	9485
TAC4	ENSG00000176358.11	chr17	47928646	47929242	.	486	.	Distal Intergenic	17	47921422	47925379	3958	2	ENST00000503603.1	-3268
AC016700.5	ENSG00000231327.1	chr2	70369534	70370130	.	486	.	Distal Intergenic	2	70351168	70352449	1282	2	ENST00000414141.1	-17086
RNU6-75P	ENSG00000251753.1	chr13	91323054	91323650	.	486	.	Distal Intergenic	13	91434020	91434123	104	2	ENST00000515944.1	110473
ATP8B2	ENSG00000143515.12	chr1	154325275	154325871	.	485	.	Distal Intergenic	1	154319091	154321935	2845	1	ENST00000505882.1	6185
FAF2	ENSG00000113194.8	chr5	175859655	175860251	.	483	.	Distal Intergenic	5	175874629	175913428	38800	1	ENST00000510730.1	-14378
AC062020.1	ENSG00000232740.1	chr2	123920085	123920681	.	481	.	Distal Intergenic	2	123823727	123831057	7331	2	ENST00000432894.1	-89029
FTLP18	ENSG00000230214.1	chr1	37154084	37154680	.	480	.	Distal Intergenic	1	37095936	37096458	523	1	ENST00000453860.1	58149
SLC17A9	ENSG00000101194.13	chr20	61603822	61604418	.	479	.	Distal Intergenic	20	61596358	61599949	3592	1	ENST00000483113.1	7465
RP13-379O24.2	ENSG00000260542.1	chr20	61075059	61075655	.	479	.	Distal Intergenic	20	61088965	61091152	2188	2	ENST00000569373.1	15497
DUS3L	ENSG00000141994.11	chr19	5803887	5804483	.	478	.	Distal Intergenic	19	5785151	5791249	6099	2	ENST00000309061.7	-12639
GPRC5C	ENSG00000170412.12	chr17	72449915	72450511	.	477	.	Distal Intergenic	17	72441343	72443566	2224	1	ENST00000577663.1	8573
C18orf25	ENSG00000152242.6	chr18	43733032	43733628	.	476	.	Distal Intergenic	18	43753519	43796284	42766	1	ENST00000587591.1	-19891
RP5-1185H19.2	ENSG00000235933.1	chr1	116710594	116711190	.	476	.	Distal Intergenic	1	116706905	116708862	1958	1	ENST00000426515.1	3690
FSCN1	ENSG00000075618.13	chr7	5646892	5647488	.	475	.	Distal Intergenic	7	5642503	5646285	3783	1	ENST00000473330.1	4390
GADD45B	ENSG00000099860.4	chr19	2489239	2489835	.	475	.	Distal Intergenic	19	2476354	2477124	771	1	ENST00000593043.1	12886
RAB11FIP5	ENSG00000135631.11	chr2	73402780	73403376	.	474	.	Distal Intergenic	2	73316070	73383849	67780	2	ENST00000475951.1	-18932
LINC01018	ENSG00000250056.1	chr5	6571233	6571829	.	473	.	Distal Intergenic	5	6582249	6583836	1588	1	ENST00000507628.1	-10420
TACC3	ENSG00000013810.14	chr4	1756192	1756788	.	471	.	Distal Intergenic	4	1746166	1746803	638	1	ENST00000484264.1	10027
AC108448.3	ENSG00000234791.1	chr11	3224286	3224882	.	469	.	Distal Intergenic	11	3210776	3211159	384	1	ENST00000455154.1	13511
KB-1732A1.1	ENSG00000253669.3	chr8	103822773	103823369	.	468	.	Distal Intergenic	8	103819050	103822199	3150	1	ENST00000517910.1	3724
RP13-516M14.1	ENSG00000260563.2	chr17	80259339	80259935	.	468	.	Distal Intergenic	17	80251592	80252786	1195	1	ENST00000566986.1	7748
AC083873.4	ENSG00000237821.1	chr7	132861331	132861927	.	466	.	Distal Intergenic	7	132854174	132855272	1099	2	ENST00000421179.1	-6060
DGCR5	ENSG00000237517.4	chr22	18941930	18942526	.	465	.	Distal Intergenic	22	18958027	18982141	24115	1	ENST00000438934.1	-15501
CUX1	ENSG00000257923.5	chr7	101376965	101377561	.	465	.	Distal Intergenic	7	101458959	101927249	468291	1	ENST00000437600.4	-81398
RP11-456H18.1	ENSG00000225102.1	chr6	11933001	11933597	.	464	.	Distal Intergenic	6	11990576	11992245	1670	2	ENST00000456036.1	58648
SMIM1	ENSG00000235169.3	chr1	3692666	3693262	.	463	.	Distal Intergenic	1	3689627	3692234	2608	1	ENST00000561886.1	3040
HIF1AN	ENSG00000166135.9	chr10	102322128	102322724	.	462	.	Distal Intergenic	10	102296227	102305254	9028	1	ENST00000478787.1	25902
RPS24P7	ENSG00000227361.1	chr2	61991417	61992013	.	460	.	Distal Intergenic	2	62030278	62030523	246	1	ENST00000416921.1	-38265
ACTB	ENSG00000075624.9	chr7	5609558	5610154	.	459	.	Distal Intergenic	7	5568223	5603415	35193	2	ENST00000432588.1	-6144
RP11-118F19.1	ENSG00000270124.1	chr16	85590189	85590785	.	458	.	Distal Intergenic	16	85613615	85617177	3563	2	ENST00000602862.1	26392
MIR26B	ENSG00000199121.2	chr2	219271119	219271715	.	455	.	Distal Intergenic	2	219267369	219267445	77	1	ENST00000362251.2	3751
XXbac-B444P24.8	ENSG00000249923.1	chr22	20166844	20167440	.	455	.	Distal Intergenic	22	20186252	20192441	6190	2	ENST00000506039.1	25001
RP11-573G6.8	ENSG00000271981.1	chr10	22625340	22625936	.	455	.	Distal Intergenic	10	22621516	22621910	395	2	ENST00000607282.1	-3431
SCGB3A1	ENSG00000161055.3	chr5	180023411	180024007	.	454	.	Distal Intergenic	5	180017103	180018540	1438	2	ENST00000292641.3	-4872
RP11-464C19.2	ENSG00000230573.1	chr10	3891157	3891753	.	454	.	Distal Intergenic	10	3876142	3876920	779	1	ENST00000413339.1	15016
RP11-259O2.3	ENSG00000249731.1	chr5	2038576	2039172	.	452	.	Distal Intergenic	5	1968208	1969127	920	1	ENST00000514519.1	70369
Y_RNA	ENSG00000199715.1	chr6	18277567	18278163	.	451	.	Distal Intergenic	6	18273396	18273497	102	2	ENST00000362845.1	-4071
MRPL45P1	ENSG00000232508.1	chr2	88649950	88650546	.	451	.	Distal Intergenic	2	88664214	88665127	914	2	ENST00000449328.1	14581
MIR3937	ENSG00000263730.1	chrX	39548239	39548835	.	451	.	Distal Intergenic	23	39520470	39520575	106	1	ENST00000580135.1	27770
RP11-391L3.1	ENSG00000272923.1	chr16	81437131	81437727	.	451	.	Distal Intergenic	16	81419068	81421165	2098	1	ENST00000563750.1	18064
RP5-1121H13.4	ENSG00000225458.1	chr20	40546092	40546688	.	450	.	Distal Intergenic	20	40619780	40692609	72830	1	ENST00000431589.1	-73092
AC010987.6	ENSG00000237013.1	chr2	68071127	68071723	.	450	.	Distal Intergenic	2	68023186	68052694	29509	2	ENST00000457448.1	-18434
MKL1	ENSG00000196588.10	chr22	41047875	41048471	.	448	.	Distal Intergenic	22	40915589	41032706	117118	2	ENST00000466278.1	-15170
B3GNT6	ENSG00000198488.6	chr11	76756939	76757535	.	448	.	Distal Intergenic	11	76750596	76751753	1158	1	ENST00000421061.1	6344
CYP11A1	ENSG00000140459.13	chr15	74666088	74666684	.	447	.	Distal Intergenic	15	74630100	74660081	29982	2	ENST00000268053.6	-6008
RNU2-71P	ENSG00000223327.1	chr8	81490442	81491038	.	447	.	Distal Intergenic	8	81497820	81498008	189	2	ENST00000411395.1	6970
LINC00350	ENSG00000225316.1	chr13	20175976	20176572	.	447	.	Distal Intergenic	13	20161258	20162490	1233	1	ENST00000438640.1	14719
RRAGC	ENSG00000116954.7	chr1	39283501	39284097	.	446	.	Distal Intergenic	1	39305021	39313746	8726	2	ENST00000474456.1	29649
RP11-584P21.2	ENSG00000250075.1	chr4	68251240	68251836	.	445	.	Distal Intergenic	4	68284260	68286772	2513	2	ENST00000503987.1	34936
LCN15	ENSG00000177984.6	chr9	139664296	139664892	.	444	.	Distal Intergenic	9	139654088	139660707	6620	2	ENST00000482511.1	-3590
RP13-379O24.3	ENSG00000272050.1	chr20	61067598	61068194	.	444	.	Distal Intergenic	20	61052926	61053650	725	1	ENST00000606283.1	14673
MIR5008	ENSG00000264483.1	chr1	228097103	228097699	.	443	.	Distal Intergenic	1	228129291	228129384	94	2	ENST00000584300.1	31685
ZNHIT3	ENSG00000108278.7	chr17	34838645	34839241	.	442	.	Distal Intergenic	17	34842473	34851667	9195	1	ENST00000490126.2	-3232
METRNL	ENSG00000176845.8	chr17	81027732	81028328	.	441	.	Distal Intergenic	17	81037567	81052864	15298	1	ENST00000320095.7	-9239
PIM3	ENSG00000198355.4	chr22	50364362	50364958	.	441	.	Distal Intergenic	22	50354416	50355294	879	1	ENST00000467480.1	9947
E2F6	ENSG00000169016.12	chr2	11622289	11622885	.	437	.	Distal Intergenic	2	11587882	11606297	18416	2	ENST00000421117.1	-15993
UBE2F	ENSG00000184182.14	chr2	238832122	238832718	.	436	.	Distal Intergenic	2	238875469	238940896	65428	1	ENST00000440223.1	-42751
AC000067.1	ENSG00000225007.1	chr22	19675754	19676350	.	436	.	Distal Intergenic	22	19654546	19655078	533	1	ENST00000452326.1	21209
RAB11FIP5	ENSG00000135631.11	chr2	73403036	73403632	.	434	.	Distal Intergenic	2	73316070	73383849	67780	2	ENST00000475951.1	-19188
ISCA1P4	ENSG00000259405.1	chr15	41233779	41234375	.	432	.	Distal Intergenic	15	41240934	41241067	134	2	ENST00000560114.1	6692
RP11-161M6.3	ENSG00000260496.2	chr16	1080304	1080900	.	431	.	Distal Intergenic	16	1041148	1050926	9779	2	ENST00000599946.1	-29379
AC006373.1	ENSG00000235431.1	chr7	9989555	9990151	.	430	.	Distal Intergenic	7	10000651	10021444	20794	1	ENST00000451755.1	-10500
UBE2V2P3	ENSG00000238199.1	chr1	11397779	11398375	.	430	.	Distal Intergenic	1	11338673	11339408	736	2	ENST00000433562.1	-58372
CCNI2	ENSG00000205089.3	chr5	132078485	132079081	.	429	.	Distal Intergenic	5	132083137	132089856	6720	1	ENST00000378731.1	-4056
ELFN1	ENSG00000225968.4	chr7	1703874	1704470	.	428	.	Distal Intergenic	7	1727755	1787590	59836	1	ENST00000424383.2	-23285
CYP2W1	ENSG00000073067.9	chr7	1032670	1033266	.	426	.	Distal Intergenic	7	1026293	1028440	2148	1	ENST00000415893.1	6378
CYB5R3	ENSG00000100243.16	chr22	43058333	43058929	.	425	.	Distal Intergenic	22	43014814	43045574	30761	2	ENST00000352397.5	-12760
ID3	ENSG00000117318.8	chr1	23894698	23895294	.	423	.	Distal Intergenic	1	23884409	23886285	1877	2	ENST00000374561.5	-8414
NEURL3	ENSG00000163121.5	chr2	97136202	97136798	.	423	.	Distal Intergenic	2	97163987	97166661	2675	2	ENST00000444588.2	29863
RNA5SP189	ENSG00000201790.1	chr5	105352843	105353439	.	420	.	Distal Intergenic	5	105258695	105258809	115	2	ENST00000364920.1	-94035
RP11-443B7.3	ENSG00000258082.1	chr1	235178859	235179455	.	420	.	Distal Intergenic	1	235115394	235116551	1158	2	ENST00000549744.1	-62309
RP4-591B8.3	ENSG00000271419.1	chr1	114888984	114889580	.	420	.	Distal Intergenic	1	114896608	114897800	1193	1	ENST00000604963.1	-7028
LINC00689	ENSG00000231419.2	chr7	158766635	158767231	.	418	.	Distal Intergenic	7	158799213	158801480	2268	1	ENST00000417032.1	-31982
AC139149.1	ENSG00000266077.1	chr17	79455232	79455828	.	416	.	Distal Intergenic	17	79478052	79478135	84	2	ENST00000584254.1	22307
RP11-390F4.2	ENSG00000232946.1	chr9	6681156	6681752	.	415	.	Distal Intergenic	9	6675284	6675614	331	1	ENST00000427308.1	5873
FOXB1	ENSG00000171956.5	chr15	60288964	60289560	.	414	.	Distal Intergenic	15	60296421	60298355	1935	1	ENST00000396057.4	-6861
TBX1	ENSG00000184058.8	chr22	19727242	19727838	.	414	.	Distal Intergenic	22	19744226	19754855	10630	1	ENST00000332710.4	-16388
RP11-309H21.3	ENSG00000261642.1	chr1	191129453	191130049	.	414	.	Distal Intergenic	1	191120640	191123764	3125	1	ENST00000563320.1	8814
GLIS1	ENSG00000174332.3	chr1	54203860	54204456	.	413	.	Distal Intergenic	1	53971910	54199877	227968	2	ENST00000312233.2	-3984
NPBWR2	ENSG00000125522.3	chr20	62733251	62733847	.	412	.	Distal Intergenic	20	62737173	62738524	1352	2	ENST00000369768.1	4677
SLC25A10	ENSG00000183048.7	chr17	79707959	79708555	.	405	.	Distal Intergenic	17	79683002	79687481	4480	1	ENST00000573246.1	24958
SNORD38	ENSG00000200733.1	chr13	90554367	90554963	.	404	.	Distal Intergenic	13	90489424	90489491	68	1	ENST00000363863.1	64944
ELFN1	ENSG00000225968.4	chr7	1704347	1704943	.	403	.	Distal Intergenic	7	1727755	1787590	59836	1	ENST00000424383.2	-22812
C9orf69	ENSG00000238227.3	chr9	139014674	139015270	.	402	.	Distal Intergenic	9	139006428	139010731	4304	2	ENST00000561457.1	-3944
RN7SL198P	ENSG00000264036.1	chr10	12361257	12361853	.	400	.	Distal Intergenic	10	12370135	12370388	254	2	ENST00000583190.1	8535
CTB-25J19.9	ENSG00000269163.1	chr19	7099060	7099656	.	391	.	Distal Intergenic	19	7087063	7087979	917	1	ENST00000598826.1	11998
MIR183	ENSG00000207691.1	chr7	129419280	129419876	.	390	.	Distal Intergenic	7	129414745	129414854	110	2	ENST00000384958.1	-4427
RP11-680G10.1	ENSG00000261567.1	chr16	85419206	85419802	.	388	.	Distal Intergenic	16	85391069	85393055	1987	1	ENST00000568080.1	28138
DAPK3	ENSG00000167657.7	chr19	3950657	3951253	.	387	.	Distal Intergenic	19	3959637	3961157	1521	2	ENST00000594894.1	9904
NKX1-1	ENSG00000235608.1	chr4	1408711	1409307	.	387	.	Distal Intergenic	4	1396720	1400119	3400	2	ENST00000422806.1	-8593
SLC7A10	ENSG00000130876.7	chr19	33731497	33732093	.	386	.	Distal Intergenic	19	33699570	33716756	17187	2	ENST00000253188.4	-14742
ZCCHC2	ENSG00000141664.5	chr18	60263260	60263856	.	386	.	Distal Intergenic	18	60249038	60253962	4925	1	ENST00000590840.1	14223
RP1-83M4.2	ENSG00000217027.1	chr6	144537114	144537710	.	386	.	Distal Intergenic	6	144521584	144522102	519	2	ENST00000403538.1	-15013
ABHD17AP5	ENSG00000182502.2	chr22	22480213	22480809	.	380	.	Distal Intergenic	22	22469236	22472374	3139	2	ENST00000333131.4	-7840
RPS4XP18	ENSG00000239490.1	chr18	20139406	20140002	.	380	.	Distal Intergenic	18	20166428	20167190	763	1	ENST00000495480.1	-26426
TUBA3GP	ENSG00000249680.1	chr22	21432450	21433046	.	380	.	Distal Intergenic	22	21419749	21424386	4638	1	ENST00000410028.2	12702
RP11-460I19.2	ENSG00000250259.1	chr4	1033389	1033985	.	377	.	Distal Intergenic	4	1021466	1022760	1295	1	ENST00000503095.1	11924
RP11-1058N17.1	ENSG00000266905.1	chr18	46501796	46502392	.	371	.	Distal Intergenic	18	46489321	46490311	991	2	ENST00000587659.1	-11486
BAK1	ENSG00000030110.8	chr6	33534084	33534680	.	370	.	Distal Intergenic	6	33540330	33547981	7652	2	ENST00000442998.2	13301
AC006372.6	ENSG00000233191.1	chr7	157302021	157302617	.	354	.	Distal Intergenic	7	157305988	157309535	3548	1	ENST00000433660.1	-3371
FSCN1	ENSG00000075618.13	chr7	5646528	5647124	.	351	.	Distal Intergenic	7	5642503	5646285	3783	1	ENST00000473330.1	4026
AC018470.1	ENSG00000268241.1	chr2	175205292	175205888	.	349	.	Distal Intergenic	2	175200601	175202151	1551	2	ENST00000595354.1	-3142
FAM83A	ENSG00000147689.12	chr8	124168897	124169493	.	346	.	Distal Intergenic	8	124191200	124192855	1656	1	ENST00000523819.1	-21707
SLC19A1	ENSG00000173638.14	chr21	46975144	46975740	.	344	.	Distal Intergenic	21	46918115	46964325	46211	2	ENST00000567670.1	-10820
CDC42BPB	ENSG00000198752.5	chr14	103541889	103542485	.	344	.	Distal Intergenic	14	103398716	103523799	125084	2	ENST00000361246.2	-18091
TACC3	ENSG00000013810.14	chr4	1764941	1765537	.	343	.	Distal Intergenic	4	1746166	1746803	638	1	ENST00000484264.1	18776
RPL12P4	ENSG00000185834.9	chr20	53755838	53756434	.	341	.	Distal Intergenic	20	53691183	53691679	497	1	ENST00000432629.1	64656
RP11-118F19.1	ENSG00000270124.1	chr16	85600493	85601089	.	336	.	Distal Intergenic	16	85613615	85617177	3563	2	ENST00000602862.1	16088
KB-67B5.12	ENSG00000233995.1	chr22	17044002	17044598	.	333	.	Distal Intergenic	22	17052917	17055527	2611	1	ENST00000454360.1	-8319
CRYGN	ENSG00000127377.4	chr7	151145488	151146084	.	332	.	Distal Intergenic	7	151125921	151137899	11979	2	ENST00000476631.1	-7590
NRG3	ENSG00000185737.8	chr10	83342103	83342699	.	332	.	Distal Intergenic	10	83635070	84745401	1110332	1	ENST00000372141.2	-292371
FTLP18	ENSG00000230214.1	chr1	37154286	37154882	.	332	.	Distal Intergenic	1	37095936	37096458	523	1	ENST00000453860.1	58351
AC011747.4	ENSG00000236008.1	chr2	8729363	8729959	.	330	.	Distal Intergenic	2	8699963	8723922	23960	2	ENST00000454224.1	-5442
RP4-781K5.2	ENSG00000228830.1	chr1	234735840	234736436	.	327	.	Distal Intergenic	1	234742754	234745229	2476	1	ENST00000436039.1	-6318
FAM83A	ENSG00000147689.12	chr8	124169256	124169852	.	324	.	Distal Intergenic	8	124191200	124192855	1656	1	ENST00000523819.1	-21348
NUDT14	ENSG00000183828.10	chr14	105662541	105663137	.	323	.	Distal Intergenic	14	105641825	105647660	5836	2	ENST00000551024.1	-14882
AC006273.4	ENSG00000272473.1	chr19	771466	772062	.	322	.	Distal Intergenic	19	781002	781862	861	2	ENST00000606966.1	9800
FZD3	ENSG00000104290.6	chr8	28433211	28433807	.	316	.	Distal Intergenic	8	28420580	28421498	919	1	ENST00000517911.1	12632
NMUR2	ENSG00000132911.4	chr5	151693824	151694420	.	316	.	Distal Intergenic	5	151771093	151784840	13748	2	ENST00000255262.3	90420
GATA5	ENSG00000130700.6	chr20	61033814	61034410	.	314	.	Distal Intergenic	20	61038553	61051026	12474	2	ENST00000252997.2	16616
DNAJC22	ENSG00000178401.10	chr12	49736027	49736623	.	310	.	Distal Intergenic	12	49740700	49745958	5259	1	ENST00000549441.2	-4077
RP3-332B22.1	ENSG00000236013.1	chr6	140306322	140306918	.	307	.	Distal Intergenic	6	140388572	140414858	26287	1	ENST00000456896.1	-81654
RP11-64K10.1	ENSG00000259227.2	chr15	70877225	70877821	.	304	.	Distal Intergenic	15	70894463	70894855	393	1	ENST00000558111.2	-16642
RP11-1058N17.1	ENSG00000266905.1	chr18	46501533	46502129	.	304	.	Distal Intergenic	18	46489321	46490311	991	2	ENST00000587659.1	-11223
AC128677.4	ENSG00000223816.4	chr2	92261321	92261917	.	301	.	Distal Intergenic	2	92222548	92223026	479	2	ENST00000451163.2	-38296
AC027119.1	ENSG00000229642.1	chr3	5781337	5781933	.	300	.	Distal Intergenic	3	6004529	6165807	161279	1	ENST00000425894.1	-222596
RPL36AP45	ENSG00000240366.1	chr15	75470845	75471441	.	300	.	Distal Intergenic	15	75478992	75479309	318	2	ENST00000497944.1	7868
UNCX	ENSG00000164853.8	chr7	1286699	1287295	.	298	.	Distal Intergenic	7	1272543	1276954	4412	1	ENST00000316333.8	14157
TBX1	ENSG00000184058.8	chr22	19737722	19738318	.	294	.	Distal Intergenic	22	19744226	19754855	10630	1	ENST00000332710.4	-5908
RNA5SP63	ENSG00000212527.1	chr1	163582147	163582743	.	294	.	Distal Intergenic	1	163479274	163479385	112	1	ENST00000391225.1	102874
AC004840.9	ENSG00000175873.3	chr7	2492189	2492785	.	289	.	Distal Intergenic	7	2477398	2487485	10088	1	ENST00000313156.3	14792
AC092377.1	ENSG00000264203.1	chr16	85470501	85471097	.	287	.	Distal Intergenic	16	85475029	85475098	70	2	ENST00000582003.1	4001
RP11-706D8.3	ENSG00000226782.2	chr3	177077668	177078264	.	283	.	Distal Intergenic	3	177055416	177066954	11539	2	ENST00000457125.1	-10715
RN7SL142P	ENSG00000266453.1	chr7	157092540	157093136	.	280	.	Distal Intergenic	7	157098487	157098765	279	1	ENST00000585137.1	-5351
RP11-111I12.1	ENSG00000233399.2	chr1	30558310	30558906	.	279	.	Distal Intergenic	1	30486799	30510459	23661	2	ENST00000445180.2	-47852
GPR161	ENSG00000143147.10	chr1	168115342	168115938	.	275	.	Distal Intergenic	1	168054516	168106821	52306	2	ENST00000367835.1	-8522
CYB5R3	ENSG00000100243.16	chr22	43057954	43058550	.	274	.	Distal Intergenic	22	43014814	43045574	30761	2	ENST00000352397.5	-12381
RP13-516M14.1	ENSG00000260563.2	chr17	80259004	80259600	.	270	.	Distal Intergenic	17	80251592	80252786	1195	1	ENST00000566986.1	7413
GRID1	ENSG00000182771.13	chr10	88159577	88160173	.	269	.	Distal Intergenic	10	87361751	88126250	764500	2	ENST00000464741.1	-33328
MIR200B	ENSG00000207730.1	chr1	1093419	1094015	.	268	.	Distal Intergenic	1	1102484	1102578	95	1	ENST00000384997.1	-8469
RP11-64K10.1	ENSG00000259227.2	chr15	70877644	70878240	.	265	.	Distal Intergenic	15	70894463	70894855	393	1	ENST00000558111.2	-16223
RP11-259O2.3	ENSG00000249731.1	chr5	2038845	2039441	.	262	.	Distal Intergenic	5	1968208	1969127	920	1	ENST00000514519.1	70638
KB-67B5.12	ENSG00000233995.1	chr22	17044377	17044973	.	261	.	Distal Intergenic	22	17052917	17055527	2611	1	ENST00000454360.1	-7944
RPL3P8	ENSG00000232199.1	chr7	109774637	109775233	.	259	.	Distal Intergenic	7	109638491	109639681	1191	2	ENST00000432928.1	-134957
NUMBL	ENSG00000105245.5	chr19	41168919	41169515	.	258	.	Distal Intergenic	19	41179427	41188760	9334	2	ENST00000593367.1	19245
SRP72P2	ENSG00000188451.7	chr6	158653533	158654129	.	258	.	Distal Intergenic	6	158658368	158658949	582	2	ENST00000538672.1	4820
UBAC1	ENSG00000130560.4	chr9	138877077	138877673	.	257	.	Distal Intergenic	9	138824815	138853226	28412	2	ENST00000371756.3	-23852
DMBX1	ENSG00000197587.6	chr1	46955159	46955755	.	252	.	Distal Intergenic	1	46972668	46979884	7217	1	ENST00000371956.4	-16913
CTD-2244C20.2	ENSG00000248199.1	chr5	61238363	61238959	.	251	.	Distal Intergenic	5	61173936	61181956	8021	1	ENST00000511474.1	64428
CSMD3	ENSG00000164796.13	chr8	114456297	114456893	.	249	.	Distal Intergenic	8	113235157	114449328	1214172	2	ENST00000297405.5	-6970
TMEM105	ENSG00000185332.2	chr17	79319139	79319735	.	248	.	Distal Intergenic	17	79285074	79304474	19401	2	ENST00000332900.1	-14666
CYP2W1	ENSG00000073067.9	chr7	1032233	1032829	.	247	.	Distal Intergenic	7	1026293	1028440	2148	1	ENST00000415893.1	5941
RP11-65J3.2	ENSG00000226355.1	chr9	132175277	132175873	.	245	.	Distal Intergenic	9	132200495	132201397	903	1	ENST00000439014.1	-24622
UBE2H	ENSG00000186591.7	chr7	129465059	129465655	.	238	.	Distal Intergenic	7	129474818	129479581	4764	2	ENST00000483368.1	13926
SRP72P2	ENSG00000188451.7	chr6	158652988	158653584	.	238	.	Distal Intergenic	6	158658368	158658949	582	2	ENST00000538672.1	5365
RP1-37J18.1	ENSG00000227169.2	chr1	4568586	4569182	.	237	.	Distal Intergenic	1	4611795	4612205	411	2	ENST00000438791.2	43023
ZFP92	ENSG00000189420.7	chrX	152677001	152677597	.	234	.	Distal Intergenic	23	152683780	152687087	3308	1	ENST00000338647.5	-6183
U3	ENSG00000252440.1	chr9	139508702	139509298	.	234	.	Distal Intergenic	9	139496967	139497062	96	1	ENST00000516631.1	11736
SLC25A10	ENSG00000183048.7	chr17	79700823	79701419	.	233	.	Distal Intergenic	17	79683002	79687481	4480	1	ENST00000573246.1	17822
TRAM2-AS1	ENSG00000225791.2	chr6	52470803	52471399	.	231	.	Distal Intergenic	6	52443164	52448357	5194	1	ENST00000605910.1	27640
RP11-509A17.3	ENSG00000258654.1	chr15	20546294	20546890	.	231	.	Distal Intergenic	15	20549989	20564412	14424	1	ENST00000556397.1	-3099
TNFRSF9	ENSG00000049249.4	chr1	7962983	7963579	.	229	.	Distal Intergenic	1	7981860	7995160	13301	2	ENST00000474475.1	31581
RP11-62L18.3	ENSG00000223432.1	chr10	123368272	123368868	.	227	.	Distal Intergenic	10	123374939	123375353	415	2	ENST00000434988.1	6485
CYP2W1	ENSG00000073067.9	chr7	1031864	1032460	.	226	.	Distal Intergenic	7	1026293	1028440	2148	1	ENST00000415893.1	5572
SEMA6B	ENSG00000167680.11	chr19	4581565	4582161	.	226	.	Distal Intergenic	19	4542605	4559820	17216	2	ENST00000586582.1	-21746
RN7SKP182	ENSG00000222704.1	chr18	36529086	36529682	.	222	.	Distal Intergenic	18	36596011	36596308	298	2	ENST00000410772.1	66626
AC128677.4	ENSG00000223816.4	chr2	92261534	92262130	.	221	.	Distal Intergenic	2	92222548	92223026	479	2	ENST00000451163.2	-38509
UBE2D2	ENSG00000131508.11	chr5	138897615	138898211	.	220	.	Distal Intergenic	5	138906016	139006440	100425	1	ENST00000511725.1	-7805
TNFRSF9	ENSG00000049249.4	chr1	7963193	7963789	.	217	.	Distal Intergenic	1	7981860	7995160	13301	2	ENST00000474475.1	31371
METRNL	ENSG00000176845.8	chr17	81031741	81032337	.	217	.	Distal Intergenic	17	81037567	81052864	15298	1	ENST00000320095.7	-5230
TMEM105	ENSG00000185332.2	chr17	79319486	79320082	.	215	.	Distal Intergenic	17	79285074	79304474	19401	2	ENST00000332900.1	-15013
RP1-168L15.5	ENSG00000261420.1	chr6	166815885	166816481	.	215	.	Distal Intergenic	6	166796677	166798312	1636	1	ENST00000568025.1	19209
PLXNA1	ENSG00000114554.7	chr3	126701418	126702014	.	210	.	Distal Intergenic	3	126707437	126756235	48799	1	ENST00000251772.4	-5423
RP11-118F19.1	ENSG00000270124.1	chr16	85588478	85589074	.	210	.	Distal Intergenic	16	85613615	85617177	3563	2	ENST00000602862.1	28103
SNORA80B	ENSG00000206633.1	chr2	10575329	10575925	.	208	.	Distal Intergenic	2	10586840	10586975	136	2	ENST00000383906.1	11050
SNORD38	ENSG00000200733.1	chr13	90554700	90555296	.	207	.	Distal Intergenic	13	90489424	90489491	68	1	ENST00000363863.1	65277
RP11-161M6.5	ENSG00000261720.1	chr16	1103848	1104444	.	206	.	Distal Intergenic	16	1115240	1116502	1263	1	ENST00000564390.1	-10796
CHRM4	ENSG00000180720.6	chr11	46412992	46413588	.	202	.	Distal Intergenic	11	46406640	46408107	1468	2	ENST00000433765.2	-4886
IGKV1OR2-118	ENSG00000219041.4	chr2	91670401	91670997	.	202	.	Distal Intergenic	2	91679087	91679373	287	1	ENST00000455863.2	-8090
U3	ENSG00000252440.1	chr9	139508252	139508848	.	198	.	Distal Intergenic	9	139496967	139497062	96	1	ENST00000516631.1	11286
PSMB1	ENSG00000008018.8	chr6	170802538	170803134	.	197	.	Distal Intergenic	6	170844310	170859529	15220	2	ENST00000462957.1	56395
MYL10	ENSG00000106436.4	chr7	101331680	101332276	.	195	.	Distal Intergenic	7	101256605	101272576	15972	2	ENST00000223167.4	-59105
METRNL	ENSG00000176845.8	chr17	81027932	81028528	.	195	.	Distal Intergenic	17	81037567	81052864	15298	1	ENST00000320095.7	-9039
IGLV11-55	ENSG00000211641.2	chr22	22559124	22559720	.	195	.	Distal Intergenic	22	22556057	22556600	544	1	ENST00000390286.2	3068
snoU13	ENSG00000238907.1	chr18	19853711	19854307	.	192	.	Distal Intergenic	18	19840539	19840640	102	1	ENST00000459476.1	13173
JOSD2	ENSG00000161677.7	chr19	51003604	51004200	.	179	.	Distal Intergenic	19	51009703	51011286	1584	2	ENST00000602146.1	7086
MKL1	ENSG00000196588.10	chr22	41048101	41048697	.	179	.	Distal Intergenic	22	40915589	41032706	117118	2	ENST00000466278.1	-15396
NUDT14	ENSG00000183828.10	chr14	105662762	105663358	.	178	.	Distal Intergenic	14	105641825	105647660	5836	2	ENST00000551024.1	-15103
SEMA6B	ENSG00000167680.11	chr19	4567828	4568424	.	176	.	Distal Intergenic	19	4542605	4559820	17216	2	ENST00000586582.1	-8009
PIM3	ENSG00000198355.4	chr22	50361120	50361716	.	174	.	Distal Intergenic	22	50354416	50355294	879	1	ENST00000467480.1	6705
RNU6-442P	ENSG00000206695.1	chr8	126899512	126900108	.	172	.	Distal Intergenic	8	126913195	126913298	104	1	ENST00000383968.1	-13087
RP1-313L4.4	ENSG00000250762.1	chr1	167772893	167773489	.	172	.	Distal Intergenic	1	167789136	167789486	351	2	ENST00000507585.1	15997
AL158091.1	ENSG00000269223.1	chr20	62479422	62480018	.	172	.	Distal Intergenic	20	62474779	62475273	495	2	ENST00000596861.1	-4150
NCLN	ENSG00000125912.6	chr19	3211221	3211817	.	169	.	Distal Intergenic	19	3207464	3209569	2106	1	ENST00000591062.1	3758
MAP2K3	ENSG00000034152.14	chr17	21220009	21220605	.	167	.	Distal Intergenic	17	21215454	21217198	1745	1	ENST00000527123.1	4556
KLF9	ENSG00000119138.3	chr9	73034430	73035026	.	167	.	Distal Intergenic	9	72999503	73029540	30038	2	ENST00000377126.2	-4891
TMEM244	ENSG00000203756.3	chr6	130253083	130253679	.	167	.	Distal Intergenic	6	130152464	130182692	30229	2	ENST00000438392.1	-70392
TAS2R16	ENSG00000128519.2	chr7	122630854	122631450	.	166	.	Distal Intergenic	7	122634759	122635754	996	2	ENST00000249284.2	4304
UBAC1	ENSG00000130560.4	chr9	138877422	138878018	.	164	.	Distal Intergenic	9	138824815	138853226	28412	2	ENST00000371756.3	-24197
RP11-402L1.11	ENSG00000228426.1	chr10	44185612	44186208	.	162	.	Distal Intergenic	10	44161116	44162453	1338	1	ENST00000418426.1	24497
RP11-290F20.3	ENSG00000224397.1	chr20	48878637	48879233	.	161	.	Distal Intergenic	20	48884023	48896332	12310	1	ENST00000425497.1	-4790
CHCHD2P3	ENSG00000270849.1	chr19	34625462	34626058	.	158	.	Distal Intergenic	19	34617878	34618328	451	1	ENST00000603038.1	7585
RP11-496N12.6	ENSG00000234476.1	chr1	225662751	225663347	.	157	.	Distal Intergenic	1	225634945	225653045	18101	2	ENST00000428642.1	-9707
DNAJB12	ENSG00000148719.10	chr10	74079489	74080085	.	155	.	Distal Intergenic	10	74095315	74096623	1309	2	ENST00000473051.1	16538
RP11-161M6.5	ENSG00000261720.1	chr16	1103611	1104207	.	152	.	Distal Intergenic	16	1115240	1116502	1263	1	ENST00000564390.1	-11033
TBX1	ENSG00000184058.8	chr22	19737359	19737955	.	151	.	Distal Intergenic	22	19744226	19754855	10630	1	ENST00000332710.4	-6271
HSPB1	ENSG00000106211.8	chr7	75947512	75948108	.	149	.	Distal Intergenic	7	75932894	75933612	719	1	ENST00000429938.1	14619
RN7SL215P	ENSG00000242201.2	chr3	193858808	193859404	.	149	.	Distal Intergenic	3	193863463	193863756	294	1	ENST00000487718.2	-4059
CHRM4	ENSG00000180720.6	chr11	46413317	46413913	.	147	.	Distal Intergenic	11	46406640	46408107	1468	2	ENST00000433765.2	-5211
RNU6-481P	ENSG00000206921.1	chr1	161360022	161360618	.	144	.	Distal Intergenic	1	161371079	161371185	107	1	ENST00000384194.1	-10461
NACC2	ENSG00000148411.3	chr9	138882439	138883035	.	143	.	Distal Intergenic	9	138908137	138911326	3190	2	ENST00000467669.1	28291
SSH3	ENSG00000172830.8	chr11	67097291	67097887	.	143	.	Distal Intergenic	11	67079096	67080078	983	1	ENST00000525913.1	18196
ISG20	ENSG00000172183.10	chr15	89248186	89248782	.	141	.	Distal Intergenic	15	89195267	89198856	3590	1	ENST00000546338.2	52920
COL6A1	ENSG00000142156.10	chr21	47394175	47394771	.	140	.	Distal Intergenic	21	47401651	47424964	23314	1	ENST00000361866.3	-6880
CTC-250I14.1	ENSG00000213253.5	chr19	13274919	13275515	.	140	.	Distal Intergenic	19	13268773	13269602	830	2	ENST00000481802.1	-5318
SLC25A10	ENSG00000183048.7	chr17	79701191	79701787	.	139	.	Distal Intergenic	17	79683002	79687481	4480	1	ENST00000573246.1	18190
MIR23A	ENSG00000207980.1	chr19	13950522	13951118	.	139	.	Distal Intergenic	19	13947401	13947473	73	2	ENST00000385245.1	-3050
AC006273.4	ENSG00000272473.1	chr19	771670	772266	.	138	.	Distal Intergenic	19	781002	781862	861	2	ENST00000606966.1	9596
MKNK2	ENSG00000099875.10	chr19	2056622	2057218	.	135	.	Distal Intergenic	19	2046516	2051243	4728	2	ENST00000589509.1	-5380
METRNL	ENSG00000176845.8	chr17	81032043	81032639	.	134	.	Distal Intergenic	17	81037567	81052864	15298	1	ENST00000320095.7	-4928
SEMA6B	ENSG00000167680.11	chr19	4584482	4585078	.	120	.	Distal Intergenic	19	4542605	4559820	17216	2	ENST00000586582.1	-24663
SYNC	ENSG00000162520.10	chr1	33178076	33178672	.	118	.	Distal Intergenic	1	33161166	33169197	8032	2	ENST00000417633.1	-8880
RP11-127H13.1	ENSG00000270569.1	chr2	57604860	57605456	.	112	.	Distal Intergenic	2	57656683	57657828	1146	2	ENST00000605793.1	52372
TMEM8C	ENSG00000187616.4	chr9	136371091	136371687	.	111	.	Distal Intergenic	9	136379708	136390068	10361	2	ENST00000339996.3	18381
SLC2A1	ENSG00000117394.15	chr1	43390345	43390631	.	1000	.	Downstream (<1kb)	1	43394819	43396796	1978	2	ENST00000439722.1	6165
DUSP10	ENSG00000143507.13	chr1	221873226	221873822	.	1000	.	Downstream (<1kb)	1	221875769	221885158	9390	2	ENST00000494642.1	11336
STAT3	ENSG00000168610.10	chr17	40464233	40464829	.	940	.	Downstream (<1kb)	17	40466890	40468871	1982	2	ENST00000462286.2	4042
CD7	ENSG00000173762.3	chr17	80271816	80272412	.	750	.	Downstream (<1kb)	17	80274096	80275426	1331	2	ENST00000581434.1	3014
STAT3	ENSG00000168610.10	chr17	40464537	40465133	.	744	.	Downstream (<1kb)	17	40466890	40468871	1982	2	ENST00000462286.2	3738
COL11A2	ENSG00000204248.6	chr6	33129319	33129915	.	702	.	Downstream (<1kb)	6	33130472	33145670	15199	2	ENST00000477772.1	15755
TONSL	ENSG00000160949.12	chr8	145673771	145674367	.	695	.	Downstream (<1kb)	8	145654191	145669827	15637	2	ENST00000409379.3	-3945
TONSL	ENSG00000160949.12	chr8	145674046	145674642	.	636	.	Downstream (<1kb)	8	145654191	145669827	15637	2	ENST00000409379.3	-4220
HSPB7	ENSG00000173641.13	chr1	16339561	16340157	.	624	.	Downstream (<1kb)	1	16341869	16344320	2452	2	ENST00000463576.1	4163
CCDC8	ENSG00000169515.5	chr19	46912324	46912920	.	622	.	Downstream (<1kb)	19	46913629	46916841	3213	2	ENST00000307522.3	3921
CBX4	ENSG00000141582.10	chr17	77806196	77806792	.	542	.	Downstream (<1kb)	17	77808942	77811680	2739	2	ENST00000495122.1	4888
QRICH2	ENSG00000129646.9	chr17	74269354	74269950	.	533	.	Downstream (<1kb)	17	74270265	74276438	6174	2	ENST00000532549.1	6488
LINC00974	ENSG00000226629.1	chr17	39704921	39705517	.	533	.	Downstream (<1kb)	17	39705858	39710747	4890	2	ENST00000456403.1	5230
CFD	ENSG00000197766.3	chr19	866556	867152	.	515	.	Downstream (<1kb)	19	859690	863238	3549	1	ENST00000592860.1	6867
RPL21P104	ENSG00000242922.2	chr12	62100478	62101074	.	513	.	Downstream (<1kb)	12	62169704	62170181	478	1	ENST00000464143.2	-68630
OR10R2	ENSG00000198965.3	chr1	158443232	158443828	.	454	.	Downstream (<1kb)	1	158449668	158450675	1008	1	ENST00000368152.1	-5840
EPHB4	ENSG00000196411.5	chr7	100399342	100399938	.	314	.	Downstream (<1kb)	7	100403595	100405201	1607	2	ENST00000492403.1	5263
DUSP10	ENSG00000143507.13	chr1	221873432	221874028	.	302	.	Downstream (<1kb)	1	221875769	221885158	9390	2	ENST00000494642.1	11130
MYADML2	ENSG00000185105.4	chr17	79909665	79910261	.	293	.	Downstream (<1kb)	17	79897521	79905109	7589	2	ENST00000409745.2	-4557
EPHB4	ENSG00000196411.5	chr7	100399545	100400141	.	237	.	Downstream (<1kb)	7	100403595	100405201	1607	2	ENST00000492403.1	5060
LSM 4.00	ENSG00000130520.6	chr19	18416030	18416626	.	220	.	Downstream (<1kb)	19	18420561	18427069	6509	2	ENST00000597776.1	10443
LSM 4.00	ENSG00000130520.6	chr19	18415569	18416165	.	150	.	Downstream (<1kb)	19	18420561	18427069	6509	2	ENST00000597776.1	10904
RTN4R	ENSG00000040608.9	chr22	20226532	20227128	.	1000	.	Downstream (1-2kb)	22	20228940	20231207	2268	2	ENST00000425986.1	4079
RP11-66A2.1	ENSG00000225919.1	chr1	232861104	232861337	.	1000	.	Downstream (1-2kb)	1	232853817	232857996	4180	1	ENST00000430921.1	7288
RP11-46D6.4	ENSG00000260251.1	chr16	46611959	46612555	.	1000	.	Downstream (1-2kb)	16	46607675	46609006	1332	1	ENST00000568014.1	4285
LSM 4.00	ENSG00000130520.6	chr19	18415150	18415746	.	786	.	Downstream (1-2kb)	19	18420561	18427069	6509	2	ENST00000597776.1	11323
DCAKD	ENSG00000172992.7	chr17	43099104	43099700	.	754	.	Downstream (1-2kb)	17	43109412	43112257	2846	2	ENST00000592902.1	12557
FGFR3	ENSG00000068078.13	chr4	1811582	1812178	.	661	.	Downstream (1-2kb)	4	1806219	1807586	1368	1	ENST00000469068.1	5364
RP11-577G20.1	ENSG00000250340.1	chr4	59388858	59389454	.	580	.	Downstream (1-2kb)	4	59390680	59402493	11814	2	ENST00000509824.1	13039
TRIM31-AS1	ENSG00000231226.1	chr6	30068372	30068968	.	541	.	Downstream (1-2kb)	6	30073017	30082501	9485	1	ENST00000440874.1	-4049
CBX8	ENSG00000141570.6	chr17	77763808	77764404	.	531	.	Downstream (1-2kb)	17	77765931	77770915	4985	2	ENST00000269385.4	6511
FAM58A	ENSG00000147382.14	chrX	152851183	152851779	.	527	.	Downstream (1-2kb)	23	152853614	152861464	7851	2	ENST00000440428.1	9685
RP11-577G20.1	ENSG00000250340.1	chr4	59389060	59389656	.	507	.	Downstream (1-2kb)	4	59390680	59402493	11814	2	ENST00000509824.1	12837
RP11-905K4.1	ENSG00000267627.1	chr18	33529945	33530541	.	498	.	Downstream (1-2kb)	18	33531766	33545803	14038	2	ENST00000586982.1	15262
XIRP1	ENSG00000168334.8	chr3	39222210	39222806	.	481	.	Downstream (1-2kb)	3	39224706	39234085	9380	2	ENST00000340369.3	11279
FKBP5	ENSG00000096060.10	chr6	35699534	35700130	.	457	.	Downstream (1-2kb)	6	35541362	35696360	154999	2	ENST00000536438.1	-3175
CTD-3064M3.3	ENSG00000261655.1	chr8	142361653	142362249	.	411	.	Downstream (1-2kb)	8	142363503	142365465	1963	2	ENST00000562459.1	3216
RNU6-225P	ENSG00000207343.1	chr22	20777240	20777836	.	406	.	Downstream (1-2kb)	22	20771087	20771189	103	2	ENST00000384613.1	-6052
CBX8	ENSG00000141570.6	chr17	77764013	77764609	.	296	.	Downstream (1-2kb)	17	77765931	77770915	4985	2	ENST00000269385.4	6306
CCDC8	ENSG00000169515.5	chr19	46911930	46912526	.	220	.	Downstream (1-2kb)	19	46913629	46916841	3213	2	ENST00000307522.3	4315
ISOC2	ENSG00000063241.3	chr19	55962384	55962980	.	207	.	Downstream (1-2kb)	19	55964356	55966952	2597	2	ENST00000590921.1	3972
C19orf77	ENSG00000095932.5	chr19	3472010	3472606	.	116	.	Downstream (1-2kb)	19	3474405	3478486	4082	2	ENST00000591708.1	5880
RP11-982M15.7	ENSG00000258736.1	chr14	105116502	105117098	.	1000	.	Downstream (2-3kb)	14	105119885	105121904	2020	2	ENST00000553433.1	4806
RAC1P4	ENSG00000237584.1	chrX	136520203	136520799	.	897	.	Downstream (2-3kb)	23	136523417	136523995	579	2	ENST00000419413.1	3196
RERE	ENSG00000142599.13	chr1	8408863	8409459	.	874	.	Downstream (2-3kb)	1	8412969	8415142	2174	2	ENST00000467350.1	5683
FAM132A	ENSG00000184163.3	chr1	1174905	1175501	.	867	.	Downstream (2-3kb)	1	1177829	1178538	710	2	ENST00000478606.1	3037
FAM195B	ENSG00000225663.3	chr17	79777412	79778008	.	858	.	Downstream (2-3kb)	17	79780681	79781696	1016	2	ENST00000575090.1	3688
RNU6-225P	ENSG00000207343.1	chr22	20767526	20768122	.	754	.	Downstream (2-3kb)	22	20771087	20771189	103	2	ENST00000384613.1	3067
RP4-718J7.4	ENSG00000227297.1	chr20	56171846	56172442	.	735	.	Downstream (2-3kb)	20	56174751	56176256	1506	2	ENST00000424850.1	3814
RP1-150O5.3	ENSG00000235052.1	chr1	23881052	23881648	.	718	.	Downstream (2-3kb)	1	23875630	23877406	1777	2	ENST00000451217.1	-3647
RP11-353N14.5	ENSG00000262585.1	chr17	77903629	77903778	.	717	.	Downstream (2-3kb)	17	77889051	77900524	11474	2	ENST00000576738.1	-3106
DLX2	ENSG00000115844.6	chr2	172961375	172961971	.	661	.	Downstream (2-3kb)	2	172964167	172967628	3462	2	ENST00000234198.4	5657
BOK	ENSG00000176720.3	chr2	242480545	242481141	.	659	.	Downstream (2-3kb)	2	242498136	242513546	15411	1	ENST00000318407.3	-16995
COX4I2	ENSG00000131055.4	chr20	30249202	30249798	.	638	.	Downstream (2-3kb)	20	30225736	30232631	6896	1	ENST00000490030.1	23467
C19orf77	ENSG00000095932.5	chr19	3471802	3472398	.	622	.	Downstream (2-3kb)	19	3474405	3478486	4082	2	ENST00000591708.1	6088
BOK	ENSG00000176720.3	chr2	242480756	242481352	.	585	.	Downstream (2-3kb)	2	242498136	242513546	15411	1	ENST00000318407.3	-16784
RP11-738B7.1	ENSG00000242078.1	chr7	129420387	129420983	.	582	.	Downstream (2-3kb)	7	129423210	129425025	1816	2	ENST00000496217.1	4042
SHH	ENSG00000164690.3	chr7	155589526	155590122	.	554	.	Downstream (2-3kb)	7	155599276	155600064	789	2	ENST00000472308.1	9942
RP11-738B7.1	ENSG00000242078.1	chr7	129420110	129420706	.	553	.	Downstream (2-3kb)	7	129423210	129425025	1816	2	ENST00000496217.1	4319
RP11-365O16.1	ENSG00000236773.1	chr1	224359675	224360271	.	545	.	Downstream (2-3kb)	1	224363178	224363408	231	2	ENST00000415453.1	3137
RP4-713A8.1	ENSG00000272161.1	chr1	2249867	2250463	.	542	.	Downstream (2-3kb)	1	2257640	2258132	493	2	ENST00000607720.1	7669
RP11-46D6.4	ENSG00000260251.1	chr16	46611682	46612278	.	538	.	Downstream (2-3kb)	16	46607675	46609006	1332	1	ENST00000568014.1	4008
E2F2	ENSG00000007968.6	chr1	23829391	23829987	.	523	.	Downstream (2-3kb)	1	23842851	23845888	3038	2	ENST00000487237.1	15901
TNFRSF18	ENSG00000186891.9	chr1	1135954	1136550	.	516	.	Downstream (2-3kb)	1	1139224	1141060	1837	2	ENST00000486728.1	4510
FADS3	ENSG00000221968.4	chr11	61637436	61638032	.	481	.	Downstream (2-3kb)	11	61641232	61644343	3112	2	ENST00000525094.1	6311
BOK	ENSG00000176720.3	chr2	242480958	242481554	.	412	.	Downstream (2-3kb)	2	242498136	242513546	15411	1	ENST00000318407.3	-16582
RP11-94L15.2	ENSG00000264198.1	chr17	37910384	37910980	.	318	.	Downstream (2-3kb)	17	37913974	37920089	6116	2	ENST00000488188.2	9109
AC003045.1	ENSG00000214684.2	chr7	117076553	117077149	.	285	.	Downstream (2-3kb)	7	117080036	117080834	799	2	ENST00000398779.2	3685
LA16c-349E11.1	ENSG00000260702.2	chr16	1150647	1151243	.	181	.	Downstream (2-3kb)	16	1153280	1155461	2182	2	ENST00000564813.2	4218
C1QTNF8	ENSG00000184471.6	chr16	1150274	1150870	.	125	.	Downstream (2-3kb)	16	1140005	1146244	6240	2	ENST00000328449.5	-4031
COX4I2	ENSG00000131055.4	chr20	30249403	30249999	.	117	.	Downstream (2-3kb)	20	30225736	30232631	6896	1	ENST00000490030.1	23668
CELSR3	ENSG00000008300.10	chr3	48693854	48694450	.	495	.	Exon (ENST00000164024.4/ENSG00000008300.10, exon 2 of 35)	3	48673902	48700348	26447	2	ENST00000164024.4	5898
CTB-31O20.4	ENSG00000267244.1	chr19	1827016	1827195	.	1000	.	Exon (ENST00000170168.4/ENSG00000079313.7, exon 2 of 16)	19	1823199	1824541	1343	1	ENST00000587741.1	3818
CTB-31O20.4	ENSG00000267244.1	chr19	1826995	1827591	.	735	.	Exon (ENST00000170168.4/ENSG00000079313.7, exon 2 of 16)	19	1823199	1824541	1343	1	ENST00000587741.1	3797
CTB-31O20.4	ENSG00000267244.1	chr19	1827200	1827796	.	121	.	Exon (ENST00000170168.4/ENSG00000079313.7, exon 2 of 16)	19	1823199	1824541	1343	1	ENST00000587741.1	4002
CTB-25B13.12	ENSG00000267317.1	chr19	1468478	1469074	.	442	.	Exon (ENST00000233607.2/ENSG00000115266.7, exon 15 of 15)	19	1457895	1462764	4870	2	ENST00000588225.1	-5715
RP11-165E7.1	ENSG00000267072.1	chr16	5037387	5037983	.	395	.	Exon (ENST00000251170.7/ENSG00000103184.7, exon 3 of 16)	16	5060910	5092251	31342	1	ENST00000588778.1	-22927
RP11-165E7.1	ENSG00000267072.1	chr16	5037625	5038221	.	329	.	Exon (ENST00000251170.7/ENSG00000103184.7, exon 3 of 16)	16	5060910	5092251	31342	1	ENST00000588778.1	-22689
CAPN11	ENSG00000137225.8	chr6	44119481	44120077	.	513	.	Exon (ENST00000259746.9/ENSG00000137216.14, exon 19 of 24)	6	44126548	44140086	13539	1	ENST00000532171.1	-6471
RP11-272D12.1	ENSG00000259650.1	chr15	73615334	73615930	.	729	.	Exon (ENST00000261917.3/ENSG00000138622.3, exon 8 of 8)	15	73627601	73634698	7098	1	ENST00000558742.1	-11671
RP11-272D12.1	ENSG00000259650.1	chr15	73615551	73616147	.	372	.	Exon (ENST00000261917.3/ENSG00000138622.3, exon 8 of 8)	15	73627601	73634698	7098	1	ENST00000558742.1	-11454
SSPO	ENSG00000197558.7	chr7	149488742	149489338	.	207	.	Exon (ENST00000262089.4/ENSG00000197558.7, exon 32 of 41)	7	149493481	149497518	4038	1	ENST00000472797.1	-4143
SSPO	ENSG00000197558.7	chr7	149489143	149489739	.	784	.	Exon (ENST00000262089.4/ENSG00000197558.7, exon 34 of 41)	7	149493481	149497518	4038	1	ENST00000472797.1	-3742
SSPO	ENSG00000197558.7	chr7	149489525	149490121	.	298	.	Exon (ENST00000262089.4/ENSG00000197558.7, exon 35 of 41)	7	149493481	149497518	4038	1	ENST00000472797.1	-3360
AC016586.1	ENSG00000205147.3	chr19	4037061	4037657	.	576	.	Exon (ENST00000262971.2/ENSG00000105229.2, exon 10 of 11)	19	4041127	4043154	2028	2	ENST00000535853.1	5497
ABCA7	ENSG00000064687.8	chr19	1049017	1049613	.	948	.	Exon (ENST00000263094.6/ENSG00000064687.8, exon 18 of 47)	19	1045531	1047553	2023	1	ENST00000533574.1	3487
ARF4P2	ENSG00000236527.1	chr20	61510677	61511273	.	635	.	Exon (ENST00000266070.4/ENSG00000101191.12, exon 16 of 16)	20	61503602	61504428	827	2	ENST00000430209.1	-6250
ARF4P2	ENSG00000236527.1	chr20	61510877	61511473	.	460	.	Exon (ENST00000266070.4/ENSG00000101191.12, exon 16 of 16)	20	61503602	61504428	827	2	ENST00000430209.1	-6450
CBX4	ENSG00000141582.10	chr17	77808080	77808676	.	319	.	Exon (ENST00000269397.4/ENSG00000141582.10, exon 5 of 5)	17	77808942	77811680	2739	2	ENST00000495122.1	3004
CBX4	ENSG00000141582.10	chr17	77807761	77808357	.	135	.	Exon (ENST00000269397.4/ENSG00000141582.10, exon 5 of 5)	17	77808942	77811680	2739	2	ENST00000495122.1	3323
RCN3	ENSG00000142552.3	chr19	50037010	50037606	.	512	.	Exon (ENST00000270645.3/ENSG00000142552.3, exon 3 of 7)	19	50031883	50050219	18337	1	ENST00000598833.1	5128
SLC22A31	ENSG00000259803.2	chr16	89258018	89258614	.	306	.	Exon (ENST00000289746.2/ENSG00000129910.3, exon 10 of 14)	16	89262559	89265248	2690	2	ENST00000563595.2	6634
SLC22A31	ENSG00000259803.2	chr16	89257816	89258412	.	582	.	Exon (ENST00000289746.2/ENSG00000129910.3, exon 9 of 14)	16	89262559	89265248	2690	2	ENST00000563595.2	6836
FAM207A	ENSG00000160256.8	chr21	46386983	46387579	.	279	.	Exon (ENST00000291634.6/ENSG00000160256.8, exon 4 of 6)	21	46392971	46396888	3918	1	ENST00000485207.1	-5392
PRX	ENSG00000105227.10	chr19	40909492	40910088	.	368	.	Exon (ENST00000291825.7/ENSG00000105227.10, exon 5 of 6)	19	40913364	40914150	787	2	ENST00000599513.1	4062
TMEM104	ENSG00000109066.9	chr17	72838845	72839441	.	664	.	Exon (ENST00000293190.5/ENSG00000161509.9, exon 13 of 13)	17	72833238	72834047	810	1	ENST00000584171.1	5608
TMEM104	ENSG00000109066.9	chr17	72839045	72839641	.	231	.	Exon (ENST00000293190.5/ENSG00000161509.9, exon 13 of 13)	17	72833238	72834047	810	1	ENST00000584171.1	5808
GRIN2C	ENSG00000161509.9	chr17	72846215	72846811	.	550	.	Exon (ENST00000293190.5/ENSG00000161509.9, exon 5 of 13)	17	72839503	72855995	16493	2	ENST00000584176.1	9184
MEGF6	ENSG00000162591.11	chr1	3418318	3418914	.	352	.	Exon (ENST00000294599.4/ENSG00000162591.11, exon 15 of 30)	1	3407489	3413281	5793	2	ENST00000491842.1	-5038
SHH	ENSG00000164690.3	chr7	155596055	155596651	.	651	.	Exon (ENST00000297261.2/ENSG00000164690.3, exon 3 of 3)	7	155599276	155600064	789	2	ENST00000472308.1	3413
SHH	ENSG00000164690.3	chr7	155596254	155596850	.	555	.	Exon (ENST00000297261.2/ENSG00000164690.3, exon 3 of 3)	7	155599276	155600064	789	2	ENST00000472308.1	3214
NAT16	ENSG00000167011.4	chr7	100815461	100816057	.	461	.	Exon (ENST00000300303.2/ENSG00000167011.4, exon 4 of 4)	7	100816645	100822517	5873	2	ENST00000444446.1	6460
VPS37C	ENSG00000167987.6	chr11	60899312	60899908	.	602	.	Exon (ENST00000301765.5/ENSG00000167987.6, exon 5 of 5)	11	60899916	60928608	28693	2	ENST00000538036.1	28700
FASN	ENSG00000169710.6	chr17	80051250	80051846	.	301	.	Exon (ENST00000306749.2/ENSG00000169710.6, exon 4 of 43)	17	80036214	80056208	19995	2	ENST00000306749.2	4362
FASN	ENSG00000169710.6	chr17	80050999	80051595	.	251	.	Exon (ENST00000306749.2/ENSG00000169710.6, exon 4 of 43)	17	80036214	80056208	19995	2	ENST00000306749.2	4613
MIR3186	ENSG00000266189.1	chr17	79414322	79414918	.	253	.	Exon (ENST00000307745.7/ENSG00000171282.9, exon 15 of 32)	17	79418130	79418214	85	2	ENST00000577404.1	3296
MIR4740	ENSG00000266392.1	chr17	79385178	79385774	.	529	.	Exon (ENST00000307745.7/ENSG00000171282.9, exon 4 of 32)	17	79374516	79374578	63	2	ENST00000584184.1	-10601
PDRG1	ENSG00000088356.4	chr20	30525502	30526098	.	526	.	Exon (ENST00000310998.4/ENSG00000131044.12, exon 14 of 14)	20	30532758	30539895	7138	2	ENST00000202017.4	13797
COX6B1P1	ENSG00000234565.1	chr7	148768658	148769254	.	697	.	Exon (ENST00000316286.9/ENSG00000197362.9, exon 3 of 3)	7	148751053	148751265	213	1	ENST00000415962.1	17606
CTA-331F8.1	ENSG00000260865.1	chr16	58620119	58620715	.	958	.	Exon (ENST00000317147.5/ENSG00000125107.12, exon 7 of 49)	16	58631493	58631849	357	2	ENST00000566916.1	11134
MIR4310	ENSG00000264850.1	chr15	42163348	42163944	.	514	.	Exon (ENST00000320955.6/ENSG00000137877.8, exon 29 of 68)	15	42158693	42158749	57	2	ENST00000582950.1	-4600
FLNC	ENSG00000128591.11	chr7	128486020	128486616	.	527	.	Exon (ENST00000325888.8/ENSG00000128591.11, exon 22 of 48)	7	128481385	128482912	1528	1	ENST00000388853.3	4636
NOC2L	ENSG00000188976.6	chr1	886112	886708	.	398	.	Exon (ENST00000327044.6/ENSG00000188976.6, exon 12 of 19)	1	879584	882440	2857	2	ENST00000483767.1	-3673
IGDCC3	ENSG00000174498.9	chr15	65622758	65623354	.	391	.	Exon (ENST00000327987.4/ENSG00000174498.9, exon 10 of 14)	15	65623442	65626979	3538	2	ENST00000559231.1	3625
AC000089.3	ENSG00000235776.2	chr22	19793698	19794294	.	590	.	Exon (ENST00000329517.6/ENSG00000185838.9, exon 6 of 8)	22	19779817	19780617	801	1	ENST00000424559.2	13882
AC000089.3	ENSG00000235776.2	chr22	19793923	19794519	.	460	.	Exon (ENST00000329517.6/ENSG00000185838.9, exon 6 of 8)	22	19779817	19780617	801	1	ENST00000424559.2	14107
AC000089.3	ENSG00000235776.2	chr22	19794153	19794749	.	121	.	Exon (ENST00000329517.6/ENSG00000185838.9, exon 6 of 8)	22	19779817	19780617	801	1	ENST00000424559.2	14337
KCNH2	ENSG00000055118.10	chr7	150643980	150644576	.	625	.	Exon (ENST00000330883.4/ENSG00000055118.10, exon 9 of 11)	7	150646511	150652898	6388	2	ENST00000461280.1	8322
XKR3	ENSG00000172967.7	chr22	17280394	17280990	.	298	.	Exon (ENST00000331428.5/ENSG00000172967.7, exon 3 of 4)	22	17264302	17302589	38288	2	ENST00000331428.5	21599
SNAI3-AS1	ENSG00000260630.2	chr16	88747462	88748058	.	624	.	Exon (ENST00000332281.5/ENSG00000185669.5, exon 2 of 3)	16	88751541	88753588	2048	1	ENST00000567997.1	-3483
SNAI3-AS1	ENSG00000260630.2	chr16	88747661	88748257	.	272	.	Exon (ENST00000332281.5/ENSG00000185669.5, exon 2 of 3)	16	88751541	88753588	2048	1	ENST00000567997.1	-3284
PIP5K1C	ENSG00000186111.4	chr19	3638935	3639531	.	340	.	Exon (ENST00000335312.3/ENSG00000186111.4, exon 16 of 18)	19	3644087	3649427	5341	2	ENST00000592530.1	9896
DUPD1	ENSG00000188716.5	chr10	76803399	76803995	.	512	.	Exon (ENST00000338487.5/ENSG00000188716.5, exon 2 of 3)	10	76797594	76818272	20679	2	ENST00000338487.5	14277
IL17REL	ENSG00000188263.6	chr22	50438189	50438785	.	502	.	Exon (ENST00000341280.5/ENSG00000188263.6, exon 5 of 13)	22	50432942	50447121	14180	2	ENST00000341280.5	8336
RP11-7K24.3	ENSG00000261068.1	chr6	42074282	42074878	.	736	.	Exon (ENST00000341865.4/ENSG00000188112.4, exon 4 of 5)	6	42059976	42061997	2022	2	ENST00000562471.1	-12286
RP11-7K24.3	ENSG00000261068.1	chr6	42072041	42072637	.	352	.	Exon (ENST00000341865.4/ENSG00000188112.4, exon 4 of 5)	6	42059976	42061997	2022	2	ENST00000562471.1	-10045
OAZ1	ENSG00000104904.8	chr19	2275684	2276280	.	447	.	Exon (ENST00000342063.3/ENSG00000188305.4, exon 4 of 4)	19	2272523	2273332	810	1	ENST00000589739.2	3162
COL9A3	ENSG00000092758.11	chr20	61471445	61472041	.	450	.	Exon (ENST00000343916.3/ENSG00000092758.11, exon 32 of 32)	20	61468274	61472010	3737	1	ENST00000466532.1	3172
RYR1	ENSG00000196218.7	chr19	38993203	38993799	.	477	.	Exon (ENST00000355481.4/ENSG00000196218.7, exon 48 of 105)	19	38986855	39055868	69014	1	ENST00000594335.1	6349
RYR1	ENSG00000196218.7	chr19	38993405	38994001	.	127	.	Exon (ENST00000355481.4/ENSG00000196218.7, exon 49 of 105)	19	38986855	39055868	69014	1	ENST00000594335.1	6551
MYBPC2	ENSG00000086967.9	chr19	50962236	50962832	.	635	.	Exon (ENST00000357701.5/ENSG00000086967.9, exon 22 of 28)	19	50967488	50969576	2089	1	ENST00000597498.1	-4656
PAX2	ENSG00000075891.17	chr10	102586484	102587080	.	453	.	Exon (ENST00000361791.3/ENSG00000075891.17, exon 10 of 11)	10	102508609	102568995	60387	1	ENST00000554172.1	77876
TPR	ENSG00000047410.9	chr1	186330205	186330801	.	396	.	Exon (ENST00000367478.4/ENSG00000047410.9, exon 9 of 51)	1	186320555	186325670	5116	2	ENST00000491783.1	-4536
GLYATL3	ENSG00000203972.5	chr6	49483268	49483864	.	1000	.	Exon (ENST00000371197.4/ENSG00000203972.5, exon 3 of 6)	6	49467692	49494228	26537	1	ENST00000545705.1	15577
PNPLA7	ENSG00000130653.11	chr9	140392405	140393001	.	437	.	Exon (ENST00000371457.1/ENSG00000130653.11, exon 6 of 24)	9	140354404	140409961	55558	2	ENST00000371457.1	16960
PNPLA7	ENSG00000130653.11	chr9	140392671	140393267	.	409	.	Exon (ENST00000371457.1/ENSG00000130653.11, exon 6 of 24)	9	140354404	140409961	55558	2	ENST00000371457.1	16694
NACC2	ENSG00000148411.3	chr9	138903454	138904050	.	526	.	Exon (ENST00000371753.1/ENSG00000148411.3, exon 5 of 5)	9	138908137	138911326	3190	2	ENST00000467669.1	7276
USP20	ENSG00000136878.8	chr9	132625212	132625808	.	1000	.	Exon (ENST00000372429.3/ENSG00000136878.8, exon 9 of 26)	9	132630601	132640716	10116	1	ENST00000474895.2	-4793
MIR4641	ENSG00000266494.1	chr6	41554735	41555331	.	649	.	Exon (ENST00000373060.1/ENSG00000137166.10, exon 6 of 17)	6	41566461	41566526	66	1	ENST00000578353.1	-11130
RAP1GAP	ENSG00000076864.15	chr1	21934520	21935116	.	617	.	Exon (ENST00000374761.2/ENSG00000076864.15, exon 15 of 23)	1	21922714	21946534	23821	2	ENST00000374763.2	11418
RAP1GAP	ENSG00000076864.15	chr1	21934725	21935321	.	244	.	Exon (ENST00000374761.2/ENSG00000076864.15, exon 15 of 23)	1	21922714	21946534	23821	2	ENST00000374763.2	11213
TP53INP2	ENSG00000078804.8	chr20	33297126	33297722	.	531	.	Exon (ENST00000374810.3/ENSG00000078804.8, exon 4 of 5)	20	33292539	33297147	4609	1	ENST00000414082.1	4588
BIN1	ENSG00000136717.10	chr2	127807615	127808211	.	1000	.	Exon (ENST00000376113.2/ENSG00000136717.10, exon 13 of 14)	2	127805609	127814067	8459	2	ENST00000462958.1	5856
SLC25A6	ENSG00000169100.8	chrX	1506094	1506690	.	495	.	Exon (ENST00000381401.5/ENSG00000169100.8, exon 3 of 4)	23	1506238	1510981	4744	2	ENST00000484026.1	4291
ATP8B3	ENSG00000130270.12	chr19	1774812	1775408	.	1000	.	Exon (ENST00000382349.4/ENSG00000205922.4, exon 2 of 2)	19	1785557	1790816	5260	2	ENST00000526847.1	15408
SRRM3	ENSG00000177679.14	chr7	75889043	75889639	.	504	.	Exon (ENST00000388802.4/ENSG00000177679.14, exon 4 of 16)	7	75894725	75899310	4586	1	ENST00000464752.1	-5086
SBK2	ENSG00000187550.4	chr19	56028073	56028669	.	853	.	Exon (ENST00000389623.6/ENSG00000179954.10, exon 14 of 14)	19	56041100	56047661	6562	2	ENST00000344158.3	18992
SBK2	ENSG00000187550.4	chr19	56028330	56028926	.	546	.	Exon (ENST00000389623.6/ENSG00000179954.10, exon 14 of 14)	19	56041100	56047661	6562	2	ENST00000344158.3	18735
SBK2	ENSG00000187550.4	chr19	56028535	56029131	.	198	.	Exon (ENST00000389623.6/ENSG00000179954.10, exon 14 of 14)	19	56041100	56047661	6562	2	ENST00000344158.3	18530
CIT	ENSG00000122966.9	chr12	120288073	120288669	.	711	.	Exon (ENST00000392521.2/ENSG00000122966.9, exon 5 of 48)	12	120158329	120295491	137163	2	ENST00000536325.1	6822
GPSM1	ENSG00000160360.7	chr9	139233115	139233711	.	127	.	Exon (ENST00000392945.3/ENSG00000160360.7, exon 7 of 9)	9	139228905	139254057	25153	1	ENST00000354753.2	4211
IQSEC2	ENSG00000124313.8	chrX	53284862	53285458	.	565	.	Exon (ENST00000396435.3/ENSG00000124313.8, exon 3 of 15)	23	53295511	53310776	15266	2	ENST00000462054.1	25318
AC008914.1	ENSG00000268280.1	chr5	55191963	55192559	.	613	.	Exon (ENST00000396836.2/ENSG00000164509.9, exon 7 of 11)	5	55224468	55224569	102	2	ENST00000595799.1	32010
COL18A1	ENSG00000182871.10	chr21	46897683	46898279	.	632	.	Exon (ENST00000400337.2/ENSG00000182871.10, exon 8 of 42)	21	46910189	46933634	23446	1	ENST00000342220.5	-11910
KIAA1522	ENSG00000162522.6	chr1	33237188	33237784	.	155	.	Exon (ENST00000401073.2/ENSG00000162522.6, exon 6 of 7)	1	33231268	33240571	9304	1	ENST00000373480.1	5921
SCARF2	ENSG00000244486.3	chr22	20780143	20780739	.	700	.	Exon (ENST00000405555.3/ENSG00000244486.3, exon 11 of 11)	22	20780374	20784213	3840	2	ENST00000494535.1	3474
BRF2	ENSG00000104221.8	chr8	37692613	37693209	.	562	.	Exon (ENST00000412232.2/ENSG00000020181.13, exon 12 of 19)	8	37702220	37707356	5137	2	ENST00000520601.1	14147
RNF223	ENSG00000237330.2	chr1	1004709	1005305	.	468	.	Exon (ENST00000412397.2/ENSG00000217801.5, exon 10 of 10)	1	1006346	1009687	3342	2	ENST00000453464.2	4382
RP11-465B22.5	ENSG00000223823.1	chr1	1076026	1076622	.	530	.	Exon (ENST00000416774.1/ENSG00000223823.1, exon 2 of 3)	1	1072397	1079436	7040	1	ENST00000416774.1	3630
MRPL23-AS1	ENSG00000226416.1	chr11	2004013	2004609	.	346	.	Exon (ENST00000419080.1/ENSG00000226416.1, exon 4 of 4)	11	2004467	2011150	6684	2	ENST00000419080.1	6541
PRAM1	ENSG00000133246.7	chr19	8563151	8563747	.	265	.	Exon (ENST00000423345.4/ENSG00000133246.7, exon 2 of 10)	19	8554941	8567495	12555	2	ENST00000255612.3	3748
PTPN13	ENSG00000163629.8	chr4	87642833	87643429	.	196	.	Exon (ENST00000427191.2/ENSG00000163629.8, exon 10 of 47)	4	87679822	87684087	4266	1	ENST00000508063.1	-36393
FBRSL1	ENSG00000112787.8	chr12	133158066	133158662	.	436	.	Exon (ENST00000434748.2/ENSG00000112787.8, exon 14 of 17)	12	133149113	133153447	4335	1	ENST00000537804.1	8954
FBRSL1	ENSG00000112787.8	chr12	133158427	133159023	.	274	.	Exon (ENST00000434748.2/ENSG00000112787.8, exon 16 of 17)	12	133149113	133153447	4335	1	ENST00000537804.1	9315
FBRSL1	ENSG00000112787.8	chr12	133159078	133159674	.	139	.	Exon (ENST00000434748.2/ENSG00000112787.8, exon 17 of 17)	12	133149113	133153447	4335	1	ENST00000537804.1	9966
LINC01088	ENSG00000249307.1	chr4	80165396	80165992	.	495	.	Exon (ENST00000437737.3/ENSG00000249307.1, exon 2 of 2)	4	80179935	80229808	49874	1	ENST00000511241.1	-13943
LINC01088	ENSG00000249307.1	chr4	80165682	80166278	.	269	.	Exon (ENST00000437737.3/ENSG00000249307.1, exon 2 of 2)	4	80179935	80229808	49874	1	ENST00000511241.1	-13657
LINC01088	ENSG00000249307.1	chr4	80165887	80166483	.	148	.	Exon (ENST00000437737.3/ENSG00000249307.1, exon 2 of 2)	4	80179935	80229808	49874	1	ENST00000511241.1	-13452
RN7SL823P	ENSG00000263595.1	chr19	17032648	17033244	.	292	.	Exon (ENST00000443236.1/ENSG00000160111.8, exon 27 of 42)	19	17021303	17021594	292	2	ENST00000584886.1	-11055
CCDC124	ENSG00000007080.6	chr19	18053465	18054061	.	574	.	Exon (ENST00000445755.2/ENSG00000007080.6, exon 3 of 5)	19	18047060	18054130	7071	1	ENST00000596123.1	6406
AC072052.7	ENSG00000231359.3	chr7	6543234	6543547	.	1000	.	Exon (ENST00000452113.1/ENSG00000215045.4, exon 15 of 21)	7	6530424	6530729	306	2	ENST00000496556.1	-12506
RP11-157P1.5	ENSG00000228812.3	chr20	60931397	60931993	.	195	.	Exon (ENST00000456721.2/ENSG00000228812.3, exon 2 of 2)	20	60928069	60931536	3468	1	ENST00000487421.1	3329
GATA2	ENSG00000179348.7	chr3	128215922	128216518	.	500	.	Exon (ENST00000464242.1/ENSG00000244300.2, exon 3 of 3)	3	128198270	128212028	13759	2	ENST00000341105.2	-3895
GATA2	ENSG00000179348.7	chr3	128215436	128216032	.	331	.	Exon (ENST00000464242.1/ENSG00000244300.2, exon 3 of 3)	3	128198270	128212028	13759	2	ENST00000341105.2	-3409
MIR3154	ENSG00000264823.1	chr9	131012419	131013015	.	807	.	Exon (ENST00000475805.1/ENSG00000106976.14, exon 20 of 23)	9	131007226	131007309	84	2	ENST00000577829.1	-5111
SYNGAP1	ENSG00000197283.8	chr6	33393383	33393979	.	578	.	Exon (ENST00000479510.1/ENSG00000197283.8, exon 3 of 10)	6	33388087	33420172	32086	1	ENST00000496374.1	5297
RP11-548O1.3	ENSG00000244578.1	chr3	138654909	138655505	.	573	.	Exon (ENST00000495287.1/ENSG00000244578.1, exon 3 of 3)	3	138659270	138661420	2151	2	ENST00000477059.1	5915
NEAT1	ENSG00000245532.4	chr11	65193357	65193953	.	429	.	Exon (ENST00000501122.2/ENSG00000245532.4, exon 1 of 1)	11	65190286	65191742	1457	1	ENST00000601801.1	3072
PRDM8	ENSG00000152784.11	chr4	81123225	81123821	.	860	.	Exon (ENST00000504452.1/ENSG00000152784.11, exon 8 of 8)	4	81118658	81125478	6821	1	ENST00000415738.2	4568
PRDM8	ENSG00000152784.11	chr4	81124057	81124653	.	502	.	Exon (ENST00000504452.1/ENSG00000152784.11, exon 8 of 8)	4	81118658	81125478	6821	1	ENST00000415738.2	5400
TDO2	ENSG00000151790.4	chr4	156830624	156831220	.	599	.	Exon (ENST00000506072.1/ENSG00000151790.4, exon 8 of 8)	4	156826972	156841550	14579	1	ENST00000512584.1	3653
TDO2	ENSG00000151790.4	chr4	156830827	156831423	.	280	.	Exon (ENST00000506072.1/ENSG00000151790.4, exon 8 of 8)	4	156826972	156841550	14579	1	ENST00000512584.1	3856
SLC6A18	ENSG00000164363.8	chr5	1213428	1214024	.	312	.	Exon (ENST00000515652.1/ENSG00000174358.11, exon 5 of 11)	5	1225470	1244492	19023	1	ENST00000296821.4	-11446
SLC6A18	ENSG00000164363.8	chr5	1213685	1214281	.	260	.	Exon (ENST00000515652.1/ENSG00000174358.11, exon 5 of 11)	5	1225470	1244492	19023	1	ENST00000296821.4	-11189
UNC13A	ENSG00000130477.10	chr19	17716979	17717575	.	702	.	Exon (ENST00000519716.2/ENSG00000130477.10, exon 44 of 44)	19	17717123	17722969	5847	2	ENST00000523229.1	5394
MIR5003	ENSG00000265160.1	chr5	172097001	172097597	.	765	.	Exon (ENST00000520919.1/ENSG00000214357.4, exon 2 of 4)	5	172089168	172089266	99	1	ENST00000581891.1	7834
SLC22A20	ENSG00000197847.8	chr11	64993130	64993726	.	956	.	Exon (ENST00000525264.1/ENSG00000197847.8, exon 6 of 6)	11	64988632	64991323	2692	1	ENST00000534471.1	4499
SPTBN2	ENSG00000173898.7	chr11	66471915	66472511	.	541	.	Exon (ENST00000533211.1/ENSG00000173898.7, exon 15 of 38)	11	66461806	66466278	4473	2	ENST00000530665.1	-5638
AC124057.5	ENSG00000230483.1	chr11	2434031	2434627	.	141	.	Exon (ENST00000533881.1/ENSG00000070985.9, exon 14 of 24)	11	2425745	2429138	3394	1	ENST00000433035.1	8287
MALAT1	ENSG00000251562.3	chr11	65273807	65274403	.	500	.	Exon (ENST00000534336.1/ENSG00000251562.3, exon 1 of 1)	11	65269807	65271080	1274	1	ENST00000508832.1	4001
CEP112	ENSG00000154240.12	chr17	63847990	63848586	.	870	.	Exon (ENST00000535342.2/ENSG00000154240.12, exon 21 of 27)	17	63684348	63869766	185419	2	ENST00000580482.1	21180
SLC34A3	ENSG00000198569.5	chr9	140128468	140129064	.	620	.	Exon (ENST00000538474.1/ENSG00000198569.5, exon 10 of 13)	9	140125385	140131006	5622	1	ENST00000361134.2	3084
SLC1A5	ENSG00000105281.8	chr19	47280347	47280943	.	616	.	Exon (ENST00000542575.2/ENSG00000105281.8, exon 6 of 8)	19	47280468	47288043	7576	2	ENST00000593713.1	7100
CHERP	ENSG00000085872.10	chr19	16641660	16642256	.	494	.	Exon (ENST00000546361.2/ENSG00000085872.10, exon 6 of 17)	19	16629768	16637085	7318	2	ENST00000544299.1	-4576
ZNF280D	ENSG00000137871.15	chr15	57179377	57179658	.	1000	.	Exon (ENST00000561122.1/ENSG00000137871.15, exon 4 of 4)	15	57151866	57209846	57981	2	ENST00000559920.1	30188
ADAM3B	ENSG00000260089.2	chr16	49557223	49557819	.	299	.	Exon (ENST00000561648.1/ENSG00000102935.7, exon 7 of 8)	16	49551673	49552512	840	2	ENST00000569937.2	-4712
ADAM3B	ENSG00000260089.2	chr16	49557452	49558048	.	183	.	Exon (ENST00000561648.1/ENSG00000102935.7, exon 7 of 8)	16	49551673	49552512	840	2	ENST00000569937.2	-4941
RP11-245P10.6	ENSG00000270104.1	chr1	228565725	228566321	.	636	.	Exon (ENST00000570156.2/ENSG00000154358.15, exon 115 of 116)	1	228571815	228572717	903	2	ENST00000602345.1	6396
AC079807.1	ENSG00000226473.2	chr2	48177541	48178137	.	534	.	Exon (ENST00000587616.1/ENSG00000230773.2, exon 10 of 11)	2	48166877	48167357	481	2	ENST00000429993.1	-10185
CTD-3088G3.8	ENSG00000188897.4	chr16	11609450	11610046	.	454	.	Exon (ENST00000598234.1/ENSG00000188897.4, exon 4 of 50)	16	11493348	11617444	124097	2	ENST00000598234.1	7398
CTD-3088G3.8	ENSG00000188897.4	chr16	11609676	11610272	.	277	.	Exon (ENST00000598234.1/ENSG00000188897.4, exon 4 of 50)	16	11493348	11617444	124097	2	ENST00000598234.1	7172
LMTK3	ENSG00000142235.4	chr19	49005739	49006335	.	378	.	Exon (ENST00000600059.1/ENSG00000142235.4, exon 6 of 15)	19	48988528	49015061	26534	2	ENST00000600059.1	8726
LMTK3	ENSG00000142235.4	chr19	49005512	49006108	.	498	.	Exon (ENST00000600059.1/ENSG00000142235.4, exon 7 of 15)	19	48988528	49015061	26534	2	ENST00000600059.1	8953
DLL3	ENSG00000090932.6	chr19	39993298	39993894	.	712	.	Exon (ENST00000600437.1/ENSG00000090932.6, exon 4 of 6)	19	39989608	39999121	9514	1	ENST00000205143.4	3691
CTD-2210P15.2	ENSG00000249286.1	chr5	43578999	43579595	.	754	.	Exon (ENST00000606697.1/ENSG00000248092.3, exon 3 of 3)	5	43587020	43588325	1306	2	ENST00000508874.1	8730
TARBP1	ENSG00000059588.5	chr1	234532995	234533591	.	656	.	Intron (ENST00000040877.1/ENSG00000059588.5, intron 26 of 29)	1	234533924	234536648	2725	2	ENST00000484454.1	3057
KCNQ1	ENSG00000053918.11	chr11	2813236	2813832	.	391	.	Intron (ENST00000155840.5/ENSG00000053918.11, intron 15 of 15)	11	2798805	2869741	70937	1	ENST00000526095.1	14432
KDM4B	ENSG00000127663.10	chr19	5128679	5129275	.	590	.	Intron (ENST00000159111.4/ENSG00000127663.10, intron 11 of 22)	19	5135547	5138481	2935	1	ENST00000588166.1	-6272
KDM4B	ENSG00000127663.10	chr19	5052224	5052820	.	580	.	Intron (ENST00000159111.4/ENSG00000127663.10, intron 6 of 22)	19	5047009	5082448	35440	1	ENST00000592175.1	5216
KDM4B	ENSG00000127663.10	chr19	5090874	5091470	.	371	.	Intron (ENST00000159111.4/ENSG00000127663.10, intron 9 of 22)	19	5082463	5141514	59052	1	ENST00000588361.1	8412
Y_RNA	ENSG00000206717.1	chr6	34813473	34814069	.	860	.	Intron (ENST00000192788.5/ENSG00000065060.12, intron 8 of 20)	6	34789222	34789319	98	1	ENST00000383990.1	24252
RP11-410N8.1	ENSG00000228156.1	chr20	31165718	31166314	.	594	.	Intron (ENST00000201961.2/ENSG00000197183.8, intron 1 of 5)	20	31169765	31181702	11938	1	ENST00000457213.1	-3451
C5	ENSG00000106804.6	chr9	123786410	123787006	.	653	.	Intron (ENST00000223642.1/ENSG00000106804.6, intron 9 of 40)	9	123787974	123797104	9131	2	ENST00000460578.1	10098
SOGA1	ENSG00000149639.10	chr20	35463866	35464462	.	518	.	Intron (ENST00000237536.4/ENSG00000149639.10, intron 2 of 14)	20	35457000	35467805	10806	2	ENST00000463491.1	3343
PGAM1P6	ENSG00000224464.2	chr2	24100164	24100760	.	503	.	Intron (ENST00000238789.5/ENSG00000119778.10, intron 7 of 27)	2	24095138	24095884	747	2	ENST00000425684.1	-4281
AL034375.1	ENSG00000265642.1	chr6	16439274	16439870	.	606	.	Intron (ENST00000244769.4/ENSG00000124788.13, intron 7 of 8)	6	16428675	16428754	80	2	ENST00000408068.2	-10521
AL034375.1	ENSG00000265642.1	chr6	16439475	16440071	.	316	.	Intron (ENST00000244769.4/ENSG00000124788.13, intron 7 of 8)	6	16428675	16428754	80	2	ENST00000408068.2	-10722
AHDC1	ENSG00000126705.9	chr1	27894978	27895574	.	1000	.	Intron (ENST00000247087.5/ENSG00000126705.9, intron 1 of 5)	1	27878553	27879815	1263	2	ENST00000487743.2	-15164
AHDC1	ENSG00000126705.9	chr1	27895190	27895786	.	123	.	Intron (ENST00000247087.5/ENSG00000126705.9, intron 1 of 5)	1	27878553	27879815	1263	2	ENST00000487743.2	-15376
RP11-488C13.5	ENSG00000258301.2	chr14	77259541	77260137	.	844	.	Intron (ENST00000251089.2/ENSG00000013523.5, intron 7 of 9)	14	77248083	77253067	4985	2	ENST00000556072.1	-6475
DOCK7	ENSG00000116641.11	chr1	63086722	63087318	.	398	.	Intron (ENST00000251157.5/ENSG00000116641.11, intron 12 of 48)	1	63090769	63099217	8449	2	ENST00000464312.1	11899
AC005559.3	ENSG00000267036.1	chr19	596369	596965	.	207	.	Intron (ENST00000251287.2/ENSG00000099822.2, intron 1 of 7)	19	590277	591603	1327	2	ENST00000589661.1	-4767
NDUFA11	ENSG00000174886.8	chr19	5885873	5886469	.	471	.	Intron (ENST00000252675.5/ENSG00000130383.6, intron 3 of 4)	19	5894692	5896692	2001	2	ENST00000591341.1	10223
RP11-157P1.5	ENSG00000228812.3	chr20	60932221	60932817	.	1000	.	Intron (ENST00000252999.3/ENSG00000130702.9, intron 2 of 79)	20	60928069	60931536	3468	1	ENST00000487421.1	4153
PGAM1P11	ENSG00000233623.2	chr1	10125677	10126273	.	931	.	Intron (ENST00000253251.8/ENSG00000130939.14, intron 1 of 26)	1	10118729	10119706	978	1	ENST00000416729.2	6949
PGAM1P11	ENSG00000233623.2	chr1	10125892	10126488	.	725	.	Intron (ENST00000253251.8/ENSG00000130939.14, intron 1 of 26)	1	10118729	10119706	978	1	ENST00000416729.2	7164
COX5BP3	ENSG00000235967.1	chr7	133386726	133387322	.	762	.	Intron (ENST00000253861.4/ENSG00000131558.10, intron 10 of 17)	7	133412121	133412487	367	2	ENST00000454627.1	25165
AP3B1	ENSG00000132842.9	chr5	77447311	77447907	.	633	.	Intron (ENST00000255194.6/ENSG00000132842.9, intron 14 of 26)	5	77417546	77436994	19449	2	ENST00000517561.1	-10318
OTUB1	ENSG00000167770.7	chr11	63775154	63775750	.	550	.	Intron (ENST00000255681.6/ENSG00000133315.6, intron 4 of 10)	11	63768587	63769239	653	1	ENST00000536943.1	6568
OTUB1	ENSG00000167770.7	chr11	63775607	63776203	.	458	.	Intron (ENST00000255681.6/ENSG00000133315.6, intron 4 of 10)	11	63768587	63769239	653	1	ENST00000536943.1	7021
CTIF	ENSG00000134030.9	chr18	46307452	46308048	.	736	.	Intron (ENST00000256413.3/ENSG00000134030.9, intron 9 of 11)	18	46286553	46386936	100384	1	ENST00000587860.1	20900
SPOCD1	ENSG00000134668.8	chr1	32272962	32273174	.	1000	.	Intron (ENST00000257100.3/ENSG00000134668.8, intron 1 of 14)	1	32260117	32279730	19614	2	ENST00000485944.1	6556
FHOD3	ENSG00000134775.11	chr18	33960335	33960931	.	463	.	Intron (ENST00000257209.4/ENSG00000134775.11, intron 3 of 24)	18	33877799	34359742	481944	1	ENST00000359247.4	82537
FHOD3	ENSG00000134775.11	chr18	33960077	33960673	.	452	.	Intron (ENST00000257209.4/ENSG00000134775.11, intron 3 of 24)	18	33877799	34359742	481944	1	ENST00000359247.4	82279
DTX1	ENSG00000135144.3	chr12	113502939	113503535	.	600	.	Intron (ENST00000257600.3/ENSG00000135144.3, intron 1 of 8)	12	113495495	113535833	40339	1	ENST00000257600.3	7445
HEMGN	ENSG00000136929.8	chr9	100696696	100696898	.	1000	.	Intron (ENST00000259456.3/ENSG00000136929.8, intron 3 of 4)	9	100689073	100707138	18066	2	ENST00000259456.3	10240
SLC22A7	ENSG00000137204.10	chr6	43242932	43243528	.	606	.	Intron (ENST00000259750.4/ENSG00000146216.7, intron 13 of 14)	6	43263432	43267258	3827	1	ENST00000480882.1	-19904
PDGFRB	ENSG00000113721.9	chr5	149526587	149527183	.	569	.	Intron (ENST00000261799.4/ENSG00000113721.9, intron 1 of 22)	5	149514313	149535190	20878	2	ENST00000517488.1	8007
PFDN1	ENSG00000113068.5	chr5	139665839	139666435	.	592	.	Intron (ENST00000261813.4/ENSG00000113068.5, intron 2 of 3)	5	139624932	139661120	36189	2	ENST00000512707.1	-4720
DNAJB6	ENSG00000105993.10	chr7	157194413	157195009	.	476	.	Intron (ENST00000262177.4/ENSG00000105993.10, intron 8 of 9)	7	157208099	157209331	1233	1	ENST00000494267.1	-13090
DNAJB6	ENSG00000105993.10	chr7	157194655	157195251	.	239	.	Intron (ENST00000262177.4/ENSG00000105993.10, intron 8 of 9)	7	157208099	157209331	1233	1	ENST00000494267.1	-12848
ARFGEF1	ENSG00000066777.4	chr8	68251777	68252373	.	1000	.	Intron (ENST00000262215.3/ENSG00000066777.4, intron 1 of 38)	8	68109884	68255912	146029	2	ENST00000262215.3	3539
RP11-61F12.1	ENSG00000261471.1	chr16	84637185	84637781	.	697	.	Intron (ENST00000262428.4/ENSG00000103187.6, intron 2 of 3)	16	84627999	84630432	2434	1	ENST00000564809.1	9187
MAST3	ENSG00000099308.6	chr19	18228710	18229306	.	612	.	Intron (ENST00000262811.6/ENSG00000099308.6, intron 2 of 26)	19	18234209	18234942	734	1	ENST00000601226.2	-4903
PRF1	ENSG00000180644.6	chr10	72314338	72314934	.	790	.	Intron (ENST00000263563.6/ENSG00000107719.8, intron 18 of 19)	10	72357104	72362515	5412	2	ENST00000373209.2	47581
ARID3A	ENSG00000116017.6	chr19	944188	944470	.	1000	.	Intron (ENST00000263620.3/ENSG00000116017.6, intron 3 of 8)	19	932509	968507	35999	1	ENST00000587532.1	11680
ARID3A	ENSG00000116017.6	chr19	955076	955336	.	1000	.	Intron (ENST00000263620.3/ENSG00000116017.6, intron 3 of 8)	19	959167	965270	6104	1	ENST00000585733.1	-3831
SRBD1	ENSG00000068784.8	chr2	45642498	45643094	.	934	.	Intron (ENST00000263736.4/ENSG00000068784.8, intron 18 of 20)	2	45615915	45675234	59320	2	ENST00000490133.1	32140
SYT7	ENSG00000011347.5	chr11	61334886	61335482	.	540	.	Intron (ENST00000263846.4/ENSG00000011347.5, intron 1 of 8)	11	61286099	61348292	62194	2	ENST00000539008.1	12810
RPS15AP6	ENSG00000233072.1	chr1	21349586	21349782	.	1000	.	Intron (ENST00000264211.8/ENSG00000075151.15, intron 1 of 30)	1	21330043	21330427	385	2	ENST00000420703.1	-19160
RNU7-200P	ENSG00000251914.1	chr1	21141119	21141312	.	930	.	Intron (ENST00000264211.8/ENSG00000075151.15, intron 28 of 30)	1	21167734	21167795	62	1	ENST00000516105.1	-26422
HERC5	ENSG00000138646.4	chr4	89398306	89398902	.	498	.	Intron (ENST00000264350.3/ENSG00000138646.4, intron 12 of 22)	4	89394164	89427103	32940	1	ENST00000502913.1	4143
FRAS1	ENSG00000138759.13	chr4	79138581	79139177	.	487	.	Intron (ENST00000264899.6/ENSG00000138759.13, intron 2 of 18)	4	79166385	79240807	74423	1	ENST00000502446.1	-27208
SLC12A7	ENSG00000113504.15	chr5	1100834	1101430	.	550	.	Intron (ENST00000264930.5/ENSG00000113504.15, intron 1 of 23)	5	1050499	1112150	61652	2	ENST00000264930.5	10720
SLC12A7	ENSG00000113504.15	chr5	1105140	1105736	.	477	.	Intron (ENST00000264930.5/ENSG00000113504.15, intron 1 of 23)	5	1050499	1112150	61652	2	ENST00000264930.5	6414
SLC12A7	ENSG00000113504.15	chr5	1100469	1101065	.	320	.	Intron (ENST00000264930.5/ENSG00000113504.15, intron 1 of 23)	5	1050499	1112150	61652	2	ENST00000264930.5	11085
SLC12A7	ENSG00000113504.15	chr5	1105339	1105935	.	261	.	Intron (ENST00000264930.5/ENSG00000113504.15, intron 1 of 23)	5	1050499	1112150	61652	2	ENST00000264930.5	6215
RP11-10K16.1	ENSG00000245213.2	chr4	174105541	174106137	.	590	.	Intron (ENST00000265000.4/ENSG00000109586.7, intron 1 of 11)	4	174053079	174090803	37725	2	ENST00000500914.2	-14739
RNU6-1190P	ENSG00000222743.1	chr5	37606878	37607047	.	981	.	Intron (ENST00000265107.4/ENSG00000082068.4, intron 10 of 17)	5	37620087	37620190	104	2	ENST00000410811.1	13143
RAI14	ENSG00000039560.9	chr5	34697790	34698386	.	1000	.	Intron (ENST00000265109.3/ENSG00000039560.9, intron 2 of 17)	5	34688294	34796131	107838	1	ENST00000507502.1	9497
RAI14	ENSG00000039560.9	chr5	34697997	34698593	.	1000	.	Intron (ENST00000265109.3/ENSG00000039560.9, intron 2 of 17)	5	34688294	34796131	107838	1	ENST00000507502.1	9704
RAI14	ENSG00000039560.9	chr5	34698196	34698792	.	252	.	Intron (ENST00000265109.3/ENSG00000039560.9, intron 2 of 17)	5	34688294	34796131	107838	1	ENST00000507502.1	9903
EXPH5	ENSG00000110723.7	chr11	108456821	108457417	.	800	.	Intron (ENST00000265843.4/ENSG00000110723.7, intron 1 of 5)	11	108376158	108464374	88217	2	ENST00000265843.4	6957
EXPH5	ENSG00000110723.7	chr11	108457067	108457663	.	521	.	Intron (ENST00000265843.4/ENSG00000110723.7, intron 1 of 5)	11	108376158	108464374	88217	2	ENST00000265843.4	6711
BTAF1	ENSG00000095564.9	chr10	93771652	93771807	.	944	.	Intron (ENST00000265990.6/ENSG00000095564.9, intron 30 of 37)	10	93756147	93788887	32741	1	ENST00000544642.1	15506
CBFA2T3	ENSG00000129993.10	chr16	89034585	89035181	.	322	.	Intron (ENST00000268679.4/ENSG00000129993.10, intron 1 of 11)	16	88941267	89043401	102135	2	ENST00000360302.2	8220
CBFA2T3	ENSG00000129993.10	chr16	89034898	89035494	.	227	.	Intron (ENST00000268679.4/ENSG00000129993.10, intron 1 of 11)	16	88941267	89043401	102135	2	ENST00000360302.2	7907
APRT	ENSG00000198931.6	chr16	88883704	88884300	.	376	.	Intron (ENST00000268695.5/ENSG00000141012.8, intron 13 of 13)	16	88875747	88878352	2606	2	ENST00000378364.3	-5353
AC007292.6	ENSG00000267980.1	chr19	4369652	4370248	.	550	.	Intron (ENST00000269886.3/ENSG00000141985.5, intron 1 of 9)	19	4363786	4364637	852	1	ENST00000594444.1	5867
SH3GL1	ENSG00000141985.5	chr19	4374509	4375105	.	456	.	Intron (ENST00000269886.3/ENSG00000141985.5, intron 1 of 9)	19	4363850	4380289	16440	2	ENST00000598230.1	5184
RCN3	ENSG00000142552.3	chr19	50036789	50037385	.	417	.	Intron (ENST00000270645.3/ENSG00000142552.3, intron 2 of 6)	19	50031883	50050219	18337	1	ENST00000598833.1	4907
CELSR2	ENSG00000143126.7	chr1	109796034	109796630	.	663	.	Intron (ENST00000271332.3/ENSG00000143126.7, intron 1 of 33)	1	109792641	109818372	25732	1	ENST00000271332.3	3394
ITPKB-IT1	ENSG00000228382.1	chr1	226890945	226891541	.	1000	.	Intron (ENST00000272117.3/ENSG00000143772.5, intron 1 of 6)	1	226844381	226862768	18388	2	ENST00000412918.1	-28178
Y_RNA	ENSG00000201354.1	chr7	140319957	140320553	.	551	.	Intron (ENST00000275884.6/ENSG00000146966.8, intron 1 of 18)	7	140309647	140309755	109	1	ENST00000364484.1	10311
NOTCH1	ENSG00000148400.9	chr9	139404488	139405084	.	489	.	Intron (ENST00000277541.6/ENSG00000148400.9, intron 17 of 33)	9	139396898	139399297	2400	2	ENST00000494783.1	-5192
NOTCH1	ENSG00000148400.9	chr9	139422699	139423295	.	480	.	Intron (ENST00000277541.6/ENSG00000148400.9, intron 2 of 33)	9	139417080	139418350	1271	2	ENST00000491649.1	-4350
NOTCH1	ENSG00000148400.9	chr9	139421516	139422112	.	463	.	Intron (ENST00000277541.6/ENSG00000148400.9, intron 2 of 33)	9	139417080	139418350	1271	2	ENST00000491649.1	-3167
CACNA1B	ENSG00000148408.8	chr9	140779354	140779950	.	467	.	Intron (ENST00000277551.2/ENSG00000148408.8, intron 3 of 46)	9	140772386	141019076	246691	1	ENST00000371357.1	6969
RNA5SP371	ENSG00000222302.1	chr12	107916120	107916716	.	573	.	Intron (ENST00000280758.5/ENSG00000151136.10, intron 2 of 16)	12	107880288	107880412	125	2	ENST00000410370.1	-35709
RPL30P13	ENSG00000229014.3	chr12	40382282	40382878	.	755	.	Intron (ENST00000280871.4/ENSG00000151229.8, intron 3 of 9)	12	40462045	40462392	348	2	ENST00000418873.3	79514
RPL30P13	ENSG00000229014.3	chr12	40382033	40382629	.	711	.	Intron (ENST00000280871.4/ENSG00000151229.8, intron 3 of 9)	12	40462045	40462392	348	2	ENST00000418873.3	79763
ZNF385D	ENSG00000151789.5	chr3	21711753	21712349	.	811	.	Intron (ENST00000281523.2/ENSG00000151789.5, intron 1 of 7)	3	21478569	21792606	314038	2	ENST00000446749.1	80257
RNU6-1188P	ENSG00000200665.1	chr12	116551441	116552037	.	552	.	Intron (ENST00000281928.3/ENSG00000123066.3, intron 2 of 30)	12	116520375	116520481	107	1	ENST00000363795.1	31067
RP11-703C10.1	ENSG00000250908.1	chr4	94369721	94370317	.	1000	.	Intron (ENST00000282020.4/ENSG00000152208.7, intron 10 of 15)	4	94239774	94240937	1164	2	ENST00000505498.1	-128785
RP11-703C10.1	ENSG00000250908.1	chr4	94369923	94370519	.	1000	.	Intron (ENST00000282020.4/ENSG00000152208.7, intron 10 of 15)	4	94239774	94240937	1164	2	ENST00000505498.1	-128987
FLT1	ENSG00000102755.6	chr13	29026989	29027152	.	838	.	Intron (ENST00000282397.4/ENSG00000102755.6, intron 3 of 29)	13	28874489	29069232	194744	2	ENST00000282397.4	42080
RP11-737F9.2	ENSG00000253259.1	chr8	131866620	131867216	.	609	.	Intron (ENST00000286355.5/ENSG00000155897.5, intron 9 of 17)	8	131904316	131905031	716	2	ENST00000520785.1	37815
RP11-737F9.2	ENSG00000253259.1	chr8	131866822	131867418	.	511	.	Intron (ENST00000286355.5/ENSG00000155897.5, intron 9 of 17)	8	131904316	131905031	716	2	ENST00000520785.1	37613
AP000563.2	ENSG00000237325.3	chr21	32875659	32876255	.	1000	.	Intron (ENST00000286827.3/ENSG00000156299.8, intron 1 of 28)	21	32824779	32825536	758	1	ENST00000490865.1	50881
PRKAG2	ENSG00000106617.9	chr7	151314183	151314779	.	563	.	Intron (ENST00000287878.4/ENSG00000106617.9, intron 5 of 15)	7	151269494	151329254	59761	2	ENST00000491938.1	14475
WDR66	ENSG00000158023.5	chr12	122403681	122404277	.	739	.	Intron (ENST00000288912.4/ENSG00000158023.5, intron 15 of 21)	12	122399900	122407872	7973	1	ENST00000545752.1	3782
FANCC	ENSG00000158169.7	chr9	97917626	97917791	.	973	.	Intron (ENST00000289081.3/ENSG00000158169.7, intron 6 of 14)	9	97907552	97912315	4764	2	ENST00000493098.1	-5312
AGPAT3	ENSG00000160216.14	chr21	45358902	45359498	.	785	.	Intron (ENST00000291572.8/ENSG00000160216.14, intron 2 of 9)	21	45366811	45404554	37744	1	ENST00000398058.1	-7313
PRX	ENSG00000105227.10	chr19	40909819	40910415	.	283	.	Intron (ENST00000291825.7/ENSG00000105227.10, intron 4 of 5)	19	40913364	40914150	787	2	ENST00000599513.1	3735
CCDC12	ENSG00000160799.7	chr3	47029093	47029689	.	845	.	Intron (ENST00000292309.5/ENSG00000160796.12, intron 1 of 51)	3	47017497	47023500	6004	2	ENST00000492819.1	-5594
TMEM143	ENSG00000161558.6	chr19	48854500	48855096	.	758	.	Intron (ENST00000293261.3/ENSG00000161558.6, intron 3 of 7)	19	48836533	48846248	9716	2	ENST00000600816.1	-8253
AC104651.3	ENSG00000232277.1	chr2	112727954	112728550	.	505	.	Intron (ENST00000295408.4/ENSG00000153208.12, intron 6 of 18)	2	112709721	112710248	528	2	ENST00000447549.1	-17707
ENPP6	ENSG00000164303.6	chr4	185089674	185090270	.	703	.	Intron (ENST00000296741.2/ENSG00000164303.6, intron 1 of 7)	4	185137715	185138855	1141	2	ENST00000505644.1	48585
RP11-670N15.2	ENSG00000254816.1	chr11	21126970	21127566	.	782	.	Intron (ENST00000298925.5/ENSG00000165973.13, intron 13 of 20)	11	21191294	21191683	390	1	ENST00000527400.1	-63728
RP11-670N15.2	ENSG00000254816.1	chr11	21127292	21127888	.	567	.	Intron (ENST00000298925.5/ENSG00000165973.13, intron 13 of 20)	11	21191294	21191683	390	1	ENST00000527400.1	-63406
Y_RNA	ENSG00000201867.1	chr11	34195807	34196403	.	618	.	Intron (ENST00000298992.2/ENSG00000166016.4, intron 3 of 16)	11	34210721	34210822	102	1	ENST00000364997.1	-14318
TMEM132B	ENSG00000139364.6	chr12	125873489	125874085	.	588	.	Intron (ENST00000299308.3/ENSG00000139364.6, intron 2 of 8)	12	125833995	126072957	238963	1	ENST00000534945.1	39495
TMEM132B	ENSG00000139364.6	chr12	125873729	125874325	.	503	.	Intron (ENST00000299308.3/ENSG00000139364.6, intron 2 of 8)	12	125833995	126072957	238963	1	ENST00000534945.1	39735
PIEZO1	ENSG00000103335.15	chr16	88836857	88837453	.	655	.	Intron (ENST00000301015.9/ENSG00000103335.15, intron 1 of 50)	16	88781754	88851619	69866	2	ENST00000301015.9	14166
PIEZO1	ENSG00000103335.15	chr16	88834287	88834883	.	518	.	Intron (ENST00000301015.9/ENSG00000103335.15, intron 1 of 50)	16	88781754	88851619	69866	2	ENST00000301015.9	16736
PIEZO1	ENSG00000103335.15	chr16	88834678	88835274	.	337	.	Intron (ENST00000301015.9/ENSG00000103335.15, intron 1 of 50)	16	88781754	88851619	69866	2	ENST00000301015.9	16345
PIEZO1	ENSG00000103335.15	chr16	88833896	88834492	.	188	.	Intron (ENST00000301015.9/ENSG00000103335.15, intron 1 of 50)	16	88781754	88851619	69866	2	ENST00000301015.9	17127
HDGFRP2	ENSG00000167674.10	chr19	4505944	4506540	.	469	.	Intron (ENST00000301286.3/ENSG00000167676.3, intron 4 of 5)	19	4499626	4501590	1965	1	ENST00000588271.1	6319
RP11-503I22.2	ENSG00000249820.1	chr3	133144460	133145056	.	465	.	Intron (ENST00000302334.2/ENSG00000170819.4, intron 1 of 6)	3	133128799	133129687	889	1	ENST00000510575.1	15662
RP11-503I22.2	ENSG00000249820.1	chr3	133144691	133145287	.	144	.	Intron (ENST00000302334.2/ENSG00000170819.4, intron 1 of 6)	3	133128799	133129687	889	1	ENST00000510575.1	15893
AC144449.1	ENSG00000231969.1	chr2	150431607	150432203	.	567	.	Intron (ENST00000303319.5/ENSG00000168288.8, intron 6 of 7)	2	150443710	150704747	261038	1	ENST00000449714.1	-11507
RP11-338N10.3	ENSG00000269978.1	chr1	7764984	7765580	.	1000	.	Intron (ENST00000303635.7/ENSG00000171735.14, intron 11 of 22)	1	7760764	7761030	267	2	ENST00000602916.1	-3955
RP11-338N10.1	ENSG00000270171.1	chr1	7740185	7740781	.	539	.	Intron (ENST00000303635.7/ENSG00000171735.14, intron 11 of 22)	1	7753184	7754904	1721	2	ENST00000602640.1	14123
RP11-338N10.1	ENSG00000270171.1	chr1	7740404	7741000	.	326	.	Intron (ENST00000303635.7/ENSG00000171735.14, intron 11 of 22)	1	7753184	7754904	1721	2	ENST00000602640.1	13904
RP11-338N10.3	ENSG00000269978.1	chr1	7765189	7765785	.	112	.	Intron (ENST00000303635.7/ENSG00000171735.14, intron 11 of 22)	1	7760764	7761030	267	2	ENST00000602916.1	-4160
RP11-334N17.1	ENSG00000237365.1	chr1	7022047	7022643	.	504	.	Intron (ENST00000303635.7/ENSG00000171735.14, intron 3 of 22)	1	7068436	7074339	5904	2	ENST00000456701.1	51696
CAMTA1-IT1	ENSG00000237402.1	chr1	7382600	7383196	.	599	.	Intron (ENST00000303635.7/ENSG00000171735.14, intron 5 of 22)	1	7429003	7430331	1329	1	ENST00000427317.1	-45807
CAMTA1-IT1	ENSG00000237402.1	chr1	7382868	7383464	.	588	.	Intron (ENST00000303635.7/ENSG00000171735.14, intron 5 of 22)	1	7429003	7430331	1329	1	ENST00000427317.1	-45539
RP4-549F15.1	ENSG00000225126.1	chr1	7579938	7580534	.	600	.	Intron (ENST00000303635.7/ENSG00000171735.14, intron 6 of 22)	1	7501156	7501614	459	2	ENST00000440032.1	-78325
GPR37	ENSG00000170775.2	chr7	124399671	124400267	.	447	.	Intron (ENST00000303921.2/ENSG00000170775.2, intron 1 of 1)	7	124386051	124405681	19631	2	ENST00000303921.2	5414
TIGD4	ENSG00000169989.2	chr4	153694956	153695552	.	594	.	Intron (ENST00000304337.2/ENSG00000169989.2, intron 1 of 1)	4	153690506	153700916	10411	2	ENST00000304337.2	5364
TACR1	ENSG00000115353.6	chr2	75422107	75422703	.	550	.	Intron (ENST00000305249.5/ENSG00000115353.6, intron 1 of 4)	2	75278163	75426183	148021	2	ENST00000409848.3	3480
TACR1	ENSG00000115353.6	chr2	75422446	75423042	.	140	.	Intron (ENST00000305249.5/ENSG00000115353.6, intron 1 of 4)	2	75278163	75426183	148021	2	ENST00000409848.3	3141
BOP 1.00	ENSG00000170727.7	chr8	145501522	145502118	.	421	.	Intron (ENST00000307404.5/ENSG00000170727.7, intron 2 of 15)	8	145488390	145498035	9646	2	ENST00000530355.1	-3488
RP11-1055B8.7	ENSG00000171282.9	chr17	79394527	79395123	.	564	.	Intron (ENST00000307745.7/ENSG00000171282.9, intron 5 of 31)	17	79405396	79433357	27962	1	ENST00000571813.2	-10273
RP11-1055B8.7	ENSG00000171282.9	chr17	79393099	79393695	.	561	.	Intron (ENST00000307745.7/ENSG00000171282.9, intron 5 of 31)	17	79405396	79433357	27962	1	ENST00000571813.2	-11701
RSF1	ENSG00000048649.9	chr11	77489087	77489683	.	1000	.	Intron (ENST00000308488.6/ENSG00000048649.9, intron 1 of 15)	11	77413446	77475735	62290	2	ENST00000534794.1	-13353
AC105020.1	ENSG00000203392.2	chr15	75987018	75987274	.	1000	.	Intron (ENST00000308508.5/ENSG00000173546.7, intron 1 of 9)	15	75970672	75973093	2422	1	ENST00000435356.1	16347
ARHGAP32	ENSG00000134909.14	chr11	128998097	128998693	.	484	.	Intron (ENST00000310343.9/ENSG00000134909.14, intron 2 of 21)	11	128838658	129034240	195583	2	ENST00000524655.1	35547
XXYLT1-AS1	ENSG00000233303.1	chr3	194822568	194823164	.	611	.	Intron (ENST00000310380.6/ENSG00000173950.11, intron 3 of 3)	3	194815317	194816786	1470	1	ENST00000458531.1	7252
ELMO1	ENSG00000155849.11	chr7	37296130	37296726	.	552	.	Intron (ENST00000310758.4/ENSG00000155849.11, intron 6 of 21)	7	37172611	37264524	91914	2	ENST00000487336.1	-31607
snoU13	ENSG00000238462.1	chr2	9677960	9678556	.	731	.	Intron (ENST00000310823.3/ENSG00000151694.8, intron 2 of 18)	2	9672371	9672474	104	2	ENST00000459017.1	-5487
NCALD	ENSG00000104490.13	chr8	102812970	102813566	.	661	.	Intron (ENST00000311028.3/ENSG00000104490.13, intron 4 of 6)	8	102792150	102803205	11056	2	ENST00000521957.1	-9766
MIR3616	ENSG00000264901.1	chr20	45853811	45854407	.	633	.	Intron (ENST00000311275.7/ENSG00000101040.15, intron 18 of 21)	20	45795609	45795700	92	1	ENST00000584070.1	58203
Y_RNA	ENSG00000207450.1	chr8	48721446	48722042	.	582	.	Intron (ENST00000314191.2/ENSG00000253729.3, intron 69 of 86)	8	48717640	48717740	101	2	ENST00000384719.1	-3707
GPHN	ENSG00000171723.11	chr14	67596326	67596922	.	552	.	Intron (ENST00000315266.5/ENSG00000171723.11, intron 16 of 21)	14	67609718	67631947	22230	1	ENST00000557678.1	-12796
ROCK2	ENSG00000134318.9	chr2	11470653	11471249	.	613	.	Intron (ENST00000315872.6/ENSG00000134318.9, intron 1 of 32)	2	11355486	11484267	128782	2	ENST00000261535.3	13018
ROCK2	ENSG00000134318.9	chr2	11470869	11471465	.	527	.	Intron (ENST00000315872.6/ENSG00000134318.9, intron 1 of 32)	2	11355486	11484267	128782	2	ENST00000261535.3	12802
TTC27	ENSG00000018699.7	chr2	32893222	32893818	.	830	.	Intron (ENST00000317907.4/ENSG00000018699.7, intron 7 of 19)	2	32903945	32930065	26121	1	ENST00000438654.1	-10127
MYO1D	ENSG00000176658.12	chr17	31025129	31025725	.	750	.	Intron (ENST00000318217.5/ENSG00000176658.12, intron 16 of 21)	17	30980882	31011302	30421	2	ENST00000582217.1	-13828
HRSP12	ENSG00000132541.6	chr8	99099470	99100066	.	497	.	Intron (ENST00000318528.3/ENSG00000177459.6, intron 1 of 2)	8	99114847	99118859	4013	2	ENST00000519608.1	18793
MIR5189	ENSG00000263456.1	chr16	88542565	88543161	.	698	.	Intron (ENST00000319555.3/ENSG00000179588.4, intron 1 of 9)	16	88535326	88535439	114	1	ENST00000577370.1	7240
MIR5189	ENSG00000263456.1	chr16	88540445	88541041	.	338	.	Intron (ENST00000319555.3/ENSG00000179588.4, intron 1 of 9)	16	88535326	88535439	114	1	ENST00000577370.1	5120
MIR5189	ENSG00000263456.1	chr16	88540780	88541376	.	260	.	Intron (ENST00000319555.3/ENSG00000179588.4, intron 1 of 9)	16	88535326	88535439	114	1	ENST00000577370.1	5455
MIR5189	ENSG00000263456.1	chr16	88557913	88558509	.	1000	.	Intron (ENST00000319555.3/ENSG00000179588.4, intron 3 of 9)	16	88535326	88535439	114	1	ENST00000577370.1	22588
MIR5189	ENSG00000263456.1	chr16	88560529	88561125	.	600	.	Intron (ENST00000319555.3/ENSG00000179588.4, intron 3 of 9)	16	88535326	88535439	114	1	ENST00000577370.1	25204
MIR5189	ENSG00000263456.1	chr16	88560741	88561337	.	362	.	Intron (ENST00000319555.3/ENSG00000179588.4, intron 3 of 9)	16	88535326	88535439	114	1	ENST00000577370.1	25416
RP11-21B21.4	ENSG00000261744.1	chr16	88575084	88575680	.	303	.	Intron (ENST00000319555.3/ENSG00000179588.4, intron 3 of 9)	16	88579368	88597461	18094	2	ENST00000563243.1	21781
RP11-21B21.4	ENSG00000261744.1	chr16	88574838	88575434	.	250	.	Intron (ENST00000319555.3/ENSG00000179588.4, intron 3 of 9)	16	88579368	88597461	18094	2	ENST00000563243.1	22027
RP11-21B21.4	ENSG00000261744.1	chr16	88575286	88575882	.	242	.	Intron (ENST00000319555.3/ENSG00000179588.4, intron 3 of 9)	16	88579368	88597461	18094	2	ENST00000563243.1	21579
RP11-21B21.4	ENSG00000261744.1	chr16	88575489	88576085	.	168	.	Intron (ENST00000319555.3/ENSG00000179588.4, intron 3 of 9)	16	88579368	88597461	18094	2	ENST00000563243.1	21376
RP11-21B21.4	ENSG00000261744.1	chr16	88593611	88594207	.	577	.	Intron (ENST00000319555.3/ENSG00000179588.4, intron 5 of 9)	16	88579368	88597461	18094	2	ENST00000563243.1	3254
PRKCB	ENSG00000166501.8	chr16	23993004	23993600	.	1000	.	Intron (ENST00000321728.7/ENSG00000166501.8, intron 2 of 16)	16	24043301	24104181	60881	1	ENST00000486868.1	-49701
LINC00469	ENSG00000177338.9	chr17	71753606	71754202	.	543	.	Intron (ENST00000321800.7/ENSG00000177338.9, intron 3 of 3)	17	71757143	71772896	15754	2	ENST00000579749.1	18694
CTD-2622I13.3	ENSG00000268670.1	chr19	4058098	4058694	.	714	.	Intron (ENST00000322357.4/ENSG00000178951.4, intron 1 of 2)	19	4061613	4062747	1135	2	ENST00000600056.1	4053
CTD-2622I13.3	ENSG00000268670.1	chr19	4058337	4058933	.	649	.	Intron (ENST00000322357.4/ENSG00000178951.4, intron 1 of 2)	19	4061613	4062747	1135	2	ENST00000600056.1	3814
AC016586.1	ENSG00000205147.3	chr19	4052608	4053204	.	388	.	Intron (ENST00000322357.4/ENSG00000178951.4, intron 2 of 2)	19	4041127	4043154	2028	2	ENST00000535853.1	-9455
ZNF274	ENSG00000171606.13	chr19	58715302	58715898	.	465	.	Intron (ENST00000326804.4/ENSG00000171606.13, intron 4 of 8)	19	58719464	58724789	5326	1	ENST00000595146.1	-3566
ZNF274	ENSG00000171606.13	chr19	58715518	58716114	.	152	.	Intron (ENST00000326804.4/ENSG00000171606.13, intron 4 of 8)	19	58719464	58724789	5326	1	ENST00000595146.1	-3350
GRIK1-AS1	ENSG00000174680.5	chr21	31082716	31083312	.	600	.	Intron (ENST00000327783.4/ENSG00000171189.12, intron 1 of 17)	21	31120494	31135999	15506	1	ENST00000455392.2	-37182
MIR4791	ENSG00000271898.1	chr3	19315989	19316585	.	627	.	Intron (ENST00000328405.2/ENSG00000183960.4, intron 2 of 15)	3	19356340	19356423	84	2	ENST00000607666.1	39838
CCDC34	ENSG00000109881.12	chr11	27378332	27378928	.	712	.	Intron (ENST00000328697.6/ENSG00000109881.12, intron 2 of 5)	11	27370416	27384781	14366	2	ENST00000317945.6	5853
ABCF2P2	ENSG00000228769.1	chr7	71578993	71579589	.	753	.	Intron (ENST00000329008.5/ENSG00000183166.6, intron 2 of 5)	7	71568166	71569194	1029	1	ENST00000450549.1	10828
AC000089.3	ENSG00000235776.2	chr22	19809841	19810437	.	639	.	Intron (ENST00000329517.6/ENSG00000185838.9, intron 2 of 7)	22	19779817	19780617	801	1	ENST00000424559.2	30025
GNB1L	ENSG00000185838.9	chr22	19811885	19812481	.	272	.	Intron (ENST00000329517.6/ENSG00000185838.9, intron 2 of 7)	22	19775987	19842329	66343	2	ENST00000460402.1	29848
GNB1L	ENSG00000185838.9	chr22	19811511	19812107	.	221	.	Intron (ENST00000329517.6/ENSG00000185838.9, intron 2 of 7)	22	19775987	19842329	66343	2	ENST00000460402.1	30222
AC000089.3	ENSG00000235776.2	chr22	19785400	19785996	.	717	.	Intron (ENST00000329517.6/ENSG00000185838.9, intron 7 of 7)	22	19779817	19780617	801	1	ENST00000424559.2	5584
RP11-63A2.2	ENSG00000272592.1	chr10	63491290	63491886	.	1000	.	Intron (ENST00000330194.2/ENSG00000183346.6, intron 4 of 6)	10	63444650	63445146	497	2	ENST00000608672.1	-46145
CMTM4	ENSG00000183723.8	chr16	66663858	66664454	.	475	.	Intron (ENST00000330687.4/ENSG00000183723.8, intron 2 of 4)	16	66650470	66670388	19919	2	ENST00000561680.1	5934
AC007740.1	ENSG00000237750.2	chr2	163604962	163605558	.	1000	.	Intron (ENST00000332142.5/ENSG00000184611.7, intron 2 of 15)	2	163625446	163654482	29037	1	ENST00000446838.2	-19888
AC007740.1	ENSG00000237750.2	chr2	163605220	163605816	.	871	.	Intron (ENST00000332142.5/ENSG00000184611.7, intron 2 of 15)	2	163625446	163654482	29037	1	ENST00000446838.2	-19630
CTD-2611O12.7	ENSG00000269574.1	chr19	56224056	56224652	.	544	.	Intron (ENST00000332836.2/ENSG00000185792.5, intron 6 of 8)	19	56220529	56220899	371	1	ENST00000597680.1	3528
ZMIZ1	ENSG00000108175.12	chr10	80897501	80898097	.	531	.	Intron (ENST00000334512.5/ENSG00000108175.12, intron 2 of 24)	10	80828792	81076276	247485	1	ENST00000334512.5	68710
DHRSX-IT1	ENSG00000223571.1	chrX	2232163	2232759	.	429	.	Intron (ENST00000334651.5/ENSG00000169084.8, intron 3 of 6)	23	2252336	2254451	2116	2	ENST00000437244.1	21692
CELF4	ENSG00000101489.14	chr18	34974037	34974633	.	508	.	Intron (ENST00000334919.5/ENSG00000101489.14, intron 2 of 11)	18	34824577	35065539	240963	2	ENST00000590112.1	90906
CSMD1	ENSG00000183117.13	chr8	2843236	2843832	.	616	.	Intron (ENST00000335551.7/ENSG00000183117.13, intron 41 of 55)	8	2857501	2901310	43810	2	ENST00000519623.1	57478
HIP1	ENSG00000127946.12	chr7	75268215	75268811	.	848	.	Intron (ENST00000336926.6/ENSG00000127946.12, intron 1 of 30)	7	75211408	75241161	29754	2	ENST00000420909.1	-27055
RERE	ENSG00000142599.13	chr1	8664309	8664905	.	528	.	Intron (ENST00000337907.3/ENSG00000142599.13, intron 5 of 23)	1	8601283	8650900	49618	2	ENST00000469251.1	-13410
FSCN1	ENSG00000075618.13	chr7	5638397	5638993	.	788	.	Intron (ENST00000340250.6/ENSG00000075618.13, intron 2 of 5)	7	5642503	5646285	3783	1	ENST00000473330.1	-3510
RP11-680L20.1	ENSG00000213287.3	chr11	86909194	86909790	.	765	.	Intron (ENST00000340353.7/ENSG00000166575.12, intron 4 of 13)	11	86969893	86970301	409	2	ENST00000528959.1	60511
RP11-680L20.1	ENSG00000213287.3	chr11	86909425	86910021	.	606	.	Intron (ENST00000340353.7/ENSG00000166575.12, intron 4 of 13)	11	86969893	86970301	409	2	ENST00000528959.1	60280
AL021394.1	ENSG00000221294.1	chr20	46169732	46170328	.	677	.	Intron (ENST00000341724.6/ENSG00000124151.14, intron 1 of 21)	20	46199679	46199759	81	1	ENST00000408367.1	-29351
AL021394.1	ENSG00000221294.1	chr20	46169935	46170531	.	298	.	Intron (ENST00000341724.6/ENSG00000124151.14, intron 1 of 21)	20	46199679	46199759	81	1	ENST00000408367.1	-29148
snoU13	ENSG00000272272.1	chr9	140306123	140306440	.	1000	.	Intron (ENST00000342129.4/ENSG00000187609.11, intron 1 of 20)	9	140315596	140315690	95	1	ENST00000606918.1	-9156
EXD3	ENSG00000187609.11	chr9	140277894	140278490	.	337	.	Intron (ENST00000342129.4/ENSG00000187609.11, intron 2 of 20)	9	140248352	140289860	41509	2	ENST00000490886.1	11370
EXD3	ENSG00000187609.11	chr9	140276235	140276831	.	563	.	Intron (ENST00000342129.4/ENSG00000187609.11, intron 3 of 20)	9	140248352	140289860	41509	2	ENST00000490886.1	13029
DGKZ	ENSG00000149091.11	chr11	46373680	46374276	.	555	.	Intron (ENST00000343674.6/ENSG00000149091.11, intron 1 of 30)	11	46369138	46401917	32780	1	ENST00000318201.8	4543
CCDC38	ENSG00000165972.8	chr12	96302194	96302790	.	678	.	Intron (ENST00000344280.3/ENSG00000165972.8, intron 4 of 15)	12	96290296	96292521	2226	2	ENST00000548771.1	-9674
EFNA2	ENSG00000099617.2	chr19	1290580	1291176	.	603	.	Intron (ENST00000344663.3/ENSG00000160953.10, intron 1 of 13)	19	1286153	1301430	15278	1	ENST00000215368.2	4428
EFNA2	ENSG00000099617.2	chr19	1294504	1295100	.	268	.	Intron (ENST00000344663.3/ENSG00000160953.10, intron 1 of 13)	19	1286153	1301430	15278	1	ENST00000215368.2	8352
ZAN	ENSG00000146839.14	chr7	100340247	100340843	.	490	.	Intron (ENST00000348028.3/ENSG00000146839.14, intron 7 of 45)	7	100331644	100395418	63775	1	ENST00000546292.1	8604
NFAT5	ENSG00000102908.16	chr16	69659450	69660046	.	482	.	Intron (ENST00000349945.1/ENSG00000102908.16, intron 2 of 15)	16	69681035	69730481	49447	1	ENST00000565301.1	-20989
RP11-2J18.1	ENSG00000218596.2	chr6	157342308	157342904	.	1000	.	Intron (ENST00000350026.5/ENSG00000049618.17, intron 4 of 18)	6	157297428	157298206	779	1	ENST00000406202.2	44881
RP11-2J18.1	ENSG00000218596.2	chr6	157342530	157343126	.	689	.	Intron (ENST00000350026.5/ENSG00000049618.17, intron 4 of 18)	6	157297428	157298206	779	1	ENST00000406202.2	45103
RP11-2J18.1	ENSG00000218596.2	chr6	157342730	157343326	.	279	.	Intron (ENST00000350026.5/ENSG00000049618.17, intron 4 of 18)	6	157297428	157298206	779	1	ENST00000406202.2	45303
CAMK2B	ENSG00000058404.15	chr7	44349294	44349890	.	674	.	Intron (ENST00000350811.3/ENSG00000058404.15, intron 1 of 20)	7	44283069	44363561	80493	2	ENST00000415369.1	13671
SOX6	ENSG00000110693.11	chr11	16395211	16395807	.	653	.	Intron (ENST00000352083.6/ENSG00000110693.11, intron 1 of 15)	11	16340018	16403944	63927	2	ENST00000526673.1	8137
RAI1-AS1	ENSG00000237328.1	chr17	17655646	17656242	.	405	.	Intron (ENST00000353383.1/ENSG00000108557.13, intron 2 of 5)	17	17662468	17674135	11668	2	ENST00000443696.1	17893
SPPL3	ENSG00000157837.11	chr12	121268134	121268730	.	1000	.	Intron (ENST00000353487.2/ENSG00000157837.11, intron 1 of 10)	12	121220493	121273460	52968	2	ENST00000543181.1	4730
NRF1	ENSG00000106459.10	chr7	129303756	129304352	.	824	.	Intron (ENST00000353868.4/ENSG00000106459.10, intron 2 of 9)	7	129297191	129395227	98037	1	ENST00000393231.3	6566
CLTCL1	ENSG00000070371.11	chr22	19189642	19190238	.	805	.	Intron (ENST00000353891.5/ENSG00000070371.11, intron 22 of 31)	22	19167288	19195184	27897	2	ENST00000536806.1	4946
SMOC2	ENSG00000112562.14	chr6	168956508	168957104	.	497	.	Intron (ENST00000354536.5/ENSG00000112562.14, intron 7 of 12)	6	169053725	169067183	13459	1	ENST00000392100.2	-96621
SND1	ENSG00000197157.6	chr7	127345940	127346536	.	532	.	Intron (ENST00000354725.3/ENSG00000197157.6, intron 8 of 23)	7	127334746	127343279	8534	1	ENST00000492772.1	11195
RNF220	ENSG00000187147.13	chr1	44883042	44883638	.	685	.	Intron (ENST00000355387.2/ENSG00000187147.13, intron 2 of 14)	1	44878370	44885544	7175	1	ENST00000470498.1	4673
RP11-829H16.3	ENSG00000258525.1	chr14	31365587	31366183	.	629	.	Intron (ENST00000355683.5/ENSG00000196792.7, intron 14 of 15)	14	31345385	31359014	13630	2	ENST00000555108.1	-6574
PLD1	ENSG00000075651.11	chr3	171481103	171481699	.	830	.	Intron (ENST00000356327.5/ENSG00000075651.11, intron 1 of 25)	3	171453291	171489149	35859	2	ENST00000418087.1	7450
PAK1	ENSG00000149269.5	chr11	77043046	77043642	.	587	.	Intron (ENST00000356341.3/ENSG00000149269.5, intron 14 of 14)	11	77047299	77055024	7726	2	ENST00000532711.1	11382
MEGF6	ENSG00000162591.11	chr1	3519568	3520164	.	483	.	Intron (ENST00000356575.4/ENSG00000162591.11, intron 1 of 36)	1	3407126	3527841	120716	2	ENST00000485002.2	7677
TMEM217	ENSG00000172738.7	chr6	37189830	37190426	.	509	.	Intron (ENST00000356757.2/ENSG00000172738.7, intron 1 of 2)	6	37185418	37186265	848	2	ENST00000482580.1	-3566
AC009970.1	ENSG00000233953.1	chr2	60734226	60734822	.	642	.	Intron (ENST00000356842.4/ENSG00000119866.16, intron 2 of 4)	2	60722821	60727099	4279	1	ENST00000444873.1	11406
CACNA2D1	ENSG00000153956.11	chr7	81814613	81815209	.	807	.	Intron (ENST00000356860.3/ENSG00000153956.11, intron 3 of 38)	7	81680251	81714152	33902	2	ENST00000461275.1	-100462
AIG1P1	ENSG00000249089.1	chr5	39006623	39007219	.	582	.	Intron (ENST00000357387.3/ENSG00000164327.8, intron 3 of 37)	5	39022513	39022660	148	1	ENST00000503376.1	-15294
RP11-449P15.1	ENSG00000257607.1	chr7	1105447	1106043	.	996	.	Intron (ENST00000357429.6/ENSG00000146540.10, intron 2 of 4)	7	1094996	1098897	3902	2	ENST00000549241.1	-6551
ASAP1	ENSG00000153317.10	chr8	131322158	131322754	.	846	.	Intron (ENST00000357668.1/ENSG00000153317.10, intron 2 of 28)	8	131165010	131353183	188174	2	ENST00000524367.1	30429
RP11-90O23.1	ENSG00000236035.2	chr1	203619587	203619786	.	1000	.	Intron (ENST00000357681.5/ENSG00000058668.10, intron 1 of 20)	1	203626097	203626888	792	2	ENST00000451818.2	7102
DNM3	ENSG00000197959.9	chr1	172369325	172369921	.	422	.	Intron (ENST00000358155.4/ENSG00000197959.9, intron 20 of 20)	1	172356328	172358362	2035	1	ENST00000491124.1	12998
DNM3	ENSG00000197959.9	chr1	172369058	172369654	.	416	.	Intron (ENST00000358155.4/ENSG00000197959.9, intron 20 of 20)	1	172356328	172358362	2035	1	ENST00000491124.1	12731
SYN3	ENSG00000185666.10	chr22	33276783	33277379	.	440	.	Intron (ENST00000358763.2/ENSG00000185666.10, intron 4 of 13)	22	33025592	33265087	239496	2	ENST00000462268.1	-11697
WWP2	ENSG00000198373.8	chr16	69858075	69858671	.	588	.	Intron (ENST00000359154.2/ENSG00000198373.8, intron 4 of 23)	16	69872640	69922061	49422	1	ENST00000563618.1	-13969
AC005775.2	ENSG00000266933.1	chr19	512755	513351	.	781	.	Intron (ENST00000359315.5/ENSG00000141933.8, intron 1 of 1)	19	490046	507813	17768	2	ENST00000592413.1	-4943
OSBPL6	ENSG00000079156.12	chr2	179073017	179073613	.	838	.	Intron (ENST00000359685.3/ENSG00000079156.12, intron 1 of 23)	2	179059376	179264160	204785	1	ENST00000190611.4	13642
RP11-527B17.2	ENSG00000187762.5	chr6	34941495	34942091	.	1000	.	Intron (ENST00000360359.3/ENSG00000064999.12, intron 3 of 23)	6	34991299	34991608	310	1	ENST00000339579.5	-49208
RP11-527B17.2	ENSG00000187762.5	chr6	34941696	34942292	.	884	.	Intron (ENST00000360359.3/ENSG00000064999.12, intron 3 of 23)	6	34991299	34991608	310	1	ENST00000339579.5	-49007
AMZ2P2	ENSG00000219249.2	chr6	159125116	159125712	.	456	.	Intron (ENST00000360448.3/ENSG00000164674.11, intron 7 of 16)	6	159146779	159147835	1057	2	ENST00000406819.2	22123
AC026740.1	ENSG00000268885.1	chr5	671430	672026	.	703	.	Intron (ENST00000360578.5/ENSG00000171368.10, intron 2 of 3)	5	667759	668839	1081	1	ENST00000594226.1	3672
CTD-2589H19.6	ENSG00000271781.1	chr5	671629	672225	.	675	.	Intron (ENST00000360578.5/ENSG00000171368.10, intron 2 of 3)	5	675941	676731	791	1	ENST00000607068.1	-3716
snoU13	ENSG00000238594.1	chr6	150488772	150489368	.	833	.	Intron (ENST00000361131.4/ENSG00000198729.4, intron 1 of 3)	6	150485720	150485822	103	1	ENST00000459301.1	3053
CTD-2587M2.1	ENSG00000249476.1	chr5	108676108	108676361	.	1000	.	Intron (ENST00000361189.2/ENSG00000198961.5, intron 9 of 9)	5	108572821	108662070	89250	2	ENST00000512693.1	-14039
CNTNAP2	ENSG00000174469.13	chr7	145982432	145983028	.	857	.	Intron (ENST00000361727.3/ENSG00000174469.13, intron 1 of 23)	7	145813453	148118090	2304638	1	ENST00000361727.3	168980
RN7SL456P	ENSG00000242266.2	chr7	147623747	147624343	.	450	.	Intron (ENST00000361727.3/ENSG00000174469.13, intron 14 of 23)	7	147637096	147637391	296	1	ENST00000469290.2	-12753
SBNO2	ENSG00000064932.11	chr19	1161692	1162288	.	1000	.	Intron (ENST00000361757.3/ENSG00000064932.11, intron 1 of 31)	19	1127659	1155135	27477	2	ENST00000590998.1	-6558
SBNO2	ENSG00000064932.11	chr19	1163531	1164127	.	505	.	Intron (ENST00000361757.3/ENSG00000064932.11, intron 1 of 31)	19	1127709	1168942	41234	2	ENST00000587655.1	4815
SBNO2	ENSG00000064932.11	chr19	1164779	1165375	.	476	.	Intron (ENST00000361757.3/ENSG00000064932.11, intron 1 of 31)	19	1127709	1168942	41234	2	ENST00000587655.1	3567
RYR2	ENSG00000198626.11	chr1	237214075	237214671	.	976	.	Intron (ENST00000366574.2/ENSG00000198626.11, intron 1 of 104)	1	237205505	237997288	791784	1	ENST00000366574.2	8571
MIR4428	ENSG00000266262.1	chr1	237569113	237569709	.	682	.	Intron (ENST00000366574.2/ENSG00000198626.11, intron 10 of 104)	1	237634419	237634491	73	1	ENST00000584884.1	-64710
TBCE	ENSG00000116957.8	chr1	235575269	235575418	.	1000	.	Intron (ENST00000366601.3/ENSG00000116957.8, intron 3 of 16)	1	235581783	235596381	14599	1	ENST00000461651.1	-6365
TBCE	ENSG00000116957.8	chr1	235575289	235575885	.	529	.	Intron (ENST00000366601.3/ENSG00000116957.8, intron 3 of 16)	1	235581783	235596381	14599	1	ENST00000461651.1	-5898
RPL23AP23	ENSG00000236863.2	chr1	235465433	235466029	.	681	.	Intron (ENST00000366603.2/ENSG00000054267.16, intron 2 of 23)	1	235459180	235459650	471	1	ENST00000452590.2	6254
ENAH	ENSG00000154380.12	chr1	225708419	225709015	.	582	.	Intron (ENST00000366844.3/ENSG00000154380.12, intron 4 of 14)	1	225683182	225703099	19918	2	ENST00000358675.2	-5321
KRT8P44	ENSG00000227913.1	chr6	163005456	163006052	.	920	.	Intron (ENST00000366898.1/ENSG00000185345.14, intron 1 of 11)	6	162989411	162990760	1350	1	ENST00000441609.1	16046
GPATCH2	ENSG00000092978.6	chr1	217698028	217698624	.	604	.	Intron (ENST00000366935.3/ENSG00000092978.6, intron 5 of 9)	1	217664848	217672106	7259	2	ENST00000489246.2	-25923
TMEM181	ENSG00000146433.8	chr6	158980800	158981396	.	719	.	Intron (ENST00000367090.3/ENSG00000146433.8, intron 1 of 16)	6	158957468	159056460	98993	1	ENST00000367090.3	23333
TMEM181	ENSG00000146433.8	chr6	158981011	158981607	.	558	.	Intron (ENST00000367090.3/ENSG00000146433.8, intron 1 of 16)	6	158957468	159056460	98993	1	ENST00000367090.3	23544
CFHR2	ENSG00000080910.7	chr1	196902632	196903228	.	547	.	Intron (ENST00000367421.3/ENSG00000080910.7, intron 1 of 4)	1	196912902	196920157	7256	1	ENST00000485647.1	-9674
KCNT2	ENSG00000162687.12	chr1	196379628	196380224	.	491	.	Intron (ENST00000367433.5/ENSG00000162687.12, intron 12 of 26)	1	196309619	196397337	87719	2	ENST00000466914.2	17113
SASH1	ENSG00000111961.12	chr6	148746703	148746887	.	883	.	Intron (ENST00000367469.1/ENSG00000111961.12, intron 2 of 3)	6	148761494	148790247	28754	1	ENST00000470750.1	-14607
snoU13	ENSG00000238631.1	chr6	134514537	134515133	.	1000	.	Intron (ENST00000367858.5/ENSG00000118515.7, intron 3 of 13)	6	134527549	134527652	104	2	ENST00000458970.1	12519
snoU13	ENSG00000238631.1	chr6	134514739	134515335	.	856	.	Intron (ENST00000367858.5/ENSG00000118515.7, intron 3 of 13)	6	134527549	134527652	104	2	ENST00000458970.1	12317
ARHGAP18	ENSG00000146376.6	chr6	129940226	129940822	.	572	.	Intron (ENST00000368149.2/ENSG00000146376.6, intron 5 of 14)	6	129899564	129920106	20543	2	ENST00000463225.1	-20121
RP3-354N19.3	ENSG00000216316.1	chr6	119558451	119558695	.	1000	.	Intron (ENST00000368468.3/ENSG00000111885.5, intron 6 of 12)	6	119590298	119590879	582	2	ENST00000406333.1	32184
FYN	ENSG00000010810.13	chr6	112094609	112095205	.	564	.	Intron (ENST00000368682.3/ENSG00000010810.13, intron 3 of 13)	6	112029133	112102283	73151	2	ENST00000524310.1	7078
FYN	ENSG00000010810.13	chr6	112094153	112094749	.	559	.	Intron (ENST00000368682.3/ENSG00000010810.13, intron 3 of 13)	6	112029133	112102283	73151	2	ENST00000524310.1	7534
FYN	ENSG00000010810.13	chr6	112094366	112094962	.	426	.	Intron (ENST00000368682.3/ENSG00000010810.13, intron 3 of 13)	6	112029133	112102283	73151	2	ENST00000524310.1	7321
CYB5R4	ENSG00000065615.9	chr6	84583519	84584115	.	771	.	Intron (ENST00000369681.5/ENSG00000065615.9, intron 2 of 15)	6	84569375	84620015	50641	1	ENST00000369679.4	14145
KCNA2	ENSG00000177301.9	chr1	111161907	111162503	.	482	.	Intron (ENST00000369770.3/ENSG00000177301.9, intron 1 of 4)	1	111136202	111174096	37895	2	ENST00000369770.3	11593
ABCA4	ENSG00000198691.7	chr1	94509213	94509809	.	718	.	Intron (ENST00000370225.3/ENSG00000198691.7, intron 20 of 49)	1	94525025	94526995	1971	2	ENST00000472033.1	17186
HFM1	ENSG00000162669.11	chr1	91853317	91853913	.	577	.	Intron (ENST00000370425.3/ENSG00000162669.11, intron 4 of 38)	1	91859730	91870292	10563	2	ENST00000455133.1	16379
ZNF644	ENSG00000122482.16	chr1	91415638	91416234	.	651	.	Intron (ENST00000370440.1/ENSG00000122482.16, intron 2 of 5)	1	91382047	91401085	19039	2	ENST00000479798.1	-14554
AL158051.1	ENSG00000265498.1	chr6	69832153	69832749	.	866	.	Intron (ENST00000370598.1/ENSG00000135298.9, intron 17 of 31)	6	69924622	69924702	81	2	ENST00000578978.1	91953
ELTD1	ENSG00000162618.8	chr1	79466690	79467286	.	495	.	Intron (ENST00000370742.3/ENSG00000162618.8, intron 2 of 14)	1	79355449	79472403	116955	2	ENST00000370742.3	5117
MIR5685	ENSG00000264056.1	chr6	53170906	53171502	.	1000	.	Intron (ENST00000370918.4/ENSG00000012660.9, intron 1 of 8)	6	53141791	53141869	79	1	ENST00000579080.1	29116
RP11-188C12.3	ENSG00000203987.2	chr9	140764789	140765385	.	754	.	Intron (ENST00000371390.1/ENSG00000203987.2, intron 3 of 3)	9	140762379	140768666	6288	2	ENST00000587008.1	3281
MIR3194	ENSG00000266761.1	chr20	50108814	50109410	.	558	.	Intron (ENST00000371564.3/ENSG00000101096.15, intron 3 of 10)	20	50069442	50069514	73	2	ENST00000582236.1	-39301
SPATA6	ENSG00000132122.7	chr1	48884329	48884925	.	599	.	Intron (ENST00000371847.3/ENSG00000132122.7, intron 3 of 12)	1	48771477	48868416	96940	2	ENST00000490850.1	-15914
BMPR1A	ENSG00000107779.7	chr10	88551105	88551701	.	513	.	Intron (ENST00000372037.3/ENSG00000107779.7, intron 1 of 12)	10	88516407	88692595	176189	1	ENST00000372037.3	34699
NCS1	ENSG00000107130.6	chr9	132941245	132941841	.	217	.	Intron (ENST00000372398.3/ENSG00000107130.6, intron 1 of 7)	9	132934857	132999583	64727	1	ENST00000372398.3	6389
NCS1	ENSG00000107130.6	chr9	132941655	132942251	.	118	.	Intron (ENST00000372398.3/ENSG00000107130.6, intron 1 of 7)	9	132934857	132999583	64727	1	ENST00000372398.3	6799
FOXJ3	ENSG00000198815.4	chr1	42687535	42688131	.	1000	.	Intron (ENST00000372572.1/ENSG00000198815.4, intron 7 of 14)	1	42660668	42671682	11015	2	ENST00000422278.1	-15854
FOXJ3	ENSG00000198815.4	chr1	42687205	42687801	.	643	.	Intron (ENST00000372572.1/ENSG00000198815.4, intron 7 of 14)	1	42660668	42671682	11015	2	ENST00000422278.1	-15524
RP11-486B10.3	ENSG00000230881.1	chr1	41981690	41982286	.	623	.	Intron (ENST00000372583.1/ENSG00000127124.9, intron 7 of 8)	1	42001114	42001539	426	1	ENST00000440249.1	-18828
ADAMTS14	ENSG00000138316.6	chr10	72448383	72448979	.	983	.	Intron (ENST00000373207.1/ENSG00000138316.6, intron 2 of 21)	10	72432559	72522197	89639	1	ENST00000373208.1	15825
RP3-391O22.2	ENSG00000216636.1	chr6	34601461	34602057	.	440	.	Intron (ENST00000374023.3/ENSG00000196821.5, intron 3 of 4)	6	34584315	34585035	721	1	ENST00000404151.1	17147
LUZP1	ENSG00000169641.9	chr1	23430161	23430757	.	804	.	Intron (ENST00000374623.3/ENSG00000169641.9, intron 1 of 2)	1	23410516	23435623	25108	2	ENST00000374623.3	4866
RAP1GAP	ENSG00000076864.15	chr1	21985567	21986163	.	767	.	Intron (ENST00000374765.4/ENSG00000076864.15, intron 1 of 24)	1	21944425	21979800	35376	2	ENST00000447293.1	-5768
RNA5SP206	ENSG00000252512.1	chr6	32055205	32055801	.	844	.	Intron (ENST00000375244.3/ENSG00000168477.13, intron 6 of 43)	6	32046285	32046405	121	2	ENST00000516703.1	-8801
KIAA1462	ENSG00000165757.8	chr10	30314258	30314854	.	722	.	Intron (ENST00000375377.1/ENSG00000165757.8, intron 3 of 3)	10	30301732	30302847	1116	2	ENST00000464386.1	-11412
SLC15A1	ENSG00000088386.11	chr13	99382299	99382895	.	523	.	Intron (ENST00000376503.5/ENSG00000088386.11, intron 1 of 22)	13	99372781	99378821	6041	2	ENST00000376494.1	-3479
GPC5-AS1	ENSG00000235984.1	chr13	93320031	93320627	.	168	.	Intron (ENST00000377067.3/ENSG00000179399.9, intron 7 of 7)	13	93353642	93372228	18587	2	ENST00000451897.1	51601
PLXDC2	ENSG00000120594.12	chr10	20222596	20223192	.	764	.	Intron (ENST00000377242.3/ENSG00000120594.12, intron 1 of 12)	10	20332249	20569286	237038	1	ENST00000377238.2	-109057
PARP10	ENSG00000178685.9	chr8	145094114	145094710	.	203	.	Intron (ENST00000377470.3/ENSG00000186583.7, intron 1 of 4)	8	145060059	145086940	26882	2	ENST00000530478.1	-7175
PLEKHG5	ENSG00000171680.16	chr1	6564118	6564714	.	618	.	Intron (ENST00000377748.1/ENSG00000171680.16, intron 1 of 21)	1	6527903	6557484	29582	2	ENST00000544978.1	-6635
PLEKHG5	ENSG00000171680.16	chr1	6560547	6561143	.	568	.	Intron (ENST00000377748.1/ENSG00000171680.16, intron 1 of 21)	1	6527903	6557484	29582	2	ENST00000544978.1	-3064
PLEKHG5	ENSG00000171680.16	chr1	6572282	6572878	.	517	.	Intron (ENST00000377748.1/ENSG00000171680.16, intron 1 of 21)	1	6526152	6580069	53918	2	ENST00000377748.1	7191
PLEKHG5	ENSG00000171680.16	chr1	6572482	6573078	.	123	.	Intron (ENST00000377748.1/ENSG00000171680.16, intron 1 of 21)	1	6526152	6580069	53918	2	ENST00000377748.1	6991
PLCXD3	ENSG00000182836.5	chr5	41471833	41472429	.	625	.	Intron (ENST00000377801.3/ENSG00000182836.5, intron 1 of 2)	5	41307056	41510703	203648	2	ENST00000377801.3	38274
CUBN	ENSG00000107611.10	chr10	16984659	16985255	.	558	.	Intron (ENST00000377833.4/ENSG00000107611.10, intron 36 of 66)	10	17007639	17026194	18556	2	ENST00000438254.1	40939
RP5-1092A11.2	ENSG00000235131.1	chr1	3634612	3635208	.	440	.	Intron (ENST00000378295.4/ENSG00000078900.10, intron 4 of 13)	1	3628764	3630862	2099	2	ENST00000416554.1	-3751
DCDC2	ENSG00000146038.7	chr6	24238175	24238771	.	1000	.	Intron (ENST00000378454.3/ENSG00000146038.7, intron 7 of 9)	6	24171984	24205531	33548	2	ENST00000378450.3	-32645
BCOR	ENSG00000183337.12	chrX	40031518	40032114	.	1000	.	Intron (ENST00000378455.4/ENSG00000183337.12, intron 1 of 13)	23	39922208	40036573	114366	2	ENST00000406200.2	4459
BCOR	ENSG00000183337.12	chrX	40031747	40032343	.	934	.	Intron (ENST00000378455.4/ENSG00000183337.12, intron 1 of 13)	23	39922208	40036573	114366	2	ENST00000406200.2	4230
BCOR	ENSG00000183337.12	chrX	39963879	39964475	.	699	.	Intron (ENST00000378455.4/ENSG00000183337.12, intron 1 of 13)	23	39910501	39956656	46156	2	ENST00000378444.4	-7224
BCOR	ENSG00000183337.12	chrX	40010698	40011294	.	657	.	Intron (ENST00000378455.4/ENSG00000183337.12, intron 1 of 13)	23	39937097	40005882	68786	2	ENST00000412952.1	-4817
BCOR	ENSG00000183337.12	chrX	40014456	40015052	.	650	.	Intron (ENST00000378455.4/ENSG00000183337.12, intron 1 of 13)	23	39937097	40005882	68786	2	ENST00000412952.1	-8575
BCOR	ENSG00000183337.12	chrX	39966479	39967075	.	564	.	Intron (ENST00000378455.4/ENSG00000183337.12, intron 1 of 13)	23	39910501	39956656	46156	2	ENST00000378444.4	-9824
BCOR	ENSG00000183337.12	chrX	39967963	39968559	.	455	.	Intron (ENST00000378455.4/ENSG00000183337.12, intron 1 of 13)	23	39910501	39956656	46156	2	ENST00000378444.4	-11308
BCOR	ENSG00000183337.12	chrX	40012032	40012628	.	395	.	Intron (ENST00000378455.4/ENSG00000183337.12, intron 1 of 13)	23	39937097	40005882	68786	2	ENST00000412952.1	-6151
BCOR	ENSG00000183337.12	chrX	39968305	39968901	.	163	.	Intron (ENST00000378455.4/ENSG00000183337.12, intron 1 of 13)	23	39910501	39956656	46156	2	ENST00000378444.4	-11650
RP4-740C4.5	ENSG00000238240.2	chr1	2275123	2275719	.	177	.	Intron (ENST00000378531.3/ENSG00000116151.9, intron 10 of 13)	1	2283083	2283296	214	2	ENST00000417061.2	7577
RP11-181G12.2	ENSG00000182873.4	chr1	2110957	2111553	.	260	.	Intron (ENST00000378567.3/ENSG00000067606.11, intron 16 of 17)	1	2113233	2115314	2082	2	ENST00000333854.2	3761
PRKCZ	ENSG00000067606.11	chr1	2027129	2027725	.	694	.	Intron (ENST00000378567.3/ENSG00000067606.11, intron 4 of 17)	1	2036155	2082309	46155	1	ENST00000482686.1	-8430
PRKCZ	ENSG00000067606.11	chr1	2026779	2027375	.	594	.	Intron (ENST00000378567.3/ENSG00000067606.11, intron 4 of 17)	1	2036155	2082309	46155	1	ENST00000482686.1	-8780
RP3-525L6.2	ENSG00000220920.1	chr6	17962553	17963149	.	690	.	Intron (ENST00000378814.5/ENSG00000137177.14, intron 2 of 37)	6	17953803	17954161	359	1	ENST00000407932.1	8751
DVL1	ENSG00000107404.13	chr1	1280109	1280705	.	465	.	Intron (ENST00000378891.5/ENSG00000107404.13, intron 1 of 14)	1	1277150	1284335	7186	2	ENST00000472445.1	3630
TAS1R3	ENSG00000169962.4	chr1	1272228	1272824	.	492	.	Intron (ENST00000378891.5/ENSG00000107404.13, intron 14 of 14)	1	1266694	1270686	3993	1	ENST00000339381.5	5535
TAS1R3	ENSG00000169962.4	chr1	1272428	1273024	.	271	.	Intron (ENST00000378891.5/ENSG00000107404.13, intron 14 of 14)	1	1266694	1270686	3993	1	ENST00000339381.5	5735
CDK14	ENSG00000058091.12	chr7	90656742	90657338	.	999	.	Intron (ENST00000380050.3/ENSG00000058091.12, intron 10 of 14)	7	90585107	90609116	24010	1	ENST00000460493.1	71636
CDK14	ENSG00000058091.12	chr7	90657019	90657615	.	127	.	Intron (ENST00000380050.3/ENSG00000058091.12, intron 10 of 14)	7	90585107	90609116	24010	1	ENST00000460493.1	71913
OR51B4	ENSG00000183251.3	chr11	5328532	5329128	.	710	.	Intron (ENST00000380252.1/ENSG00000196565.8, intron 1 of 2)	11	5322244	5323226	983	2	ENST00000380224.1	-5307
MID1	ENSG00000101871.10	chrX	10805291	10805887	.	552	.	Intron (ENST00000380785.1/ENSG00000101871.10, intron 1 of 10)	23	10413596	10851762	438167	2	ENST00000380785.1	45875
RCL1	ENSG00000120158.7	chr9	4798633	4799229	.	536	.	Intron (ENST00000381750.4/ENSG00000120158.7, intron 1 of 8)	9	4793087	4841357	48271	1	ENST00000473230.1	5547
CTC-265F19.3	ENSG00000267214.1	chr19	2636801	2637397	.	645	.	Intron (ENST00000382159.3/ENSG00000176533.8, intron 2 of 4)	19	2631952	2632847	896	1	ENST00000592525.1	4850
ONECUT3	ENSG00000205922.4	chr19	1757730	1758326	.	647	.	Intron (ENST00000382349.4/ENSG00000205922.4, intron 1 of 1)	19	1752372	1780987	28616	1	ENST00000382349.4	5359
LRRK1	ENSG00000154237.8	chr15	101548115	101548711	.	294	.	Intron (ENST00000388948.3/ENSG00000154237.8, intron 6 of 33)	15	101561914	101565154	3241	1	ENST00000525617.2	-13203
AC106870.1	ENSG00000230737.1	chr2	30025212	30025808	.	526	.	Intron (ENST00000389048.3/ENSG00000171094.11, intron 1 of 28)	2	30113237	30115220	1984	1	ENST00000421411.1	-87429
AC106870.1	ENSG00000230737.1	chr2	30024826	30025422	.	314	.	Intron (ENST00000389048.3/ENSG00000171094.11, intron 1 of 28)	2	30113237	30115220	1984	1	ENST00000421411.1	-87815
RN7SL516P	ENSG00000242699.2	chr2	29899744	29900340	.	598	.	Intron (ENST00000389048.3/ENSG00000171094.11, intron 3 of 28)	2	29903895	29904189	295	2	ENST00000496127.2	3849
AC006003.3	ENSG00000231515.1	chr7	157476902	157477498	.	740	.	Intron (ENST00000389413.3/ENSG00000155093.13, intron 11 of 21)	7	157531702	157533148	1447	2	ENST00000448541.1	55650
AC006003.3	ENSG00000231515.1	chr7	157485610	157486206	.	704	.	Intron (ENST00000389413.3/ENSG00000155093.13, intron 11 of 21)	7	157531702	157533148	1447	2	ENST00000448541.1	46942
AC006003.3	ENSG00000231515.1	chr7	157477127	157477723	.	245	.	Intron (ENST00000389413.3/ENSG00000155093.13, intron 11 of 21)	7	157531702	157533148	1447	2	ENST00000448541.1	55425
RP1-71H19.2	ENSG00000266579.1	chr6	57334792	57335388	.	679	.	Intron (ENST00000389488.2/ENSG00000146143.13, intron 7 of 13)	6	57358736	57362565	3830	1	ENST00000421261.1	-23348
RP1-71H19.2	ENSG00000266579.1	chr6	57335011	57335607	.	153	.	Intron (ENST00000389488.2/ENSG00000146143.13, intron 7 of 13)	6	57358736	57362565	3830	1	ENST00000421261.1	-23129
SH3BP2	ENSG00000087266.11	chr4	2807722	2808318	.	613	.	Intron (ENST00000389838.2/ENSG00000087266.11, intron 1 of 3)	4	2811506	2829044	17539	1	ENST00000511663.1	-3188
SDK2	ENSG00000069188.12	chr17	71384541	71385137	.	389	.	Intron (ENST00000392650.3/ENSG00000069188.12, intron 29 of 44)	17	71334582	71365352	30771	2	ENST00000410094.1	-19190
SDK2	ENSG00000069188.12	chr17	71384744	71385340	.	193	.	Intron (ENST00000392650.3/ENSG00000069188.12, intron 29 of 44)	17	71334582	71365352	30771	2	ENST00000410094.1	-19393
RP11-680F20.12	ENSG00000264299.1	chr11	125844080	125844676	.	936	.	Intron (ENST00000392693.3/ENSG00000064309.10, intron 18 of 19)	11	125827795	125828547	753	1	ENST00000582823.1	16286
TECTA	ENSG00000109927.5	chr11	121031947	121032543	.	1000	.	Intron (ENST00000392793.1/ENSG00000109927.5, intron 15 of 23)	11	121011621	121016987	5367	1	ENST00000478058.1	20327
TECTA	ENSG00000109927.5	chr11	121032150	121032746	.	223	.	Intron (ENST00000392793.1/ENSG00000109927.5, intron 15 of 23)	11	121011621	121016987	5367	1	ENST00000478058.1	20530
TRPS1	ENSG00000104447.7	chr8	116660277	116660873	.	655	.	Intron (ENST00000395715.3/ENSG00000104447.7, intron 1 of 6)	8	116631974	116673905	41932	2	ENST00000395713.2	13032
HECW1	ENSG00000002746.10	chr7	43424455	43425051	.	646	.	Intron (ENST00000395891.2/ENSG00000002746.10, intron 6 of 29)	7	43417377	43447330	29954	1	ENST00000481031.1	7079
GRIN2A	ENSG00000183454.9	chr16	9901049	9901645	.	601	.	Intron (ENST00000396573.2/ENSG00000183454.9, intron 11 of 13)	16	9858696	9863085	4390	2	ENST00000463531.1	-37965
LRRC3B	ENSG00000179796.7	chr3	26670338	26670934	.	598	.	Intron (ENST00000396641.2/ENSG00000179796.7, intron 1 of 1)	3	26666169	26751074	84906	1	ENST00000469437.1	4170
AC008914.1	ENSG00000268280.1	chr5	55192279	55192875	.	321	.	Intron (ENST00000396836.2/ENSG00000164509.9, intron 7 of 10)	5	55224468	55224569	102	2	ENST00000595799.1	31694
MRPL23	ENSG00000214026.6	chr11	1990897	1991493	.	341	.	Intron (ENST00000397297.3/ENSG00000214026.6, intron 4 of 5)	11	1976807	1977576	770	1	ENST00000484918.1	14091
MRPL23	ENSG00000214026.6	chr11	1991195	1991791	.	274	.	Intron (ENST00000397297.3/ENSG00000214026.6, intron 4 of 5)	11	1976807	1977576	770	1	ENST00000484918.1	14389
MRPL23-AS1	ENSG00000226416.1	chr11	2000207	2000803	.	464	.	Intron (ENST00000397297.3/ENSG00000214026.6, intron 5 of 5)	11	2004467	2011150	6684	2	ENST00000419080.1	10347
CCDC64	ENSG00000135127.7	chr12	120524586	120525182	.	553	.	Intron (ENST00000397558.2/ENSG00000135127.7, intron 7 of 8)	12	120528559	120531145	2587	1	ENST00000546502.1	-3377
CCDC64	ENSG00000135127.7	chr12	120524862	120525458	.	409	.	Intron (ENST00000397558.2/ENSG00000135127.7, intron 7 of 8)	12	120528559	120531145	2587	1	ENST00000546502.1	-3101
JHDM1D	ENSG00000006459.6	chr7	139841095	139841691	.	353	.	Intron (ENST00000397560.2/ENSG00000006459.6, intron 1 of 19)	7	139784655	139818942	34288	2	ENST00000472616.1	-22154
JHDM1D	ENSG00000006459.6	chr7	139841387	139841983	.	247	.	Intron (ENST00000397560.2/ENSG00000006459.6, intron 1 of 19)	7	139784655	139818942	34288	2	ENST00000472616.1	-22446
FBXL16	ENSG00000127585.7	chr16	750309	750905	.	479	.	Intron (ENST00000397621.1/ENSG00000127585.7, intron 1 of 5)	16	742927	746025	3099	2	ENST00000562563.1	-4285
AL049539.1	ENSG00000265736.1	chr20	30711002	30711151	.	883	.	Intron (ENST00000398022.2/ENSG00000101337.11, intron 1 of 17)	20	30706457	30706554	98	2	ENST00000583886.1	-4449
CDH23	ENSG00000107736.15	chr10	73398370	73398966	.	715	.	Intron (ENST00000398842.3/ENSG00000107736.15, intron 11 of 13)	10	73405673	73476635	70963	1	ENST00000442677.2	-6707
CDH23	ENSG00000107736.15	chr10	73398574	73399170	.	385	.	Intron (ENST00000398842.3/ENSG00000107736.15, intron 11 of 13)	10	73405673	73476635	70963	1	ENST00000442677.2	-6503
RUNX3	ENSG00000020633.14	chr1	25240602	25241198	.	526	.	Intron (ENST00000399916.1/ENSG00000020633.14, intron 4 of 5)	1	25229063	25255289	26227	2	ENST00000496967.1	14091
RN7SL872P	ENSG00000264588.1	chr8	4032052	4032648	.	1000	.	Intron (ENST00000400186.3/ENSG00000183117.13, intron 3 of 67)	8	4250344	4250612	269	1	ENST00000581372.1	-217696
COL18A1	ENSG00000182871.10	chr21	46860038	46860634	.	120	.	Intron (ENST00000400337.2/ENSG00000182871.10, intron 2 of 41)	21	46875403	46933634	58232	1	ENST00000355480.5	-14769
COL18A1	ENSG00000182871.10	chr21	46891722	46892318	.	640	.	Intron (ENST00000400337.2/ENSG00000182871.10, intron 3 of 41)	21	46875424	46933633	58210	1	ENST00000359759.4	16299
NCAM2	ENSG00000154654.10	chr21	22549949	22550545	.	545	.	Intron (ENST00000400546.1/ENSG00000154654.10, intron 1 of 17)	21	22519438	22757994	238557	1	ENST00000535285.1	30512
NCAM2	ENSG00000154654.10	chr21	22549687	22550283	.	453	.	Intron (ENST00000400546.1/ENSG00000154654.10, intron 1 of 17)	21	22519438	22757994	238557	1	ENST00000535285.1	30250
NCAM2	ENSG00000154654.10	chr21	22550177	22550773	.	126	.	Intron (ENST00000400546.1/ENSG00000154654.10, intron 1 of 17)	21	22519438	22757994	238557	1	ENST00000535285.1	30740
ZRANB3	ENSG00000121988.13	chr2	136131155	136131751	.	609	.	Intron (ENST00000401392.1/ENSG00000121988.13, intron 3 of 20)	2	136102706	136111198	8493	2	ENST00000472452.1	-19958
ANTXR2	ENSG00000163297.12	chr4	80936938	80937534	.	510	.	Intron (ENST00000403729.2/ENSG00000163297.12, intron 11 of 16)	4	80828324	80886251	57928	2	ENST00000491345.1	-50688
LINGO3	ENSG00000220008.2	chr19	2302457	2303053	.	486	.	Intron (ENST00000404279.1/ENSG00000220008.2, intron 1 of 1)	19	2289774	2308156	18383	2	ENST00000404279.1	5103
LINGO3	ENSG00000220008.2	chr19	2302670	2303266	.	251	.	Intron (ENST00000404279.1/ENSG00000220008.2, intron 1 of 1)	19	2289774	2308156	18383	2	ENST00000404279.1	4890
snoU13	ENSG00000238922.1	chr7	110786072	110786668	.	805	.	Intron (ENST00000405709.2/ENSG00000184903.5, intron 3 of 5)	7	110749324	110749413	90	2	ENST00000459130.1	-36660
WDR60	ENSG00000126870.11	chr7	158702913	158703509	.	487	.	Intron (ENST00000407559.3/ENSG00000126870.11, intron 11 of 24)	7	158726884	158749438	22555	1	ENST00000454771.1	-23375
PRDM6	ENSG00000061455.10	chr5	122465434	122466030	.	603	.	Intron (ENST00000407847.4/ENSG00000061455.10, intron 3 of 7)	5	122435441	122506629	71189	1	ENST00000464424.1	29994
HMGN2P46	ENSG00000179362.10	chr15	45818258	45818854	.	304	.	Intron (ENST00000409454.1/ENSG00000179362.10, intron 5 of 5)	15	45821932	45848098	26167	1	ENST00000564594.1	-3078
ZNF385B	ENSG00000144331.14	chr2	180584881	180585477	.	541	.	Intron (ENST00000410066.1/ENSG00000144331.14, intron 3 of 9)	2	180311361	180610581	299221	2	ENST00000475539.1	25104
CERKL	ENSG00000188452.9	chr2	182470800	182471396	.	716	.	Intron (ENST00000410087.3/ENSG00000188452.9, intron 1 of 12)	2	182430785	182514463	83679	2	ENST00000460319.1	43067
CERKL	ENSG00000188452.9	chr2	182471076	182471672	.	716	.	Intron (ENST00000410087.3/ENSG00000188452.9, intron 1 of 12)	2	182430785	182514463	83679	2	ENST00000460319.1	42791
SCGB1C1	ENSG00000188076.2	chr11	189478	190074	.	1000	.	Intron (ENST00000410108.1/ENSG00000177951.13, intron 3 of 5)	11	193080	194573	1494	1	ENST00000342878.2	-3006
RP5-991C6.4	ENSG00000232031.1	chr6	82414159	82414755	.	551	.	Intron (ENST00000412306.1/ENSG00000112773.11, intron 1 of 2)	6	82434439	82446070	11632	2	ENST00000457116.1	31315
RP5-991C6.4	ENSG00000232031.1	chr6	82414377	82414973	.	437	.	Intron (ENST00000412306.1/ENSG00000112773.11, intron 1 of 2)	6	82434439	82446070	11632	2	ENST00000457116.1	31097
RP11-243J16.7	ENSG00000236559.1	chr20	30277026	30277622	.	234	.	Intron (ENST00000412972.1/ENSG00000236559.1, intron 1 of 1)	20	30274019	30304628	30610	1	ENST00000412972.1	3008
RP11-463J7.1	ENSG00000236025.1	chr1	190677469	190678065	.	506	.	Intron (ENST00000413356.1/ENSG00000231175.1, intron 1 of 4)	1	190750917	190751125	209	1	ENST00000412675.1	-72852
MIR3692	ENSG00000266617.1	chr6	157943375	157943971	.	598	.	Intron (ENST00000414563.2/ENSG00000175048.12, intron 1 of 8)	6	157950164	157950232	69	1	ENST00000577768.1	-6193
AC092171.4	ENSG00000230733.2	chr7	5509714	5510310	.	548	.	Intron (ENST00000415009.1/ENSG00000155034.14, intron 4 of 6)	7	5515435	5519442	4008	1	ENST00000444210.2	-5125
snosnR60_Z15	ENSG00000252849.1	chr7	131630015	131630611	.	528	.	Intron (ENST00000415393.1/ENSG00000224865.3, intron 5 of 5)	7	131600994	131601081	88	2	ENST00000517040.1	-28935
RP11-423E7.1	ENSG00000237483.1	chr3	171910889	171911485	.	535	.	Intron (ENST00000415807.2/ENSG00000075420.8, intron 3 of 25)	3	171943218	171943662	445	2	ENST00000452665.1	32177
XKR6	ENSG00000171044.6	chr8	10873135	10873731	.	302	.	Intron (ENST00000416569.2/ENSG00000171044.6, intron 1 of 2)	8	10753665	10859991	106327	2	ENST00000304437.2	-13145
AC084290.2	ENSG00000229899.1	chr12	40675481	40676077	.	737	.	Intron (ENST00000416796.1/ENSG00000188906.9, intron 14 of 14)	12	40680091	40680464	374	1	ENST00000434995.1	-4014
C6orf183	ENSG00000243587.6	chr6	109542560	109543156	.	601	.	Intron (ENST00000417143.3/ENSG00000243587.6, intron 11 of 14)	6	109557817	109592217	34401	1	ENST00000453496.2	-14661
AC010082.2	ENSG00000225000.1	chr7	18435375	18435971	.	694	.	Intron (ENST00000417496.2/ENSG00000048052.17, intron 2 of 12)	7	18468685	18470361	1677	2	ENST00000411797.1	34390
RNU6-642P	ENSG00000200029.1	chr2	219773565	219774161	.	416	.	Intron (ENST00000419511.1/ENSG00000228135.1, intron 3 of 4)	2	219780906	219781009	104	2	ENST00000363159.1	6848
AC009299.3	ENSG00000227403.1	chr2	162095161	162095757	.	626	.	Intron (ENST00000421122.2/ENSG00000235724.4, intron 3 of 3)	2	162101250	162105561	4312	1	ENST00000439050.1	-5493
SS18L1	ENSG00000184402.10	chr20	60726647	60727243	.	483	.	Intron (ENST00000421564.1/ENSG00000184402.10, intron 1 of 11)	20	60733844	60757533	23690	1	ENST00000370848.4	-6601
AC009362.2	ENSG00000233287.1	chr7	130895432	130895704	.	1000	.	Intron (ENST00000421797.2/ENSG00000128585.13, intron 2 of 18)	7	130927349	130927754	406	1	ENST00000427253.1	-31645
RNU6-861P	ENSG00000252554.1	chr6	129706226	129706822	.	912	.	Intron (ENST00000421865.2/ENSG00000196569.7, intron 35 of 64)	6	129758020	129758125	106	2	ENST00000516745.1	51303
AL109615.1	ENSG00000265518.1	chr6	44009905	44010501	.	1000	.	Intron (ENST00000422059.1/ENSG00000237686.2, intron 1 of 4)	6	43980738	43980838	101	1	ENST00000579127.1	29168
TMPRSS15	ENSG00000154646.4	chr21	19781795	19782391	.	654	.	Intron (ENST00000422787.1/ENSG00000154646.4, intron 1 of 7)	21	19641433	19775973	134541	2	ENST00000284885.3	-5823
PPP2R5C	ENSG00000078304.15	chr14	102247902	102248498	.	773	.	Intron (ENST00000422945.2/ENSG00000078304.15, intron 2 of 15)	14	102252448	102264038	11591	1	ENST00000553554.1	-3950
PPP2R5C	ENSG00000078304.15	chr14	102248116	102248712	.	112	.	Intron (ENST00000422945.2/ENSG00000078304.15, intron 2 of 15)	14	102252448	102264038	11591	1	ENST00000553554.1	-3736
PHTF2	ENSG00000006576.12	chr7	77475534	77476130	.	583	.	Intron (ENST00000422959.2/ENSG00000006576.12, intron 2 of 18)	7	77469497	77586539	117043	1	ENST00000248550.7	6038
ERCC1	ENSG00000012061.11	chr19	45942907	45943503	.	1000	.	Intron (ENST00000423698.2/ENSG00000012061.11, intron 1 of 8)	19	45923582	45932468	8887	2	ENST00000589214.1	-10440
ERCC1	ENSG00000012061.11	chr19	45958978	45959574	.	618	.	Intron (ENST00000423698.2/ENSG00000012061.11, intron 1 of 8)	19	45917221	45953983	36763	2	ENST00000592083.1	-4996
ERCC1	ENSG00000012061.11	chr19	45959201	45959797	.	222	.	Intron (ENST00000423698.2/ENSG00000012061.11, intron 1 of 8)	19	45917221	45953983	36763	2	ENST00000592083.1	-5219
RP4-594A5.1	ENSG00000272328.1	chr7	8325650	8326246	.	604	.	Intron (ENST00000424460.1/ENSG00000229970.3, intron 3 of 6)	7	8343371	8380973	37603	1	ENST00000435967.1	-17125
RNU6-138P	ENSG00000251761.1	chr3	18902759	18902950	.	1000	.	Intron (ENST00000425799.2/ENSG00000228956.4, intron 6 of 7)	3	18996435	18996541	107	2	ENST00000515952.1	93591
SLC2A1	ENSG00000117394.15	chr1	43401836	43402432	.	658	.	Intron (ENST00000426263.3/ENSG00000117394.15, intron 2 of 9)	1	43392467	43396877	4411	2	ENST00000475162.1	-4960
PTPN13	ENSG00000163629.8	chr4	87642484	87643080	.	462	.	Intron (ENST00000427191.2/ENSG00000163629.8, intron 9 of 46)	4	87679822	87684087	4266	1	ENST00000508063.1	-36742
TMEM139	ENSG00000178826.6	chr7	142969886	142970482	.	763	.	Intron (ENST00000427392.1/ENSG00000231840.1, intron 3 of 3)	7	142977050	142984389	7340	1	ENST00000409102.1	-6568
MAP4K4	ENSG00000071054.11	chr2	102375610	102376206	.	685	.	Intron (ENST00000427603.1/ENSG00000071054.11, intron 3 of 4)	2	102413696	102448278	34583	1	ENST00000496989.1	-37490
MAP4K4	ENSG00000071054.11	chr2	102375818	102376414	.	251	.	Intron (ENST00000427603.1/ENSG00000071054.11, intron 3 of 4)	2	102413696	102448278	34583	1	ENST00000496989.1	-37282
PSMD4P1	ENSG00000223741.1	chr21	37869442	37870038	.	504	.	Intron (ENST00000428667.1/ENSG00000233818.1, intron 1 of 1)	21	37858281	37859709	1429	2	ENST00000433951.1	-9734
CDC123	ENSG00000151465.9	chr10	12269059	12269655	.	514	.	Intron (ENST00000429258.2/ENSG00000151465.9, intron 7 of 7)	10	12272947	12292588	19642	1	ENST00000440613.1	-3292
CDC123	ENSG00000151465.9	chr10	12268792	12269388	.	113	.	Intron (ENST00000429258.2/ENSG00000151465.9, intron 7 of 7)	10	12272947	12292588	19642	1	ENST00000440613.1	-3559
TAS2R60	ENSG00000185899.1	chr7	143146806	143147402	.	1000	.	Intron (ENST00000429289.1/ENSG00000229153.1, intron 2 of 4)	7	143140546	143141502	957	1	ENST00000332690.1	6261
TAS2R60	ENSG00000185899.1	chr7	143147020	143147616	.	657	.	Intron (ENST00000429289.1/ENSG00000229153.1, intron 2 of 4)	7	143140546	143141502	957	1	ENST00000332690.1	6475
MTND5P22	ENSG00000238046.1	chr2	125482628	125483224	.	520	.	Intron (ENST00000431078.1/ENSG00000155052.14, intron 13 of 23)	2	125438299	125438493	195	2	ENST00000458380.1	-44136
MTND5P22	ENSG00000238046.1	chr2	125482872	125483468	.	303	.	Intron (ENST00000431078.1/ENSG00000155052.14, intron 13 of 23)	2	125438299	125438493	195	2	ENST00000458380.1	-44380
SLC9C2	ENSG00000162753.10	chr1	173577871	173578467	.	580	.	Intron (ENST00000431459.1/ENSG00000238272.1, intron 2 of 2)	1	173469603	173572233	102631	2	ENST00000367714.3	-5639
UTP14A	ENSG00000156697.8	chrX	129065378	129065974	.	673	.	Intron (ENST00000432062.1/ENSG00000235189.1, intron 1 of 3)	23	129054689	129057039	2351	1	ENST00000498179.1	10690
RP4-537K23.4	ENSG00000235189.1	chrX	129086561	129087157	.	653	.	Intron (ENST00000432062.1/ENSG00000235189.1, intron 1 of 3)	23	129003040	129091504	88465	2	ENST00000432062.1	4347
CTC-349C3.2	ENSG00000249647.2	chr5	134526815	134527411	.	600	.	Intron (ENST00000432382.3/ENSG00000224186.4, intron 3 of 5)	5	134582736	134583505	770	2	ENST00000555344.1	56094
CTB-161C1.1	ENSG00000272719.1	chr7	5588198	5588794	.	545	.	Intron (ENST00000432588.1/ENSG00000075624.9, intron 1 of 3)	7	5596362	5596876	515	1	ENST00000609813.1	-7568
CTB-161C1.1	ENSG00000272719.1	chr7	5588491	5589087	.	507	.	Intron (ENST00000432588.1/ENSG00000075624.9, intron 1 of 3)	7	5596362	5596876	515	1	ENST00000609813.1	-7275
RP11-90J7.2	ENSG00000229543.1	chr10	80062749	80063345	.	1000	.	Intron (ENST00000432742.1/ENSG00000230417.6, intron 2 of 2)	10	80053599	80060760	7162	1	ENST00000434440.1	9151
RP11-90J7.2	ENSG00000229543.1	chr10	80062948	80063544	.	533	.	Intron (ENST00000432742.1/ENSG00000230417.6, intron 2 of 2)	10	80053599	80060760	7162	1	ENST00000434440.1	9350
HOXD-AS2	ENSG00000237380.2	chr2	177005182	177005778	.	798	.	Intron (ENST00000432796.2/ENSG00000128652.7, intron 1 of 1)	2	176999334	177001826	2493	2	ENST00000426965.1	-3357
CTNNA3	ENSG00000183230.12	chr10	69333138	69333734	.	601	.	Intron (ENST00000433211.2/ENSG00000183230.12, intron 3 of 17)	10	67679777	69407271	1727495	2	ENST00000373744.4	73537
CTNNA3	ENSG00000183230.12	chr10	69333345	69333941	.	146	.	Intron (ENST00000433211.2/ENSG00000183230.12, intron 3 of 17)	10	67679777	69407271	1727495	2	ENST00000373744.4	73330
NAALADL2	ENSG00000177694.10	chr3	174670764	174671360	.	580	.	Intron (ENST00000434257.1/ENSG00000177694.10, intron 3 of 3)	3	174581606	175299009	717404	1	ENST00000473253.1	89159
RBMS3	ENSG00000144642.16	chr3	29906230	29906826	.	579	.	Intron (ENST00000434693.2/ENSG00000144642.16, intron 6 of 14)	3	29966242	30032688	66447	1	ENST00000473799.1	-59416
FBRSL1	ENSG00000112787.8	chr12	133072007	133072603	.	488	.	Intron (ENST00000434748.2/ENSG00000112787.8, intron 1 of 16)	12	133067157	133160364	93208	1	ENST00000261673.6	4851
FBRSL1	ENSG00000112787.8	chr12	133158874	133159470	.	495	.	Intron (ENST00000434748.2/ENSG00000112787.8, intron 16 of 16)	12	133149113	133153447	4335	1	ENST00000537804.1	9762
FBRSL1	ENSG00000112787.8	chr12	133122568	133123164	.	483	.	Intron (ENST00000434748.2/ENSG00000112787.8, intron 4 of 16)	12	133136633	133146690	10058	1	ENST00000539264.1	-13469
SLC22A23	ENSG00000137266.10	chr6	3356098	3356694	.	578	.	Intron (ENST00000436008.2/ENSG00000137266.10, intron 3 of 10)	6	3290000	3378220	88221	2	ENST00000496753.1	21526
RNU6-653P	ENSG00000199944.1	chr6	109385685	109386281	.	1000	.	Intron (ENST00000436639.2/ENSG00000080546.9, intron 1 of 9)	6	109380712	109380817	106	2	ENST00000363074.1	-4869
PARN	ENSG00000140694.12	chr16	14580632	14581228	.	946	.	Intron (ENST00000437198.2/ENSG00000140694.12, intron 21 of 23)	16	14540814	14595546	54733	2	ENST00000564882.1	14318
PARN	ENSG00000140694.12	chr16	14627080	14627676	.	568	.	Intron (ENST00000437198.2/ENSG00000140694.12, intron 21 of 23)	16	14576495	14658932	82438	2	ENST00000564904.1	31256
PARN	ENSG00000140694.12	chr16	14581169	14581765	.	120	.	Intron (ENST00000437198.2/ENSG00000140694.12, intron 21 of 23)	16	14540814	14595546	54733	2	ENST00000564882.1	13781
RP11-33A14.1	ENSG00000223930.1	chr3	178086037	178086633	.	862	.	Intron (ENST00000437510.1/ENSG00000197584.7, intron 1 of 3)	3	177919838	178103097	183260	2	ENST00000414475.1	16464
RP11-33A14.1	ENSG00000223930.1	chr3	178085826	178086422	.	848	.	Intron (ENST00000437510.1/ENSG00000197584.7, intron 1 of 3)	3	177919838	178103097	183260	2	ENST00000414475.1	16675
CTA-339C12.1	ENSG00000259294.1	chr7	101499932	101500528	.	632	.	Intron (ENST00000437600.4/ENSG00000257923.5, intron 1 of 22)	7	101465527	101468009	2483	2	ENST00000560499.1	-31924
CTA-339C12.1	ENSG00000259294.1	chr7	101500132	101500728	.	198	.	Intron (ENST00000437600.4/ENSG00000257923.5, intron 1 of 22)	7	101465527	101468009	2483	2	ENST00000560499.1	-32124
RP11-89K21.1	ENSG00000259439.1	chr2	45156000	45156596	.	569	.	Intron (ENST00000437916.2/ENSG00000259439.1, intron 1 of 1)	2	45148216	45150178	1963	2	ENST00000560399.1	-5823
RP11-89K21.1	ENSG00000259439.1	chr2	45156204	45156800	.	214	.	Intron (ENST00000437916.2/ENSG00000259439.1, intron 1 of 1)	2	45157116	45162498	5383	2	ENST00000430847.2	5698
CHN2	ENSG00000106069.16	chr7	29430775	29431371	.	783	.	Intron (ENST00000439384.1/ENSG00000106069.16, intron 4 of 6)	7	29436264	29440897	4634	1	ENST00000491856.1	-4893
RNASEH1P1	ENSG00000265790.1	chr17	20811652	20812248	.	635	.	Intron (ENST00000439794.2/ENSG00000233098.4, intron 1 of 3)	17	20805252	20805993	742	2	ENST00000578666.1	-5660
RP11-278H7.1	ENSG00000226828.1	chr1	244096730	244097326	.	712	.	Intron (ENST00000440494.1/ENSG00000226828.1, intron 1 of 11)	1	244080704	244210619	129916	1	ENST00000440494.1	16027
RP11-278H7.1	ENSG00000226828.1	chr1	244097119	244097715	.	512	.	Intron (ENST00000440494.1/ENSG00000226828.1, intron 1 of 11)	1	244080704	244210619	129916	1	ENST00000440494.1	16416
OSTM1-AS1	ENSG00000225174.1	chr6	108439034	108439630	.	622	.	Intron (ENST00000440575.2/ENSG00000081087.10, intron 2 of 6)	6	108444719	108477902	33184	1	ENST00000426008.1	-5089
CRYGGP	ENSG00000223710.1	chr2	52056877	52057473	.	249	.	Intron (ENST00000440698.1/ENSG00000231918.1, intron 6 of 10)	2	52002396	52002540	145	2	ENST00000443337.1	-54338
RP11-177A2.5	ENSG00000232750.2	chr1	179016011	179016607	.	553	.	Intron (ENST00000440702.1/ENSG00000116199.7, intron 2 of 2)	1	179004444	179004787	344	2	ENST00000431587.2	-11225
AC006159.3	ENSG00000231210.2	chr7	116229134	116229730	.	504	.	Intron (ENST00000441991.1/ENSG00000231210.2, intron 1 of 2)	7	116211014	116213798	2785	2	ENST00000450063.1	-15337
CALM1P2	ENSG00000230564.1	chr7	55322193	55322789	.	653	.	Intron (ENST00000442591.1/ENSG00000146648.11, intron 17 of 17)	7	55327502	55327949	448	2	ENST00000452941.1	5160
RN7SL823P	ENSG00000263595.1	chr19	17033121	17033717	.	207	.	Intron (ENST00000443236.1/ENSG00000160111.8, intron 26 of 41)	19	17021303	17021594	292	2	ENST00000584886.1	-11528
RN7SL823P	ENSG00000263595.1	chr19	17032855	17033451	.	162	.	Intron (ENST00000443236.1/ENSG00000160111.8, intron 26 of 41)	19	17021303	17021594	292	2	ENST00000584886.1	-11262
GRM7	ENSG00000196277.11	chr3	6895796	6896392	.	636	.	Intron (ENST00000443259.1/ENSG00000196277.11, intron 3 of 4)	3	6902802	7735357	832556	1	ENST00000467425.1	-6410
AC017048.3	ENSG00000163364.5	chr2	177514104	177514700	.	243	.	Intron (ENST00000443670.1/ENSG00000224577.1, intron 2 of 3)	2	177494317	177502659	8343	2	ENST00000295549.4	-11446
AC017048.3	ENSG00000163364.5	chr2	177514921	177515517	.	237	.	Intron (ENST00000443670.1/ENSG00000224577.1, intron 2 of 3)	2	177494317	177502659	8343	2	ENST00000295549.4	-12263
AC017048.3	ENSG00000163364.5	chr2	177514597	177515193	.	162	.	Intron (ENST00000443670.1/ENSG00000224577.1, intron 2 of 3)	2	177494317	177502659	8343	2	ENST00000295549.4	-11939
AC017048.3	ENSG00000163364.5	chr2	177515273	177515869	.	117	.	Intron (ENST00000443670.1/ENSG00000224577.1, intron 2 of 3)	2	177494317	177502659	8343	2	ENST00000295549.4	-12615
RNU6-969P	ENSG00000206627.1	chr1	53266580	53267176	.	553	.	Intron (ENST00000443756.2/ENSG00000162378.8, intron 8 of 11)	1	53270780	53270884	105	2	ENST00000383900.1	3708
AC005215.1	ENSG00000252831.1	chr5	141918667	141919263	.	538	.	Intron (ENST00000443800.1/ENSG00000231185.2, intron 2 of 3)	5	141913820	141913910	91	2	ENST00000517022.1	-4758
EIF2B5-AS1	ENSG00000230215.1	chr3	184261945	184262541	.	592	.	Intron (ENST00000444495.1/ENSG00000145191.7, intron 15 of 15)	3	184264502	184274706	10205	2	ENST00000421870.1	12165
EIF2B5-AS1	ENSG00000230215.1	chr3	184262212	184262808	.	534	.	Intron (ENST00000444495.1/ENSG00000145191.7, intron 15 of 15)	3	184264502	184274706	10205	2	ENST00000421870.1	11898
LINC00299	ENSG00000236790.1	chr2	8493037	8493633	.	520	.	Intron (ENST00000444688.1/ENSG00000236790.1, intron 4 of 4)	2	8347273	8468549	121277	2	ENST00000442956.1	-24489
AC002064.5	ENSG00000225498.1	chr7	89950103	89950699	.	557	.	Intron (ENST00000445784.1/ENSG00000225498.1, intron 2 of 2)	7	89941810	89951906	10097	1	ENST00000445784.1	8294
AC002064.5	ENSG00000225498.1	chr7	89950313	89950909	.	294	.	Intron (ENST00000445784.1/ENSG00000225498.1, intron 2 of 2)	7	89941810	89951906	10097	1	ENST00000445784.1	8504
RP11-409K20.6	ENSG00000230684.1	chr9	132715860	132716456	.	662	.	Intron (ENST00000446176.2/ENSG00000187239.12, intron 6 of 16)	9	132695815	132698820	3006	1	ENST00000414926.1	20046
EP400NL	ENSG00000185684.8	chr12	132579157	132579353	.	1000	.	Intron (ENST00000446190.1/ENSG00000185684.8, intron 2 of 7)	12	132575196	132610885	35690	1	ENST00000361109.5	3962
FOXK1	ENSG00000164916.9	chr7	4784571	4785167	.	476	.	Intron (ENST00000446823.1/ENSG00000164916.9, intron 5 of 11)	7	4780490	4794682	14193	1	ENST00000460979.2	4082
OXSR1	ENSG00000172939.4	chr3	38249013	38249609	.	574	.	Intron (ENST00000446845.1/ENSG00000172939.4, intron 4 of 14)	3	38257585	38266560	8976	1	ENST00000483695.1	-7976
C2orf16	ENSG00000221843.2	chr2	27781569	27782165	.	523	.	Intron (ENST00000447166.1/ENSG00000233438.1, intron 1 of 4)	2	27799389	27805588	6200	1	ENST00000408964.2	-17224
LINC00689	ENSG00000231419.2	chr7	158805667	158806263	.	722	.	Intron (ENST00000447563.1/ENSG00000231419.2, intron 1 of 3)	7	158810099	158822886	12788	1	ENST00000413238.1	-3836
LINC00689	ENSG00000231419.2	chr7	158805917	158806513	.	577	.	Intron (ENST00000447563.1/ENSG00000231419.2, intron 1 of 3)	7	158810099	158822886	12788	1	ENST00000413238.1	-3586
C6orf1	ENSG00000186577.7	chr6	34211735	34212331	.	942	.	Intron (ENST00000447654.1/ENSG00000137309.15, intron 4 of 4)	6	34214226	34216762	2537	2	ENST00000463083.1	4431
UPK3B	ENSG00000243566.2	chr7	76145265	76145861	.	513	.	Intron (ENST00000448265.3/ENSG00000243566.2, intron 4 of 4)	7	76140852	76143365	2514	1	ENST00000469114.1	4414
AC092463.1	ENSG00000265953.1	chr4	6934643	6935239	.	734	.	Intron (ENST00000448507.1/ENSG00000132405.14, intron 2 of 13)	4	6955016	6955101	86	1	ENST00000580502.1	-19777
GS1-122H1.2	ENSG00000228918.3	chr1	182268853	182269449	.	648	.	Intron (ENST00000449842.1/ENSG00000228918.3, intron 2 of 2)	1	182173080	182283196	110117	2	ENST00000449842.1	13747
GS1-122H1.2	ENSG00000228918.3	chr1	182269059	182269655	.	489	.	Intron (ENST00000449842.1/ENSG00000228918.3, intron 2 of 2)	1	182173080	182283196	110117	2	ENST00000449842.1	13541
snoU13	ENSG00000239126.1	chr3	4909979	4910575	.	980	.	Intron (ENST00000449914.1/ENSG00000235978.2, intron 1 of 3)	3	4920283	4920386	104	2	ENST00000459040.1	9811
ASL	ENSG00000126522.12	chr7	65564073	65564669	.	503	.	Intron (ENST00000450043.1/ENSG00000249319.1, intron 7 of 11)	7	65554226	65557941	3716	1	ENST00000464970.1	9848
TMEM241	ENSG00000134490.9	chr18	20990787	20991383	.	523	.	Intron (ENST00000450466.2/ENSG00000134490.9, intron 3 of 15)	18	20877988	21017817	139830	2	ENST00000542162.1	26434
SNORD112	ENSG00000251911.1	chr7	104623751	104624347	.	236	.	Intron (ENST00000450686.1/ENSG00000228393.3, intron 1 of 2)	7	104611734	104611805	72	1	ENST00000516102.1	12018
EYA4	ENSG00000112319.13	chr6	133701584	133702180	.	507	.	Intron (ENST00000452339.2/ENSG00000112319.13, intron 3 of 18)	6	133681343	133782263	100921	1	ENST00000525614.1	20242
PIK3R4	ENSG00000196455.3	chr3	130355225	130355821	.	1000	.	Intron (ENST00000453409.2/ENSG00000206384.6, intron 27 of 35)	3	130397854	130399915	2062	2	ENST00000511760.1	44094
PIK3R4	ENSG00000196455.3	chr3	130355700	130356296	.	918	.	Intron (ENST00000453409.2/ENSG00000206384.6, intron 27 of 35)	3	130397854	130399915	2062	2	ENST00000511760.1	43619
PIK3R4	ENSG00000196455.3	chr3	130355427	130356023	.	875	.	Intron (ENST00000453409.2/ENSG00000206384.6, intron 27 of 35)	3	130397854	130399915	2062	2	ENST00000511760.1	43892
RNU6-989P	ENSG00000199626.1	chr2	188177505	188178101	.	546	.	Intron (ENST00000453517.1/ENSG00000224063.1, intron 2 of 3)	2	188135425	188135531	107	2	ENST00000362756.1	-41975
DGKI	ENSG00000157680.11	chr7	137132932	137133528	.	591	.	Intron (ENST00000453654.2/ENSG00000157680.11, intron 27 of 32)	7	137073563	137137940	64378	2	ENST00000494390.1	4412
DGKI	ENSG00000157680.11	chr7	137133230	137133826	.	578	.	Intron (ENST00000453654.2/ENSG00000157680.11, intron 27 of 32)	7	137073563	137137940	64378	2	ENST00000494390.1	4114
RP11-397P13.7	ENSG00000223505.2	chr1	203811513	203812109	.	894	.	Intron (ENST00000453771.1/ENSG00000058673.11, intron 12 of 12)	1	203804713	203805040	328	2	ENST00000427282.2	-6474
RP11-397P13.7	ENSG00000223505.2	chr1	203811185	203811781	.	227	.	Intron (ENST00000453771.1/ENSG00000058673.11, intron 12 of 12)	1	203804713	203805040	328	2	ENST00000427282.2	-6146
SLC22A20	ENSG00000197847.8	chr11	64991797	64992393	.	834	.	Intron (ENST00000454680.2/ENSG00000197847.8, intron 6 of 9)	11	64988632	64991323	2692	1	ENST00000534471.1	3166
ZMIZ1-AS1	ENSG00000224596.3	chr10	80733069	80733665	.	664	.	Intron (ENST00000456353.1/ENSG00000224596.3, intron 5 of 9)	10	80703085	80722151	19067	2	ENST00000428862.1	-10919
NCOR2	ENSG00000196498.9	chr12	125027589	125028185	.	147	.	Intron (ENST00000458234.1/ENSG00000196498.9, intron 1 of 32)	12	124809144	125020149	211006	2	ENST00000429285.2	-7441
AXIN1	ENSG00000103126.10	chr16	374951	375547	.	507	.	Intron (ENST00000461023.1/ENSG00000103126.10, intron 1 of 7)	16	337440	396322	58883	2	ENST00000461023.1	20775
AXIN1	ENSG00000103126.10	chr16	374477	375073	.	247	.	Intron (ENST00000461023.1/ENSG00000103126.10, intron 1 of 7)	16	337440	396322	58883	2	ENST00000461023.1	21249
RP11-87N24.1	ENSG00000234360.1	chr9	10322844	10323440	.	574	.	Intron (ENST00000463477.1/ENSG00000153707.11, intron 3 of 16)	9	10532145	10532411	267	1	ENST00000437701.1	-208705
C1orf50	ENSG00000164008.9	chr1	43250491	43251087	.	497	.	Intron (ENST00000464081.1/ENSG00000164008.9, intron 3 of 5)	1	43255480	43263968	8489	1	ENST00000421630.1	-4393
C1orf50	ENSG00000164008.9	chr1	43250697	43251293	.	223	.	Intron (ENST00000464081.1/ENSG00000164008.9, intron 3 of 5)	1	43255480	43263968	8489	1	ENST00000421630.1	-4187
BAGE2	ENSG00000187172.11	chr21	11068542	11069138	.	635	.	Intron (ENST00000470054.1/ENSG00000187172.11, intron 2 of 9)	21	10996026	11058323	62298	2	ENST00000496773.1	-10220
RP11-85M11.2	ENSG00000244128.1	chr3	165194128	165194724	.	601	.	Intron (ENST00000470138.1/ENSG00000244128.1, intron 3 of 3)	3	165266626	165373211	106586	1	ENST00000496693.1	-71902
RP11-85M11.2	ENSG00000244128.1	chr3	165194354	165194950	.	381	.	Intron (ENST00000470138.1/ENSG00000244128.1, intron 3 of 3)	3	165266626	165373211	106586	1	ENST00000496693.1	-71676
CNIH3	ENSG00000143786.3	chr1	224691251	224691498	.	1000	.	Intron (ENST00000471578.1/ENSG00000143786.3, intron 1 of 5)	1	224701390	224708923	7534	1	ENST00000496372.1	-9892
CNIH3	ENSG00000143786.3	chr1	224692334	224692930	.	654	.	Intron (ENST00000471578.1/ENSG00000143786.3, intron 1 of 5)	1	224701390	224708923	7534	1	ENST00000496372.1	-8460
CNIH3	ENSG00000143786.3	chr1	224691301	224691897	.	113	.	Intron (ENST00000471578.1/ENSG00000143786.3, intron 1 of 5)	1	224701390	224708923	7534	1	ENST00000496372.1	-9493
GLIS3	ENSG00000107249.17	chr9	4339635	4340231	.	899	.	Intron (ENST00000471664.1/ENSG00000107249.17, intron 2 of 4)	9	4285539	4348392	62854	2	ENST00000471664.1	8161
GLIS3	ENSG00000107249.17	chr9	4339850	4340446	.	189	.	Intron (ENST00000471664.1/ENSG00000107249.17, intron 2 of 4)	9	4285539	4348392	62854	2	ENST00000471664.1	7946
CMC1	ENSG00000187118.8	chr3	28341737	28342333	.	1000	.	Intron (ENST00000477739.1/ENSG00000187118.8, intron 2 of 2)	3	28338592	28361264	22673	1	ENST00000467644.1	3146
CMC1	ENSG00000187118.8	chr3	28341945	28342541	.	742	.	Intron (ENST00000477739.1/ENSG00000187118.8, intron 2 of 2)	3	28338592	28361264	22673	1	ENST00000467644.1	3354
C15orf37	ENSG00000259642.1	chr15	80211304	80211900	.	479	.	Intron (ENST00000479961.1/ENSG00000259332.2, intron 1 of 3)	15	80215113	80217194	2082	1	ENST00000560255.1	-3213
C15orf37	ENSG00000259642.1	chr15	80211506	80212102	.	179	.	Intron (ENST00000479961.1/ENSG00000259332.2, intron 1 of 3)	15	80215113	80217194	2082	1	ENST00000560255.1	-3011
ZBTB8B	ENSG00000273274.1	chr1	32965783	32966379	.	537	.	Intron (ENST00000480336.1/ENSG00000254553.1, intron 4 of 9)	1	32930670	32962287	31618	1	ENST00000609129.1	35114
AC110781.3	ENSG00000176349.7	chr7	1895795	1896391	.	935	.	Intron (ENST00000481633.1/ENSG00000002822.11, intron 1 of 1)	7	1884936	1889567	4632	1	ENST00000480694.1	10860
AC110781.3	ENSG00000176349.7	chr7	1896042	1896638	.	301	.	Intron (ENST00000481633.1/ENSG00000002822.11, intron 1 of 1)	7	1884936	1889567	4632	1	ENST00000480694.1	11107
RP11-439E19.1	ENSG00000225300.1	chr1	246777083	246777679	.	514	.	Intron (ENST00000483271.1/ENSG00000162852.9, intron 2 of 7)	1	246769175	246771404	2230	1	ENST00000417786.1	7909
RP11-439E19.1	ENSG00000225300.1	chr1	246776623	246777219	.	480	.	Intron (ENST00000483271.1/ENSG00000162852.9, intron 2 of 7)	1	246769175	246771404	2230	1	ENST00000417786.1	7449
RP11-104L21.2	ENSG00000233411.1	chr1	167423977	167424573	.	501	.	Intron (ENST00000483825.1/ENSG00000198821.6, intron 1 of 6)	1	167426620	167427898	1279	2	ENST00000417969.1	3325
SLC30A10	ENSG00000196660.6	chr1	220074127	220074723	.	1000	.	Intron (ENST00000484239.1/ENSG00000196660.6, intron 3 of 8)	1	220087606	220092372	4767	2	ENST00000484079.1	17649
RXRA	ENSG00000186350.8	chr9	137230350	137230665	.	1000	.	Intron (ENST00000484822.1/ENSG00000186350.8, intron 2 of 2)	9	137218426	137328865	110440	1	ENST00000481739.1	11925
RXRA	ENSG00000186350.8	chr9	137242013	137242609	.	337	.	Intron (ENST00000484822.1/ENSG00000186350.8, intron 2 of 2)	9	137263817	137332431	68615	1	ENST00000356384.4	-21208
AC005020.1	ENSG00000265324.1	chr7	99177663	99178259	.	495	.	Intron (ENST00000486324.1/ENSG00000272647.1, intron 2 of 3)	7	99184538	99184622	85	1	ENST00000584735.1	-6279
VTI1A	ENSG00000151532.9	chr10	114214570	114215166	.	786	.	Intron (ENST00000489142.1/ENSG00000151532.9, intron 1 of 3)	10	114207117	114287164	80048	1	ENST00000480057.1	7454
VTI1A	ENSG00000151532.9	chr10	114214958	114215554	.	549	.	Intron (ENST00000489142.1/ENSG00000151532.9, intron 1 of 3)	10	114207117	114287164	80048	1	ENST00000480057.1	7842
RASSF4	ENSG00000107551.16	chr10	45470254	45470850	.	762	.	Intron (ENST00000489171.1/ENSG00000107551.16, intron 2 of 9)	10	45467242	45488878	21637	1	ENST00000472561.1	3013
C10orf10	ENSG00000165507.8	chr10	45470477	45471073	.	702	.	Intron (ENST00000489171.1/ENSG00000107551.16, intron 2 of 9)	10	45473227	45474237	1011	2	ENST00000448778.1	3164
NRARP	ENSG00000198435.2	chr9	140210700	140211296	.	587	.	Intron (ENST00000491734.2/ENSG00000187609.11, intron 13 of 14)	9	140194083	140196703	2621	2	ENST00000356628.2	-13998
NRARP	ENSG00000198435.2	chr9	140214561	140215157	.	494	.	Intron (ENST00000491734.2/ENSG00000187609.11, intron 13 of 14)	9	140194083	140196703	2621	2	ENST00000356628.2	-17859
NRARP	ENSG00000198435.2	chr9	140210900	140211496	.	349	.	Intron (ENST00000491734.2/ENSG00000187609.11, intron 13 of 14)	9	140194083	140196703	2621	2	ENST00000356628.2	-14198
NRARP	ENSG00000198435.2	chr9	140214135	140214731	.	259	.	Intron (ENST00000491734.2/ENSG00000187609.11, intron 13 of 14)	9	140194083	140196703	2621	2	ENST00000356628.2	-17433
OFCC1	ENSG00000181355.16	chr6	9796932	9797528	.	556	.	Intron (ENST00000492094.2/ENSG00000181355.16, intron 10 of 18)	6	9819395	9908753	89359	2	ENST00000469656.1	111225
RAD17P2	ENSG00000223724.1	chr13	49635365	49635961	.	474	.	Intron (ENST00000492622.2/ENSG00000102531.12, intron 2 of 25)	13	49618215	49620930	2716	2	ENST00000451754.1	-14436
MECOM	ENSG00000085276.13	chr3	168903914	168904510	.	585	.	Intron (ENST00000494292.1/ENSG00000085276.13, intron 2 of 15)	3	168801295	168865522	64228	2	ENST00000464456.1	-38393
RAB10	ENSG00000084733.6	chr2	26305908	26306504	.	755	.	Intron (ENST00000495146.1/ENSG00000084733.6, intron 1 of 4)	2	26321399	26357905	36507	1	ENST00000462003.1	-14895
RP11-572M11.3	ENSG00000243795.1	chr3	112891847	112892443	.	614	.	Intron (ENST00000496389.1/ENSG00000240057.1, intron 3 of 3)	3	112861197	112886666	25470	2	ENST00000490139.1	-5182
RP11-572M11.3	ENSG00000243795.1	chr3	112892056	112892652	.	334	.	Intron (ENST00000496389.1/ENSG00000240057.1, intron 3 of 3)	3	112861197	112886666	25470	2	ENST00000490139.1	-5391
CYP8B1	ENSG00000180432.4	chr3	42922227	42922823	.	473	.	Intron (ENST00000496604.1/ENSG00000273328.1, intron 3 of 4)	3	42913684	42917633	3950	2	ENST00000316161.4	-4595
BAGE2	ENSG00000187172.11	chr21	11045157	11045753	.	698	.	Intron (ENST00000496773.1/ENSG00000187172.11, intron 3 of 14)	21	10996026	11058323	62298	2	ENST00000496773.1	12570
PPM1L	ENSG00000163590.9	chr3	160627627	160628223	.	820	.	Intron (ENST00000497343.1/ENSG00000163590.9, intron 1 of 2)	3	160588386	160787632	199247	1	ENST00000480117.1	39242
PPM1L	ENSG00000163590.9	chr3	160627830	160628426	.	326	.	Intron (ENST00000497343.1/ENSG00000163590.9, intron 1 of 2)	3	160588386	160787632	199247	1	ENST00000480117.1	39445
RP11-53A1.2	ENSG00000272167.1	chr1	214190844	214191440	.	374	.	Intron (ENST00000498508.2/ENSG00000117707.11, intron 4 of 4)	1	214202236	214204109	1874	2	ENST00000607258.1	12669
RP11-53A1.2	ENSG00000272167.1	chr1	214191047	214191643	.	232	.	Intron (ENST00000498508.2/ENSG00000117707.11, intron 4 of 4)	1	214202236	214204109	1874	2	ENST00000607258.1	12466
RP11-13G14.4	ENSG00000247213.2	chr12	108862226	108862822	.	469	.	Intron (ENST00000502160.2/ENSG00000247213.2, intron 5 of 17)	12	108853202	108867466	14265	2	ENST00000551889.1	4644
CXXC5	ENSG00000171604.7	chr5	139049448	139049801	.	1000	.	Intron (ENST00000502295.1/ENSG00000171604.7, intron 1 of 1)	5	139055021	139060651	5631	1	ENST00000502716.1	-5220
OSMR	ENSG00000145623.8	chr5	38863062	38863658	.	500	.	Intron (ENST00000502536.1/ENSG00000145623.8, intron 1 of 6)	5	38846101	38935743	89643	1	ENST00000274276.3	16962
OSMR	ENSG00000145623.8	chr5	38863390	38863986	.	269	.	Intron (ENST00000502536.1/ENSG00000145623.8, intron 1 of 6)	5	38846101	38935743	89643	1	ENST00000274276.3	17290
RN7SL348P	ENSG00000264929.1	chr15	65185486	65186082	.	283	.	Intron (ENST00000502574.1/ENSG00000249240.2, intron 5 of 5)	15	65192180	65192438	259	2	ENST00000578164.1	6356
RN7SL348P	ENSG00000264929.1	chr15	65185780	65186376	.	209	.	Intron (ENST00000502574.1/ENSG00000249240.2, intron 5 of 5)	15	65192180	65192438	259	2	ENST00000578164.1	6062
CDC42SE2	ENSG00000158985.9	chr5	130614236	130614486	.	1000	.	Intron (ENST00000502840.1/ENSG00000158985.9, intron 2 of 3)	5	130599793	130730360	130568	1	ENST00000505065.1	14444
CDC42SE2	ENSG00000158985.9	chr5	130614286	130614882	.	880	.	Intron (ENST00000502840.1/ENSG00000158985.9, intron 2 of 3)	5	130599793	130730360	130568	1	ENST00000505065.1	14494
CDC42SE2	ENSG00000158985.9	chr5	130614492	130615088	.	685	.	Intron (ENST00000502840.1/ENSG00000158985.9, intron 2 of 3)	5	130599793	130730360	130568	1	ENST00000505065.1	14700
CD38	ENSG00000004468.8	chr4	15791378	15791974	.	657	.	Intron (ENST00000502843.1/ENSG00000004468.8, intron 1 of 6)	4	15779935	15827709	47775	1	ENST00000511430.1	11444
RP11-83M16.4	ENSG00000249721.1	chr5	67015903	67016499	.	598	.	Intron (ENST00000503106.1/ENSG00000249364.1, intron 3 of 3)	5	66988640	66989028	389	2	ENST00000514578.1	-26876
RP11-53O19.2	ENSG00000248779.1	chr5	44779163	44779759	.	1000	.	Intron (ENST00000503452.1/ENSG00000251141.1, intron 1 of 2)	5	44753051	44765846	12796	1	ENST00000511712.1	26113
SRP14-AS1	ENSG00000248508.2	chr15	40342589	40343185	.	561	.	Intron (ENST00000504245.1/ENSG00000248508.2, intron 2 of 2)	15	40331550	40349184	17635	1	ENST00000560341.1	11040
SNORA63	ENSG00000202449.1	chr4	14642679	14643275	.	534	.	Intron (ENST00000505089.2/ENSG00000248360.3, intron 3 of 6)	4	14692334	14692456	123	1	ENST00000365579.1	-49059
AHRR	ENSG00000063438.12	chr5	354060	354656	.	470	.	Intron (ENST00000505113.1/ENSG00000063438.12, intron 3 of 10)	5	343643	354026	10384	1	ENST00000504625.1	10418
SOX7	ENSG00000171056.6	chr8	10591407	10592003	.	691	.	Intron (ENST00000506149.2/ENSG00000248896.2, intron 1 of 2)	8	10581278	10588022	6745	2	ENST00000304501.1	-3386
AHRR	ENSG00000063438.12	chr5	317371	317967	.	624	.	Intron (ENST00000506909.1/ENSG00000249915.3, intron 3 of 4)	5	321874	422889	101016	1	ENST00000514523.1	-3907
PDGFRA	ENSG00000134853.7	chr4	55099867	55100463	.	359	.	Intron (ENST00000507166.1/ENSG00000145216.11, intron 12 of 23)	4	55096489	55129940	33452	1	ENST00000504461.1	3379
RP11-789L4.1	ENSG00000249540.1	chr3	141030373	141030969	.	692	.	Intron (ENST00000507698.1/ENSG00000249417.1, intron 2 of 2)	3	141026454	141026775	322	2	ENST00000514722.1	-3599
RNF4	ENSG00000063978.11	chr4	2538688	2539284	.	500	.	Intron (ENST00000508235.1/ENSG00000063978.11, intron 3 of 4)	4	2514204	2627047	112844	1	ENST00000508235.1	24485
OR5K3	ENSG00000206536.1	chr3	98091225	98091821	.	511	.	Intron (ENST00000508616.1/ENSG00000251088.1, intron 3 of 3)	3	98109510	98110475	966	1	ENST00000383695.1	-17689
RP11-321E2.3	ENSG00000248455.1	chr5	17431304	17431900	.	597	.	Intron (ENST00000508677.1/ENSG00000248455.1, intron 1 of 1)	5	17436846	17441787	4942	1	ENST00000505844.1	-4946
RP11-321E2.3	ENSG00000248455.1	chr5	17431512	17432108	.	539	.	Intron (ENST00000508677.1/ENSG00000248455.1, intron 1 of 1)	5	17436846	17441787	4942	1	ENST00000505844.1	-4738
RPS6KA2	ENSG00000071242.7	chr6	167252916	167253512	.	885	.	Intron (ENST00000510118.1/ENSG00000071242.7, intron 2 of 22)	6	166822876	167275999	453124	2	ENST00000510118.1	22487
RP11-933H2.4	ENSG00000250608.1	chr3	131036415	131037011	.	538	.	Intron (ENST00000510769.1/ENSG00000114670.9, intron 13 of 13)	3	131046407	131049712	3306	2	ENST00000511699.1	12701
MEF2C-AS1	ENSG00000248309.1	chr5	88269120	88269716	.	528	.	Intron (ENST00000511100.1/ENSG00000248309.1, intron 3 of 3)	5	88261692	88464485	202794	1	ENST00000514571.1	7429
RBPJ	ENSG00000168214.16	chr4	26210869	26211465	.	721	.	Intron (ENST00000512351.1/ENSG00000168214.16, intron 1 of 4)	4	26165077	26417227	252151	1	ENST00000512351.1	45793
RBPJ	ENSG00000168214.16	chr4	26211218	26211814	.	323	.	Intron (ENST00000512351.1/ENSG00000168214.16, intron 1 of 4)	4	26165077	26417227	252151	1	ENST00000512351.1	46142
LIMCH1	ENSG00000064042.13	chr4	41470036	41470632	.	632	.	Intron (ENST00000513024.1/ENSG00000064042.13, intron 1 of 25)	4	41420756	41600965	180210	1	ENST00000515847.1	49281
RP11-215P8.4	ENSG00000250564.1	chr5	133801928	133802524	.	788	.	Intron (ENST00000513329.1/ENSG00000250994.1, intron 1 of 1)	5	133764742	133796306	31565	2	ENST00000512748.1	-5623
TTC29	ENSG00000137473.13	chr4	147663458	147664054	.	610	.	Intron (ENST00000513335.1/ENSG00000137473.13, intron 12 of 13)	4	147628339	147685339	57001	2	ENST00000504272.1	21285
RP11-328K4.1	ENSG00000248740.1	chr4	104363126	104363722	.	476	.	Intron (ENST00000513793.1/ENSG00000248740.1, intron 3 of 3)	4	104346199	104360885	14687	1	ENST00000510200.1	16928
RP5-1029K10.2	ENSG00000249906.1	chr17	47647162	47647758	.	525	.	Intron (ENST00000514506.1/ENSG00000249906.1, intron 1 of 2)	17	47583019	47651426	68408	2	ENST00000514506.1	3668
CTB-35F21.1	ENSG00000249526.1	chr5	139076512	139077108	.	1000	.	Intron (ENST00000515296.1/ENSG00000249526.1, intron 2 of 5)	5	139064230	139124595	60366	1	ENST00000515296.1	12283
RNU6-236P	ENSG00000200756.1	chr5	139088740	139089336	.	645	.	Intron (ENST00000515296.1/ENSG00000249526.1, intron 2 of 5)	5	139097570	139097675	106	2	ENST00000363886.1	8339
CTB-35F21.1	ENSG00000249526.1	chr5	139076713	139077309	.	632	.	Intron (ENST00000515296.1/ENSG00000249526.1, intron 2 of 5)	5	139064230	139124595	60366	1	ENST00000515296.1	12484
RNU6-236P	ENSG00000200756.1	chr5	139088945	139089541	.	389	.	Intron (ENST00000515296.1/ENSG00000249526.1, intron 2 of 5)	5	139097570	139097675	106	2	ENST00000363886.1	8134
CDC42P3	ENSG00000253971.1	chr8	144066347	144066943	.	580	.	Intron (ENST00000517833.1/ENSG00000247317.3, intron 1 of 1)	8	144077267	144077899	633	1	ENST00000518493.1	-10324
CDC42P3	ENSG00000253971.1	chr8	144066088	144066684	.	336	.	Intron (ENST00000517833.1/ENSG00000247317.3, intron 1 of 1)	8	144077267	144077899	633	1	ENST00000518493.1	-10583
CTB-56J15.1	ENSG00000253370.2	chr5	155877659	155878255	.	568	.	Intron (ENST00000517913.1/ENSG00000170624.9, intron 5 of 9)	5	155885408	155885517	110	2	ENST00000517993.2	7262
WWP1	ENSG00000123124.9	chr8	87437055	87437264	.	856	.	Intron (ENST00000517970.1/ENSG00000123124.9, intron 9 of 24)	8	87429452	87443894	14443	1	ENST00000521079.1	7604
MSR1	ENSG00000038945.10	chr8	16412111	16412707	.	565	.	Intron (ENST00000518026.1/ENSG00000038945.10, intron 1 of 5)	8	16032772	16424871	392100	2	ENST00000518026.1	12164
CTD-2538G9.6	ENSG00000269799.1	chr19	16888586	16889182	.	814	.	Intron (ENST00000518676.1/ENSG00000188039.9, intron 12 of 20)	19	16912237	16912525	289	1	ENST00000601661.1	-23055
PPP3CC	ENSG00000120910.10	chr8	22314296	22314892	.	886	.	Intron (ENST00000518852.1/ENSG00000120910.10, intron 1 of 7)	8	22298878	22333180	34303	1	ENST00000522000.1	15419
RP11-37B2.1	ENSG00000251136.4	chr8	90709992	90710588	.	562	.	Intron (ENST00000519655.2/ENSG00000251136.4, intron 1 of 6)	8	90733172	90734578	1407	2	ENST00000523995.1	23990
UBR5	ENSG00000104517.8	chr8	103295339	103295935	.	588	.	Intron (ENST00000520539.1/ENSG00000104517.8, intron 40 of 58)	8	103283422	103289048	5627	2	ENST00000521566.1	-6292
CDH15	ENSG00000129910.3	chr16	89243804	89244400	.	514	.	Intron (ENST00000521087.1/ENSG00000129910.3, intron 1 of 2)	16	89238175	89261900	23726	1	ENST00000289746.2	5630
PTP4A3	ENSG00000184489.7	chr8	142425638	142426234	.	1000	.	Intron (ENST00000521578.1/ENSG00000184489.7, intron 1 of 5)	8	142432007	142441620	9614	1	ENST00000329397.1	-5773
CTD-3064M3.4	ENSG00000244998.1	chr8	142412407	142413003	.	904	.	Intron (ENST00000521578.1/ENSG00000184489.7, intron 1 of 5)	8	142400039	142402674	2636	2	ENST00000501440.1	-9734
PTP4A3	ENSG00000184489.7	chr8	142425363	142425959	.	783	.	Intron (ENST00000521578.1/ENSG00000184489.7, intron 1 of 5)	8	142432007	142441620	9614	1	ENST00000329397.1	-6048
PTP4A3	ENSG00000184489.7	chr8	142427552	142428148	.	783	.	Intron (ENST00000521578.1/ENSG00000184489.7, intron 1 of 5)	8	142432007	142441620	9614	1	ENST00000329397.1	-3859
PTP4A3	ENSG00000184489.7	chr8	142424167	142424763	.	477	.	Intron (ENST00000521578.1/ENSG00000184489.7, intron 1 of 5)	8	142432007	142441620	9614	1	ENST00000329397.1	-7244
PTP4A3	ENSG00000184489.7	chr8	142426553	142427149	.	283	.	Intron (ENST00000521578.1/ENSG00000184489.7, intron 1 of 5)	8	142432007	142441620	9614	1	ENST00000329397.1	-4858
PTP4A3	ENSG00000184489.7	chr8	142424371	142424967	.	190	.	Intron (ENST00000521578.1/ENSG00000184489.7, intron 1 of 5)	8	142432007	142441620	9614	1	ENST00000329397.1	-7040
PTP4A3	ENSG00000184489.7	chr8	142425839	142426435	.	189	.	Intron (ENST00000521578.1/ENSG00000184489.7, intron 1 of 5)	8	142432007	142441620	9614	1	ENST00000329397.1	-5572
PTP4A3	ENSG00000184489.7	chr8	142427760	142428356	.	185	.	Intron (ENST00000521578.1/ENSG00000184489.7, intron 1 of 5)	8	142432007	142441620	9614	1	ENST00000329397.1	-3651
RP11-127H5.1	ENSG00000253350.1	chr8	105653882	105654478	.	677	.	Intron (ENST00000521923.1/ENSG00000253350.1, intron 1 of 4)	8	105602961	105907945	304985	1	ENST00000521923.1	50922
MIR3686	ENSG00000263763.1	chr8	130490902	130491498	.	1000	.	Intron (ENST00000523151.1/ENSG00000229140.4, intron 1 of 2)	8	130496303	130496388	86	2	ENST00000577904.1	4890
RP11-26E5.1	ENSG00000253926.1	chr8	130461478	130462074	.	793	.	Intron (ENST00000523151.1/ENSG00000229140.4, intron 1 of 2)	8	130428195	130458098	29904	1	ENST00000519048.1	33284
MRPS36P3	ENSG00000253814.1	chr8	123034511	123035107	.	523	.	Intron (ENST00000523792.1/ENSG00000254303.1, intron 1 of 2)	8	123103719	123103848	130	1	ENST00000519284.1	-68612
MRPS36P3	ENSG00000253814.1	chr8	123034735	123035331	.	432	.	Intron (ENST00000523792.1/ENSG00000254303.1, intron 1 of 2)	8	123103719	123103848	130	1	ENST00000519284.1	-68388
RP11-14I17.3	ENSG00000254362.1	chr8	26306544	26307140	.	504	.	Intron (ENST00000523949.1/ENSG00000104765.10, intron 5 of 5)	8	26298007	26300111	2105	1	ENST00000518031.1	8538
RP11-14I17.3	ENSG00000254362.1	chr8	26306759	26307355	.	178	.	Intron (ENST00000523949.1/ENSG00000104765.10, intron 5 of 5)	8	26298007	26300111	2105	1	ENST00000518031.1	8753
MRPL11	ENSG00000174547.9	chr11	66229382	66229978	.	1000	.	Intron (ENST00000524576.1/ENSG00000174547.9, intron 1 of 4)	11	66202551	66234209	31659	2	ENST00000524576.1	4231
STIM1	ENSG00000167323.5	chr11	3932922	3933518	.	866	.	Intron (ENST00000525403.1/ENSG00000167323.5, intron 1 of 4)	11	3924693	4080586	155894	1	ENST00000528656.1	8230
STIM1	ENSG00000167323.5	chr11	3933131	3933727	.	632	.	Intron (ENST00000525403.1/ENSG00000167323.5, intron 1 of 4)	11	3924693	4080586	155894	1	ENST00000528656.1	8439
SERGEF	ENSG00000129158.6	chr11	17917907	17918503	.	895	.	Intron (ENST00000528369.1/ENSG00000129158.6, intron 1 of 2)	11	17809595	17895825	86231	2	ENST00000531926.1	-22083
SERGEF	ENSG00000129158.6	chr11	17918192	17918788	.	593	.	Intron (ENST00000528369.1/ENSG00000129158.6, intron 1 of 2)	11	17809595	17895825	86231	2	ENST00000531926.1	-22368
CNTN5	ENSG00000149972.6	chr11	99689652	99690248	.	957	.	Intron (ENST00000528727.1/ENSG00000149972.6, intron 3 of 15)	11	99827538	99874700	47163	1	ENST00000525236.1	-137290
CBX3P1	ENSG00000177447.6	chr11	27805193	27805789	.	972	.	Intron (ENST00000530663.1/ENSG00000255496.1, intron 1 of 1)	11	27827990	27828543	554	1	ENST00000325243.6	-22201
CBX3P1	ENSG00000177447.6	chr11	27805395	27805991	.	659	.	Intron (ENST00000530663.1/ENSG00000255496.1, intron 1 of 1)	11	27827990	27828543	554	1	ENST00000325243.6	-21999
RP11-27P7.1	ENSG00000254775.1	chr8	60967094	60967690	.	384	.	Intron (ENST00000531077.1/ENSG00000254775.1, intron 1 of 2)	8	60962146	60987274	25129	1	ENST00000531077.1	4949
RP11-27P7.1	ENSG00000254775.1	chr8	60967429	60968025	.	354	.	Intron (ENST00000531077.1/ENSG00000254775.1, intron 1 of 2)	8	60962146	60987274	25129	1	ENST00000531077.1	5284
OR7E2P	ENSG00000255203.1	chr11	86588905	86589501	.	912	.	Intron (ENST00000532234.1/ENSG00000150687.7, intron 2 of 4)	11	86568101	86568989	889	2	ENST00000533071.1	-19917
RRM1	ENSG00000167325.10	chr11	4119138	4119734	.	872	.	Intron (ENST00000532710.1/ENSG00000167325.10, intron 1 of 2)	11	4116082	4128800	12719	1	ENST00000526350.1	3057
RRM1	ENSG00000167325.10	chr11	4119350	4119946	.	640	.	Intron (ENST00000532710.1/ENSG00000167325.10, intron 1 of 2)	11	4123158	4127453	4296	1	ENST00000530368.1	-3212
SLC22A18AS	ENSG00000254827.1	chr11	2913898	2914047	.	1000	.	Intron (ENST00000533594.1/ENSG00000254827.1, intron 3 of 3)	11	2909325	2910660	1336	2	ENST00000526203.1	-3239
CEP112	ENSG00000154240.12	chr17	63848300	63848896	.	658	.	Intron (ENST00000535342.2/ENSG00000154240.12, intron 20 of 26)	17	63684348	63869766	185419	2	ENST00000580482.1	20870
LRBA	ENSG00000198589.6	chr4	151828341	151828937	.	635	.	Intron (ENST00000535741.1/ENSG00000198589.6, intron 11 of 56)	4	151185813	151770689	584877	2	ENST00000509835.1	-57653
RNA5SP168	ENSG00000252451.1	chr4	151874124	151874720	.	604	.	Intron (ENST00000535741.1/ENSG00000198589.6, intron 2 of 56)	4	151891823	151891934	112	2	ENST00000516642.1	17214
RNA5SP168	ENSG00000252451.1	chr4	151874342	151874938	.	133	.	Intron (ENST00000535741.1/ENSG00000198589.6, intron 2 of 56)	4	151891823	151891934	112	2	ENST00000516642.1	16996
AC110813.1	ENSG00000221235.1	chr4	151579497	151579712	.	1000	.	Intron (ENST00000535741.1/ENSG00000198589.6, intron 37 of 56)	4	151560908	151561018	111	2	ENST00000408308.1	-18480
RP11-955H22.1	ENSG00000256292.1	chr12	127765054	127765650	.	603	.	Intron (ENST00000536330.1/ENSG00000256292.1, intron 2 of 3)	12	127759012	127768828	9817	2	ENST00000536330.1	3178
MIR3155A	ENSG00000263628.1	chr10	6205729	6206325	.	534	.	Intron (ENST00000536985.1/ENSG00000170525.14, intron 1 of 11)	10	6194159	6194240	82	1	ENST00000577482.1	11571
RPL31P7	ENSG00000232083.2	chr17	78564760	78565020	.	1000	.	Intron (ENST00000537330.1/ENSG00000141564.9, intron 1 of 11)	17	78576349	78576726	378	2	ENST00000448339.1	11706
SCAMP1	ENSG00000085365.13	chr5	77743385	77743981	.	781	.	Intron (ENST00000538629.1/ENSG00000085365.13, intron 6 of 8)	5	77753616	77772652	19037	1	ENST00000506858.1	-9635
SCAMP1	ENSG00000085365.13	chr5	77743586	77744182	.	481	.	Intron (ENST00000538629.1/ENSG00000085365.13, intron 6 of 8)	5	77753616	77772652	19037	1	ENST00000506858.1	-9434
SCAMP1	ENSG00000085365.13	chr5	77743787	77744383	.	123	.	Intron (ENST00000538629.1/ENSG00000085365.13, intron 6 of 8)	5	77753616	77772652	19037	1	ENST00000506858.1	-9233
FAM222A	ENSG00000139438.5	chr12	110164747	110165343	.	517	.	Intron (ENST00000538780.1/ENSG00000139438.5, intron 1 of 2)	12	110172572	110208299	35728	1	ENST00000358906.3	-7229
FAM222A	ENSG00000139438.5	chr12	110165066	110165662	.	272	.	Intron (ENST00000538780.1/ENSG00000139438.5, intron 1 of 2)	12	110172572	110208299	35728	1	ENST00000358906.3	-6910
EIF1	ENSG00000173812.6	chr17	39836073	39836669	.	556	.	Intron (ENST00000540235.1/ENSG00000173801.12, intron 4 of 10)	17	39845137	39847898	2762	1	ENST00000462917.1	-8468
CROCCP2	ENSG00000215908.5	chr1	16950559	16951155	.	724	.	Intron (ENST00000540383.1/ENSG00000215908.5, intron 5 of 6)	1	16944751	16957401	12651	2	ENST00000540383.1	6246
RAP1GAP2	ENSG00000132359.9	chr17	2756244	2756840	.	420	.	Intron (ENST00000540393.2/ENSG00000132359.9, intron 2 of 24)	17	2699776	2938065	238290	1	ENST00000542807.1	56469
CTB-31O20.8	ENSG00000267141.1	chr19	1856997	1857148	.	1000	.	Intron (ENST00000541015.1/ENSG00000129911.4, intron 1 of 2)	19	1860249	1862018	1770	1	ENST00000586694.1	-3101
THAP5P1	ENSG00000224324.1	chr7	158424632	158424927	.	1000	.	Intron (ENST00000541468.1/ENSG00000146918.15, intron 14 of 14)	7	158415880	158416141	262	2	ENST00000439089.1	-8492
MIR1233-2	ENSG00000221065.1	chr15	34806893	34807489	.	413	.	Intron (ENST00000543376.1/ENSG00000175265.13, intron 8 of 22)	15	34820491	34820572	82	2	ENST00000408138.1	13083
PRKAR1B	ENSG00000188191.10	chr7	737510	738106	.	483	.	Intron (ENST00000544935.1/ENSG00000188191.10, intron 2 of 10)	7	635817	731431	95615	2	ENST00000414568.1	-6080
MACF1	ENSG00000127603.19	chr1	39653144	39653740	.	486	.	Intron (ENST00000545844.1/ENSG00000127603.19, intron 2 of 93)	1	39669918	39952849	282932	1	ENST00000564288.1	-16178
RP11-690J15.1	ENSG00000258312.1	chr12	98545470	98546066	.	534	.	Intron (ENST00000548344.1/ENSG00000258312.1, intron 2 of 4)	12	98506792	98686223	179432	2	ENST00000548344.1	140157
RNU6-769P	ENSG00000207136.1	chr12	50987141	50987737	.	1000	.	Intron (ENST00000549620.1/ENSG00000066084.8, intron 1 of 7)	12	51027056	51027159	104	1	ENST00000384407.1	-39319
RNU6-769P	ENSG00000207136.1	chr12	50987477	50988073	.	622	.	Intron (ENST00000549620.1/ENSG00000066084.8, intron 1 of 7)	12	51027056	51027159	104	1	ENST00000384407.1	-38983
RNU6-769P	ENSG00000207136.1	chr12	50987683	50988279	.	175	.	Intron (ENST00000549620.1/ENSG00000066084.8, intron 1 of 7)	12	51027056	51027159	104	1	ENST00000384407.1	-38777
RP11-116N8.2	ENSG00000257614.1	chr14	36447680	36448276	.	754	.	Intron (ENST00000550089.1/ENSG00000258342.1, intron 2 of 3)	14	36416762	36419250	2489	2	ENST00000548199.1	-28431
RP11-511B23.4	ENSG00000270506.1	chr12	93436879	93437475	.	662	.	Intron (ENST00000550324.1/ENSG00000257322.1, intron 1 of 2)	12	93429037	93429520	484	1	ENST00000605469.1	7843
GTSF1	ENSG00000170627.5	chr12	54871941	54872537	.	456	.	Intron (ENST00000550474.1/ENSG00000258137.1, intron 3 of 3)	12	54858487	54867386	8900	2	ENST00000546739.1	-4556
RP11-290L1.6	ENSG00000258091.1	chr12	76334444	76335040	.	794	.	Intron (ENST00000552856.1/ENSG00000258077.2, intron 1 of 4)	12	76319993	76320247	255	1	ENST00000547483.1	14452
COPZ1	ENSG00000111481.5	chr12	54698181	54698447	.	1000	.	Intron (ENST00000553061.1/ENSG00000258344.1, intron 1 of 1)	12	54695004	54737063	42060	1	ENST00000548076.1	3178
RP11-638I2.6	ENSG00000258504.2	chr14	100751702	100752298	.	642	.	Intron (ENST00000553954.1/ENSG00000259052.1, intron 1 of 1)	14	100757454	100758287	834	1	ENST00000555428.1	-5156
RP11-638I2.6	ENSG00000258504.2	chr14	100751931	100752527	.	309	.	Intron (ENST00000553954.1/ENSG00000259052.1, intron 1 of 1)	14	100757454	100758287	834	1	ENST00000555428.1	-4927
RP11-1152H15.1	ENSG00000258807.1	chr14	88237422	88238018	.	1000	.	Intron (ENST00000554305.1/ENSG00000258807.1, intron 3 of 6)	14	88192299	88200642	8344	2	ENST00000556168.1	-36781
RP11-187O7.4	ENSG00000271423.1	chr14	77005187	77005783	.	506	.	Intron (ENST00000554926.1/ENSG00000259124.1, intron 2 of 3)	14	77100057	77100371	315	1	ENST00000604815.1	-94274
EFNA4	ENSG00000243364.3	chr1	155043250	155043846	.	587	.	Intron (ENST00000556931.1/ENSG00000143590.9, intron 1 of 4)	1	155036237	155042014	5778	1	ENST00000427683.2	7014
RP11-796G6.2	ENSG00000258512.1	chr14	102185286	102185882	.	652	.	Intron (ENST00000557778.1/ENSG00000258404.1, intron 1 of 2)	14	102196774	102198859	2086	1	ENST00000556973.1	-10892
PCSK6	ENSG00000140479.12	chr15	102033418	102033613	.	1000	.	Intron (ENST00000557794.1/ENSG00000140479.12, intron 1 of 4)	15	101886947	102030187	143241	2	ENST00000398181.2	-3232
TPTEP1	ENSG00000100181.17	chr22	17089690	17090286	.	336	.	Intron (ENST00000558085.2/ENSG00000100181.17, intron 1 of 2)	22	17093472	17095994	2523	1	ENST00000588548.1	-3186
RP11-321F6.1	ENSG00000259471.1	chr15	66923224	66923820	.	768	.	Intron (ENST00000558797.1/ENSG00000259471.1, intron 1 of 4)	15	66874528	66978132	103605	1	ENST00000558797.1	48697
SMAD6	ENSG00000137834.10	chr15	66947213	66947809	.	656	.	Intron (ENST00000558797.1/ENSG00000259471.1, intron 1 of 4)	15	66994566	67074338	79773	1	ENST00000288840.5	-46757
RNU6-1	ENSG00000206625.1	chr15	68155633	68156229	.	445	.	Intron (ENST00000558889.1/ENSG00000259410.1, intron 2 of 2)	15	68132277	68132383	107	2	ENST00000383898.1	-23251
PGPEP1L	ENSG00000183571.9	chr15	99558013	99558609	.	547	.	Intron (ENST00000559468.1/ENSG00000259475.1, intron 2 of 3)	15	99511459	99551024	39566	2	ENST00000535714.1	-6990
SYNM	ENSG00000182253.10	chr15	99602058	99602654	.	495	.	Intron (ENST00000559468.1/ENSG00000259475.1, intron 2 of 3)	15	99638420	99675798	37379	1	ENST00000560674.1	-35766
RP11-387D10.3	ENSG00000245479.2	chr15	91208578	91209174	.	410	.	Intron (ENST00000559531.1/ENSG00000259736.1, intron 2 of 3)	15	91203970	91207917	3948	1	ENST00000559473.1	4609
TNFAIP8L3	ENSG00000183578.5	chr15	51386045	51386641	.	446	.	Intron (ENST00000559909.1/ENSG00000259240.1, intron 1 of 2)	15	51348795	51397473	48679	2	ENST00000327536.5	10832
RN7SL755P	ENSG00000263714.1	chr15	90662580	90663176	.	483	.	Intron (ENST00000561101.1/ENSG00000259685.1, intron 3 of 3)	15	90673649	90673945	297	1	ENST00000578588.1	-10473
RP11-111A22.1	ENSG00000259536.1	chr15	40803792	40804388	.	706	.	Intron (ENST00000561460.1/ENSG00000259536.1, intron 2 of 3)	15	40800223	40845449	45227	1	ENST00000561039.1	3570
CTD-2555A7.1	ENSG00000259989.1	chr16	89058918	89059124	.	1000	.	Intron (ENST00000562040.1/ENSG00000259989.1, intron 2 of 2)	16	89050440	89061777	11338	1	ENST00000562040.1	8479
CTD-2555A7.1	ENSG00000259989.1	chr16	89060171	89060767	.	493	.	Intron (ENST00000562040.1/ENSG00000259989.1, intron 2 of 2)	16	89050440	89061777	11338	1	ENST00000562040.1	9732
CTD-2555A7.1	ENSG00000259989.1	chr16	89059688	89060284	.	441	.	Intron (ENST00000562040.1/ENSG00000259989.1, intron 2 of 2)	16	89050440	89061777	11338	1	ENST00000562040.1	9249
CTD-2555A7.1	ENSG00000259989.1	chr16	89060377	89060973	.	275	.	Intron (ENST00000562040.1/ENSG00000259989.1, intron 2 of 2)	16	89050440	89061777	11338	1	ENST00000562040.1	9938
RP11-449H11.1	ENSG00000260448.1	chr16	25117949	25118545	.	610	.	Intron (ENST00000563962.1/ENSG00000260448.1, intron 1 of 2)	16	25096913	25114879	17967	2	ENST00000566507.1	-3071
RP11-449H11.1	ENSG00000260448.1	chr16	25118149	25118745	.	465	.	Intron (ENST00000563962.1/ENSG00000260448.1, intron 1 of 2)	16	25096913	25114879	17967	2	ENST00000566507.1	-3271
SLC7A5	ENSG00000103257.4	chr16	87888185	87888383	.	1000	.	Intron (ENST00000565644.1/ENSG00000103257.4, intron 1 of 9)	16	87863629	87897245	33617	2	ENST00000565644.1	8862
SLC7A5	ENSG00000103257.4	chr16	87887238	87887834	.	677	.	Intron (ENST00000565644.1/ENSG00000103257.4, intron 1 of 9)	16	87863629	87897245	33617	2	ENST00000565644.1	9411
SLC7A5	ENSG00000103257.4	chr16	87887587	87888183	.	508	.	Intron (ENST00000565644.1/ENSG00000103257.4, intron 1 of 9)	16	87863629	87897245	33617	2	ENST00000565644.1	9062
RP11-293B20.2	ENSG00000259882.1	chr16	33423132	33423728	.	500	.	Intron (ENST00000566346.1/ENSG00000259882.1, intron 9 of 9)	16	33390406	33425011	34606	1	ENST00000566346.1	32727
RP11-264L1.3	ENSG00000261837.1	chr16	78638214	78638810	.	1000	.	Intron (ENST00000566780.1/ENSG00000186153.12, intron 8 of 8)	16	78568271	78569545	1275	1	ENST00000568764.1	69944
RP11-264L1.3	ENSG00000261837.1	chr16	78638458	78639054	.	752	.	Intron (ENST00000566780.1/ENSG00000186153.12, intron 8 of 8)	16	78568271	78569545	1275	1	ENST00000568764.1	70188
RP11-264L1.3	ENSG00000261837.1	chr16	78638660	78639256	.	606	.	Intron (ENST00000566780.1/ENSG00000186153.12, intron 8 of 8)	16	78568271	78569545	1275	1	ENST00000568764.1	70390
HOXB8	ENSG00000120068.5	chr17	46696571	46697167	.	547	.	Intron (ENST00000567101.2/ENSG00000260027.3, intron 1 of 1)	17	46691969	46692478	510	2	ENST00000468443.1	-4094
RP11-525K10.2	ENSG00000261376.1	chr16	80276078	80276674	.	541	.	Intron (ENST00000568776.1/ENSG00000259867.1, intron 2 of 5)	16	80213026	80214579	1554	1	ENST00000566030.1	63053
RP11-368L12.1	ENSG00000260658.1	chr16	63636159	63636755	.	637	.	Intron (ENST00000568932.1/ENSG00000260658.1, intron 1 of 3)	16	63565137	63651948	86812	2	ENST00000563855.1	15193
RP11-368L12.1	ENSG00000260658.1	chr16	63636361	63636957	.	400	.	Intron (ENST00000568932.1/ENSG00000260658.1, intron 1 of 3)	16	63565137	63651948	86812	2	ENST00000563855.1	14991
LINC00559	ENSG00000261446.1	chr13	90762094	90762690	.	484	.	Intron (ENST00000569476.1/ENSG00000261446.1, intron 1 of 5)	13	90712506	90771973	59468	2	ENST00000569476.1	9283
RP11-382N13.5	ENSG00000267182.1	chr16	5348101	5348697	.	1000	.	Intron (ENST00000569895.1/ENSG00000260411.2, intron 1 of 6)	16	5339201	5339410	210	2	ENST00000588011.1	-8692
RP11-763E3.1	ENSG00000262052.1	chr17	53922795	53923391	.	501	.	Intron (ENST00000571972.1/ENSG00000262052.1, intron 2 of 2)	17	53920038	53950300	30263	2	ENST00000571972.1	26909
CORO7	ENSG00000262246.1	chr16	4452636	4453232	.	439	.	Intron (ENST00000572467.1/ENSG00000103426.8, intron 6 of 30)	16	4407376	4457578	50203	2	ENST00000575714.1	4346
WNT9B	ENSG00000158955.6	chr17	44918993	44919589	.	521	.	Intron (ENST00000575372.1/ENSG00000158955.6, intron 1 of 2)	17	44910567	44952512	41946	1	ENST00000575372.1	8427
CCDC178	ENSG00000166960.12	chr18	30690337	30690933	.	459	.	Intron (ENST00000581852.1/ENSG00000166960.12, intron 1 of 2)	18	30517366	30716041	198676	2	ENST00000581852.1	25108
RP11-476K15.1	ENSG00000266602.1	chr18	1542295	1542891	.	954	.	Intron (ENST00000583163.1/ENSG00000266602.1, intron 1 of 3)	18	1509184	1647098	137915	1	ENST00000583163.1	33112
RP11-476K15.1	ENSG00000266602.1	chr18	1542502	1543098	.	187	.	Intron (ENST00000583163.1/ENSG00000266602.1, intron 1 of 3)	18	1509184	1647098	137915	1	ENST00000583163.1	33319
RPL17P43	ENSG00000228331.2	chr17	19411066	19411662	.	498	.	Intron (ENST00000584348.1/ENSG00000142494.9, intron 1 of 6)	17	19400256	19400841	586	1	ENST00000422360.2	10811
PA2G4P3	ENSG00000263405.1	chr18	25065733	25066329	.	365	.	Intron (ENST00000584546.1/ENSG00000264151.1, intron 3 of 4)	18	25032478	25033621	1144	2	ENST00000577406.1	-32113
PA2G4P3	ENSG00000263405.1	chr18	25065941	25066537	.	318	.	Intron (ENST00000584546.1/ENSG00000264151.1, intron 3 of 4)	18	25032478	25033621	1144	2	ENST00000577406.1	-32321
TSHZ3	ENSG00000121297.6	chr19	31847834	31848430	.	812	.	Intron (ENST00000585336.1/ENSG00000267662.1, intron 1 of 3)	19	31765851	31840453	74603	2	ENST00000240587.4	-7382
ZNF627	ENSG00000198551.5	chr19	11723542	11724138	.	1000	.	Intron (ENST00000585493.1/ENSG00000198551.5, intron 3 of 4)	19	11708298	11729939	21642	1	ENST00000588174.1	15245
ZNF627	ENSG00000198551.5	chr19	11723797	11724393	.	309	.	Intron (ENST00000585493.1/ENSG00000198551.5, intron 3 of 4)	19	11708298	11729939	21642	1	ENST00000588174.1	15500
CTD-2020K17.1	ENSG00000267121.1	chr17	43275029	43275625	.	467	.	Intron (ENST00000586376.1/ENSG00000267121.1, intron 2 of 2)	17	43297102	43297699	598	2	ENST00000590522.1	22074
2023-09-09	ENSG00000184640.13	chr17	75352646	75352795	.	1000	.	Intron (ENST00000589070.1/ENSG00000184640.13, intron 1 of 1)	17	75369272	75496676	127405	1	ENST00000423034.2	-16477
NFIC	ENSG00000141905.13	chr19	3404199	3404795	.	699	.	Intron (ENST00000589123.1/ENSG00000141905.13, intron 2 of 10)	19	3410594	3425145	14552	1	ENST00000588839.1	-5799
NFIC	ENSG00000141905.13	chr19	3403830	3404426	.	228	.	Intron (ENST00000589123.1/ENSG00000141905.13, intron 2 of 10)	19	3410594	3425145	14552	1	ENST00000588839.1	-6168
HKR1	ENSG00000181666.13	chr19	37844764	37845360	.	616	.	Intron (ENST00000591471.1/ENSG00000181666.13, intron 6 of 8)	19	37838465	37853198	14734	1	ENST00000590570.1	6300
TLE2	ENSG00000065717.10	chr19	3041753	3042349	.	952	.	Intron (ENST00000591529.1/ENSG00000065717.10, intron 2 of 19)	19	3013789	3045728	31940	2	ENST00000591457.1	3379
JSRP1	ENSG00000167476.6	chr19	2263506	2264102	.	567	.	Intron (ENST00000593238.2/ENSG00000167476.6, intron 1 of 4)	19	2268486	2269407	922	2	ENST00000590976.1	5305
C10orf11	ENSG00000148655.10	chr10	77431935	77432531	.	703	.	Intron (ENST00000593817.1/ENSG00000148655.10, intron 1 of 1)	10	77407267	78317135	909869	1	ENST00000593699.1	24669
C5AR1	ENSG00000197405.3	chr19	47803489	47804085	.	385	.	Intron (ENST00000595501.1/ENSG00000197405.3, intron 2 of 3)	19	47800332	47823443	23112	1	ENST00000594787.1	3158
SLC25A41	ENSG00000181240.9	chr19	6429128	6429724	.	732	.	Intron (ENST00000597558.1/ENSG00000181240.9, intron 4 of 7)	19	6426050	6433773	7724	2	ENST00000321510.6	4049
RAB11B-AS1	ENSG00000269386.1	chr19	8461386	8461982	.	590	.	Intron (ENST00000600719.1/ENSG00000185236.7, intron 1 of 3)	19	8439263	8455569	16307	2	ENST00000593581.1	-5818
CAPN12	ENSG00000182472.4	chr19	39251350	39251946	.	526	.	Intron (ENST00000601953.1/ENSG00000182472.4, intron 1 of 19)	19	39221071	39260544	39474	2	ENST00000601953.1	8598
PNMAL2	ENSG00000204851.5	chr19	47016853	47017449	.	472	.	Intron (ENST00000602017.1/ENSG00000230510.2, intron 3 of 3)	19	46994448	46999755	5308	2	ENST00000599531.1	-17099
MIR99B	ENSG00000207550.1	chr19	52192099	52192695	.	523	.	Intron (ENST00000602324.1/ENSG00000269959.1, intron 1 of 1)	19	52195865	52195934	70	1	ENST00000384819.1	-3170
KNCN	ENSG00000162456.5	chr1	47010017	47010613	.	591	.	Intron (ENST00000602433.1/ENSG00000269956.1, intron 3 of 7)	1	47013021	47015405	2385	2	ENST00000524908.1	4792
KNCN	ENSG00000162456.5	chr1	47010387	47010983	.	477	.	Intron (ENST00000602433.1/ENSG00000269956.1, intron 3 of 7)	1	47013021	47015405	2385	2	ENST00000524908.1	4422
SETD1B	ENSG00000139718.6	chr12	122249759	122250355	.	514	.	Intron (ENST00000604567.1/ENSG00000139718.6, intron 6 of 16)	12	122242638	122270562	27925	1	ENST00000267197.5	7122
SETD1B	ENSG00000139718.6	chr12	122250187	122250783	.	207	.	Intron (ENST00000604567.1/ENSG00000139718.6, intron 6 of 16)	12	122242638	122270562	27925	1	ENST00000267197.5	7550
KCNMA1	ENSG00000156113.16	chr10	79151534	79152130	.	729	.	Intron (ENST00000604624.1/ENSG00000156113.16, intron 1 of 27)	10	78629359	79163742	534384	2	ENST00000604624.1	11612
KCNMA1	ENSG00000156113.16	chr10	79151739	79152335	.	649	.	Intron (ENST00000604624.1/ENSG00000156113.16, intron 1 of 27)	10	78629359	79163742	534384	2	ENST00000604624.1	11407
LINC01056	ENSG00000237119.1	chr20	61687471	61688067	.	996	.	Intron (ENST00000606208.1/ENSG00000272259.1, intron 1 of 1)	20	61669363	61685215	15853	1	ENST00000455711.1	18109
LINC01056	ENSG00000237119.1	chr20	61674967	61675563	.	377	.	Intron (ENST00000606208.1/ENSG00000272259.1, intron 1 of 1)	20	61669363	61685215	15853	1	ENST00000455711.1	5605
LINC01056	ENSG00000237119.1	chr20	61675199	61675795	.	249	.	Intron (ENST00000606208.1/ENSG00000272259.1, intron 1 of 1)	20	61669363	61685215	15853	1	ENST00000455711.1	5837
AC074391.1	ENSG00000204929.7	chr2	65938908	65939504	.	714	.	Intron (ENST00000606978.1/ENSG00000204929.7, intron 5 of 9)	2	65958809	65997238	38430	1	ENST00000414811.1	-19305
NUDT3	ENSG00000272325.1	chr6	34334033	34334629	.	730	.	Intron (ENST00000607016.1/ENSG00000272325.1, intron 1 of 4)	6	34247456	34360451	112996	2	ENST00000607016.1	25822
RP4-662A9.2	ENSG00000223586.1	chr6	134133474	134134070	.	612	.	Intron (ENST00000607033.1/ENSG00000227954.2, intron 2 of 8)	6	134142285	134172426	30142	1	ENST00000456347.1	-8215
RP11-386M24.9	ENSG00000271763.1	chr15	93154350	93154946	.	560	.	Intron (ENST00000607766.1/ENSG00000271763.1, intron 1 of 1)	15	93146140	93163245	17106	1	ENST00000607766.1	8211
RP11-386M24.9	ENSG00000271763.1	chr15	93154022	93154618	.	410	.	Intron (ENST00000607766.1/ENSG00000271763.1, intron 1 of 1)	15	93146140	93163245	17106	1	ENST00000607766.1	7883
USP6NL	ENSG00000148429.10	chr10	11525375	11525971	.	1000	.	Intron (ENST00000609104.1/ENSG00000148429.10, intron 13 of 14)	10	11502509	11574274	71766	2	ENST00000277575.5	48303
USP6NL	ENSG00000148429.10	chr10	11525579	11526175	.	568	.	Intron (ENST00000609104.1/ENSG00000148429.10, intron 13 of 14)	10	11502509	11574274	71766	2	ENST00000277575.5	48099
KCNJ6-IT1	ENSG00000233213.1	chr21	39084518	39085114	.	774	.	Intron (ENST00000609713.1/ENSG00000157542.8, intron 3 of 3)	21	39089405	39091872	2468	2	ENST00000435001.1	6758
NFYA	ENSG00000001167.10	chr6	41041028	41041624	.	1000	.	Promoter (<=1kb)	6	41040722	41065689	24968	1	ENST00000353205.5	307
CYP51A1	ENSG00000001630.11	chr7	91763945	91764207	.	1000	.	Promoter (<=1kb)	7	91742726	91764117	21392	2	ENST00000450723.1	0
MAD1L1	ENSG00000002822.11	chr7	2272343	2272539	.	1000	.	Promoter (<=1kb)	7	1855430	2272580	417151	2	ENST00000402746.1	41
LASP1	ENSG00000002834.13	chr17	37026043	37026639	.	1000	.	Promoter (<=1kb)	17	37026112	37078023	51912	1	ENST00000318008.6	0
CIAPIN1	ENSG00000005194.10	chr16	57481079	57481675	.	1000	.	Promoter (<=1kb)	16	57462081	57481440	19360	2	ENST00000394391.4	0
KMT2E	ENSG00000005483.15	chr7	104653975	104654271	.	1000	.	Promoter (<=1kb)	7	104654626	104754532	99907	1	ENST00000311117.3	-355
RHBDD2	ENSG00000005486.12	chr7	75508158	75508434	.	1000	.	Promoter (<=1kb)	7	75508266	75518239	9974	1	ENST00000006777.6	0
C19orf60	ENSG00000006015.13	chr19	18699323	18699919	.	1000	.	Promoter (<=1kb)	19	18699495	18703144	3650	1	ENST00000598375.1	0
RALA	ENSG00000006451.3	chr7	39662780	39663376	.	1000	.	Promoter (<=1kb)	7	39663082	39747723	84642	1	ENST00000005257.2	0
MARK4	ENSG00000007047.10	chr19	45582125	45582721	.	1000	.	Promoter (<=1kb)	19	45582546	45769504	186959	1	ENST00000587566.1	0
RHBDF1	ENSG00000007384.11	chr16	122470	123066	.	1000	.	Promoter (<=1kb)	16	108058	122629	14572	2	ENST00000262316.6	0
SYPL1	ENSG00000008282.3	chr7	105752744	105752928	.	1000	.	Promoter (<=1kb)	7	105730949	105752777	21829	2	ENST00000455385.2	0
SEC62	ENSG00000008952.12	chr3	169684504	169685100	.	1000	.	Promoter (<=1kb)	3	169684553	169716161	31609	1	ENST00000337002.4	0
RPS20	ENSG00000008988.5	chr8	56986618	56987214	.	1000	.	Promoter (<=1kb)	8	56979854	56987068	7215	2	ENST00000519807.1	0
REV3L	ENSG00000009413.11	chr6	111804128	111804724	.	1000	.	Promoter (<=1kb)	6	111620234	111804414	184181	2	ENST00000368802.3	0
BAZ1B	ENSG00000009954.6	chr7	72936312	72936602	.	1000	.	Promoter (<=1kb)	7	72854728	72936602	81875	2	ENST00000339594.4	0
RANBP9	ENSG00000010017.9	chr6	13712090	13712686	.	1000	.	Promoter (<=1kb)	6	13621730	13711796	90067	2	ENST00000011619.3	-295
HIVEP2	ENSG00000010818.4	chr6	143266878	143267474	.	1000	.	Promoter (<=1kb)	6	143072605	143266338	193734	2	ENST00000367603.2	-541
LYPLA2	ENSG00000011009.6	chr1	24117301	24117897	.	1000	.	Promoter (<=1kb)	1	24117460	24122029	4570	1	ENST00000374514.3	0
ABHD5	ENSG00000011198.3	chr3	43732193	43732789	.	1000	.	Promoter (<=1kb)	3	43732362	43760541	28180	1	ENST00000458276.2	0
PTBP1	ENSG00000011304.12	chr19	797916	798512	.	1000	.	Promoter (<=1kb)	19	798428	804083	5656	1	ENST00000587094.1	0
NUB1	ENSG00000013374.11	chr7	151038616	151039212	.	1000	.	Promoter (<=1kb)	7	151038785	151075535	36751	1	ENST00000413040.2	0
MATR3	ENSG00000015479.13	chr5	138629688	138629841	.	1000	.	Promoter (<=1kb)	5	138629672	138658637	28966	1	ENST00000504643.1	17
NUDCD3	ENSG00000015676.13	chr7	44529976	44530572	.	1000	.	Promoter (<=1kb)	7	44418720	44530479	111760	2	ENST00000355451.7	0
RTFDC1	ENSG00000022277.8	chr20	55043372	55043968	.	1000	.	Promoter (<=1kb)	20	55043647	55093943	50297	1	ENST00000023939.4	0
UBR2	ENSG00000024048.6	chr6	42531808	42532404	.	1000	.	Promoter (<=1kb)	6	42531800	42661242	129443	1	ENST00000372901.1	9
VIM	ENSG00000026025.9	chr10	17270391	17270987	.	1000	.	Promoter (<=1kb)	10	17270514	17271869	1356	1	ENST00000478746.1	0
ANK1	ENSG00000029534.15	chr8	41655056	41655400	.	1000	.	Promoter (<=1kb)	8	41510739	41655140	144402	2	ENST00000289734.7	0
RABEP1	ENSG00000029725.12	chr17	5185289	5185595	.	1000	.	Promoter (<=1kb)	17	5185558	5289129	103572	1	ENST00000262477.6	0
PNPLA6	ENSG00000032444.11	chr19	7600579	7600815	.	1000	.	Promoter (<=1kb)	19	7600592	7626462	25871	1	ENST00000600737.1	0
CHPF2	ENSG00000033100.10	chr7	150929293	150929889	.	1000	.	Promoter (<=1kb)	7	150929575	150932355	2781	1	ENST00000482173.1	0
TMSB10	ENSG00000034510.4	chr2	85132317	85132913	.	1000	.	Promoter (<=1kb)	2	85132749	85133795	1047	1	ENST00000233143.4	0
PEX3	ENSG00000034693.10	chr6	143771549	143772145	.	1000	.	Promoter (<=1kb)	6	143771944	143793398	21455	1	ENST00000367592.1	0
ZZZ3	ENSG00000036549.8	chr1	78148732	78149328	.	1000	.	Promoter (<=1kb)	1	78030573	78149104	118532	2	ENST00000370798.1	0
RTN4R	ENSG00000040608.9	chr22	20254849	20255445	.	1000	.	Promoter (<=1kb)	22	20228938	20255212	26275	2	ENST00000416372.1	0
FAM65C	ENSG00000042062.7	chr20	49307648	49308244	.	1000	.	Promoter (<=1kb)	20	49202645	49308065	105421	2	ENST00000327979.2	0
CAPG	ENSG00000042493.11	chr2	85645381	85645977	.	1000	.	Promoter (<=1kb)	2	85626269	85645555	19287	2	ENST00000409275.1	0
HSPA5	ENSG00000044574.7	chr9	128003357	128003552	.	1000	.	Promoter (<=1kb)	9	127997132	128003609	6478	2	ENST00000324460.6	57
FAM214A	ENSG00000047346.8	chr15	52971370	52971966	.	1000	.	Promoter (<=1kb)	15	52903798	52971569	67772	2	ENST00000566768.1	0
MAP4	ENSG00000047849.17	chr3	48129984	48130580	.	1000	.	Promoter (<=1kb)	3	47892186	48130329	238144	2	ENST00000395734.3	0
RFC2	ENSG00000049541.6	chr7	73668474	73669070	.	1000	.	Promoter (<=1kb)	7	73645829	73668719	22891	2	ENST00000352131.3	0
HERPUD1	ENSG00000051108.10	chr16	56965975	56966187	.	1000	.	Promoter (<=1kb)	16	56966054	56969466	3413	1	ENST00000562914.1	0
ENTPD2	ENSG00000054179.7	chr9	139942838	139943434	.	1000	.	Promoter (<=1kb)	9	139942559	139944065	1507	2	ENST00000460614.1	631
KIF1B	ENSG00000054523.12	chr1	10270119	10270715	.	1000	.	Promoter (<=1kb)	1	10270863	10368655	97793	1	ENST00000377093.4	-148
CUL1	ENSG00000055130.11	chr7	148395287	148395883	.	1000	.	Promoter (<=1kb)	7	148395737	148498117	102381	1	ENST00000602748.1	0
ZFR	ENSG00000056097.11	chr5	32444553	32445149	.	1000	.	Promoter (<=1kb)	5	32354456	32444867	90412	2	ENST00000265069.8	0
ZC3H11A	ENSG00000058673.11	chr1	203764957	203765186	.	1000	.	Promoter (<=1kb)	1	203764834	203823252	58419	1	ENST00000332127.4	124
UNKL	ENSG00000059145.14	chr16	1428946	1429542	.	1000	.	Promoter (<=1kb)	16	1417714	1429122	11409	2	ENST00000513783.1	0
MXD1	ENSG00000059728.6	chr2	70142138	70142734	.	1000	.	Promoter (<=1kb)	2	70142203	70170077	27875	1	ENST00000264444.2	0
MON2	ENSG00000061987.10	chr12	62860302	62860898	.	1000	.	Promoter (<=1kb)	12	62860597	62982673	122077	1	ENST00000280379.6	0
DGAT2	ENSG00000062282.10	chr11	75479316	75479912	.	1000	.	Promoter (<=1kb)	11	75479576	75507553	27978	1	ENST00000604935.1	0
SPHK2	ENSG00000063176.11	chr19	49122130	49122726	.	1000	.	Promoter (<=1kb)	19	49122548	49133030	10483	1	ENST00000340932.3	0
ISOC2	ENSG00000063241.3	chr19	55972670	55973266	.	1000	.	Promoter (<=1kb)	19	55964356	55972936	8581	2	ENST00000425675.2	0
HAGH	ENSG00000063854.8	chr16	1876761	1877357	.	1000	.	Promoter (<=1kb)	16	1858873	1876835	17963	2	ENST00000455446.2	0
HMG20B	ENSG00000064961.14	chr19	3576749	3577345	.	1000	.	Promoter (<=1kb)	19	3576883	3578442	1560	1	ENST00000461099.1	0
ZNF76	ENSG00000065029.10	chr6	35227188	35227784	.	1000	.	Promoter (<=1kb)	6	35227248	35260419	33172	1	ENST00000469195.1	0
TLE2	ENSG00000065717.10	chr19	3046757	3046994	.	1000	.	Promoter (<=1kb)	19	2997644	3047633	49990	2	ENST00000591529.1	639
MTHFD2	ENSG00000065911.7	chr2	74425880	74426207	.	1000	.	Promoter (<=1kb)	2	74425756	74433200	7445	1	ENST00000488086.1	125
PDE4A	ENSG00000065989.11	chr19	10527081	10527677	.	1000	.	Promoter (<=1kb)	19	10527449	10578325	50877	1	ENST00000592685.1	0
DIP2B	ENSG00000066084.8	chr12	50898718	50899314	.	1000	.	Promoter (<=1kb)	12	50898768	51074065	175298	1	ENST00000549620.1	0
NFYC	ENSG00000066136.15	chr1	41157314	41157512	.	1000	.	Promoter (<=1kb)	1	41157320	41224120	66801	1	ENST00000467203.1	0
ZFAT	ENSG00000066827.11	chr8	135724823	135725038	.	1000	.	Promoter (<=1kb)	8	135490636	135725205	234570	2	ENST00000523399.1	167
MTFR1	ENSG00000066855.11	chr8	66557075	66557671	.	1000	.	Promoter (<=1kb)	8	66556974	66622791	65818	1	ENST00000262146.4	102
IDI1	ENSG00000067064.6	chr10	1094829	1095425	.	1000	.	Promoter (<=1kb)	10	1085848	1095110	9263	2	ENST00000381344.3	0
PKM	ENSG00000067225.13	chr15	72523530	72523807	.	1000	.	Promoter (<=1kb)	15	72491370	72523684	32315	2	ENST00000319622.6	0
MEF2A	ENSG00000068305.13	chr15	100105831	100106427	.	1000	.	Promoter (<=1kb)	15	100105905	100256671	150767	1	ENST00000354410.5	0
TFE3	ENSG00000068323.12	chrX	48900499	48901095	.	1000	.	Promoter (<=1kb)	23	48886242	48900936	14695	2	ENST00000493583.1	0
PSME4	ENSG00000068878.10	chr2	54197599	54198195	.	1000	.	Promoter (<=1kb)	2	54091204	54197977	106774	2	ENST00000404125.1	0
KCNAB2	ENSG00000069424.10	chr1	6052015	6052272	.	1000	.	Promoter (<=1kb)	1	6052423	6161253	108831	1	ENST00000378097.1	-151
GAL	ENSG00000069482.6	chr11	68452274	68452870	.	1000	.	Promoter (<=1kb)	11	68451943	68458643	6701	1	ENST00000265643.3	332
UFD1L	ENSG00000070010.14	chr22	19466604	19466833	.	1000	.	Promoter (<=1kb)	22	19437433	19466738	29306	2	ENST00000263202.10	0
LRP6	ENSG00000070018.4	chr12	12419883	12420323	.	1000	.	Promoter (<=1kb)	12	12340022	12419946	79925	2	ENST00000535731.1	0
LRP6	ENSG00000070018.4	chr12	12419883	12420323	.	1000	.	Promoter (<=1kb)	12	12340022	12419946	79925	2	ENST00000535731.1	0
IKBKAP	ENSG00000070061.10	chr9	111696370	111696966	.	1000	.	Promoter (<=1kb)	9	111629797	111696396	66600	2	ENST00000374647.5	0
CLTCL1	ENSG00000070371.11	chr22	19278495	19279091	.	1000	.	Promoter (<=1kb)	22	19168246	19279184	110939	2	ENST00000413132.2	93
CLTCL1	ENSG00000070371.11	chr22	19279164	19279353	.	1000	.	Promoter (<=1kb)	22	19166986	19279208	112223	2	ENST00000353891.5	0
CLTCL1	ENSG00000070371.11	chr22	19279340	19279651	.	1000	.	Promoter (<=1kb)	22	19241557	19279239	37683	2	ENST00000449918.1	-102
ASNS	ENSG00000070669.12	chr7	97501302	97501898	.	1000	.	Promoter (<=1kb)	7	97481430	97501854	20425	2	ENST00000175506.4	0
PABPC1	ENSG00000070756.9	chr8	101734085	101734681	.	1000	.	Promoter (<=1kb)	8	101715327	101734315	18989	2	ENST00000519004.1	0
C16orf80	ENSG00000070761.3	chr16	58163270	58163419	.	1000	.	Promoter (<=1kb)	16	58147496	58163354	15859	2	ENST00000262498.3	0
ING3	ENSG00000071243.11	chr7	120590708	120591304	.	1000	.	Promoter (<=1kb)	7	120590803	120617270	26468	1	ENST00000315870.5	0
TCF3	ENSG00000071564.10	chr19	1652660	1652973	.	1000	.	Promoter (<=1kb)	19	1609293	1652604	43312	2	ENST00000262965.5	-57
TFRC	ENSG00000072274.8	chr3	195808556	195809152	.	1000	.	Promoter (<=1kb)	3	195776155	195808965	32811	2	ENST00000420415.1	0
UBE2D1	ENSG00000072401.10	chr10	60094552	60095148	.	1000	.	Promoter (<=1kb)	10	60094735	60130513	35779	1	ENST00000373910.4	0
UBE2D1	ENSG00000072401.10	chr10	60094843	60095439	.	1000	.	Promoter (<=1kb)	10	60094735	60130513	35779	1	ENST00000373910.4	109
PICALM	ENSG00000073921.13	chr11	85779821	85780417	.	1000	.	Promoter (<=1kb)	11	85668727	85780101	111375	2	ENST00000532317.1	0
EED	ENSG00000074266.13	chr11	85955777	85956373	.	1000	.	Promoter (<=1kb)	11	85955795	85989749	33955	1	ENST00000528180.1	0
SLC24A1	ENSG00000074621.9	chr15	65903195	65903791	.	1000	.	Promoter (<=1kb)	15	65903704	65945267	41564	1	ENST00000434116.2	0
ENO1	ENSG00000074800.9	chr1	8938417	8939013	.	1000	.	Promoter (<=1kb)	1	8921061	8938749	17689	2	ENST00000234590.4	0
KCNQ2	ENSG00000075043.13	chr20	62104156	62104752	.	1000	.	Promoter (<=1kb)	20	62037542	62103993	66452	2	ENST00000359689.1	-164
ACTB	ENSG00000075624.9	chr7	5568990	5569980	.	1000	.	Promoter (<=1kb)	7	5567372	5569294	1923	2	ENST00000493945.1	0
ACTB	ENSG00000075624.9	chr7	5569999	5570245	.	1000	.	Promoter (<=1kb)	7	5566787	5570232	3446	2	ENST00000425660.1	0
WDR62	ENSG00000075702.12	chr19	36545603	36546199	.	1000	.	Promoter (<=1kb)	19	36545783	36565206	19424	1	ENST00000378860.4	0
MKRN2	ENSG00000075975.11	chr3	12598495	12599091	.	1000	.	Promoter (<=1kb)	3	12598513	12625212	26700	1	ENST00000170447.7	0
LRCH4	ENSG00000077454.11	chr7	100183412	100184008	.	1000	.	Promoter (<=1kb)	7	100172283	100183776	11494	2	ENST00000310300.6	0
FAM76B	ENSG00000077458.8	chr11	95522500	95523096	.	1000	.	Promoter (<=1kb)	11	95502106	95522955	20850	2	ENST00000358780.5	0
PHF17	ENSG00000077684.11	chr4	129732334	129732930	.	1000	.	Promoter (<=1kb)	4	129732443	129770267	37825	1	ENST00000510308.1	0
GTF2I	ENSG00000077809.8	chr7	74071417	74072013	.	1000	.	Promoter (<=1kb)	7	74071994	74105440	33447	1	ENST00000485000.1	0
N4BP2	ENSG00000078177.9	chr4	40058218	40058814	.	1000	.	Promoter (<=1kb)	4	40058446	40159872	101427	1	ENST00000261435.6	0
SYNJ2	ENSG00000078269.9	chr6	158402597	158403193	.	1000	.	Promoter (<=1kb)	6	158402888	158515042	112155	1	ENST00000367121.3	0
PPP2R5C	ENSG00000078304.15	chr14	102227353	102227647	.	1000	.	Promoter (<=1kb)	14	102228135	102394326	166192	1	ENST00000422945.2	-488
ZCWPW1	ENSG00000078487.13	chr7	100026337	100026486	.	1000	.	Promoter (<=1kb)	7	100016769	100026415	9647	2	ENST00000472716.1	0
NRD1	ENSG00000078618.15	chr1	52344058	52344654	.	1000	.	Promoter (<=1kb)	1	52254863	52344477	89615	2	ENST00000352171.7	0
TP53INP2	ENSG00000078804.8	chr20	33291945	33292233	.	1000	.	Promoter (<=1kb)	20	33292094	33301243	9150	1	ENST00000374810.3	0
SENP1	ENSG00000079387.9	chr12	48499527	48500123	.	1000	.	Promoter (<=1kb)	12	48436681	48499617	62937	2	ENST00000552189.1	0
CIC	ENSG00000079432.3	chr19	42784803	42785055	.	1000	.	Promoter (<=1kb)	19	42784144	42791045	6902	1	ENST00000575839.2	660
KIF22	ENSG00000079616.8	chr16	29801664	29802260	.	1000	.	Promoter (<=1kb)	16	29802040	29816705	14666	1	ENST00000561482.1	0
DDX1	ENSG00000079785.10	chr2	15731741	15732337	.	1000	.	Promoter (<=1kb)	2	15731770	15771225	39456	1	ENST00000233084.3	0
RIF1	ENSG00000080345.13	chr2	152266317	152266913	.	1000	.	Promoter (<=1kb)	2	152266397	152331902	65506	1	ENST00000444746.2	0
RIF1	ENSG00000080345.13	chr2	152266516	152267112	.	1000	.	Promoter (<=1kb)	2	152266604	152331902	65299	1	ENST00000430328.2	0
RBL1	ENSG00000080839.7	chr20	35724138	35724734	.	1000	.	Promoter (<=1kb)	20	35624752	35724398	99647	2	ENST00000373664.3	0
MAGI3	ENSG00000081026.14	chr1	113932775	113933371	.	1000	.	Promoter (<=1kb)	1	113933371	114225056	291686	1	ENST00000369617.4	0
PCNP	ENSG00000081154.7	chr3	101292960	101293556	.	1000	.	Promoter (<=1kb)	3	101293030	101311615	18586	1	ENST00000498274.1	0
NFE2L1	ENSG00000082641.11	chr17	46125661	46126257	.	1000	.	Promoter (<=1kb)	17	46125691	46128508	2818	1	ENST00000579889.1	0
KAT6A	ENSG00000083168.5	chr8	41909358	41909954	.	1000	.	Promoter (<=1kb)	8	41786997	41909505	122509	2	ENST00000265713.2	0
TXLNA	ENSG00000084652.11	chr1	32645147	32645743	.	1000	.	Promoter (<=1kb)	1	32645287	32663886	18600	1	ENST00000373610.3	0
BCORL1	ENSG00000085185.11	chrX	129116262	129116858	.	1000	.	Promoter (<=1kb)	23	129116586	129191638	75053	1	ENST00000218147.7	0
TAF9	ENSG00000085231.9	chr5	68665019	68665615	.	1000	.	Promoter (<=1kb)	5	68646811	68665369	18559	2	ENST00000380822.4	0
WDR47	ENSG00000085433.11	chr1	109584073	109584669	.	1000	.	Promoter (<=1kb)	1	109512836	109584608	71773	2	ENST00000400794.3	0
EPS15	ENSG00000085832.12	chr1	51984411	51985007	.	1000	.	Promoter (<=1kb)	1	51819935	51984913	164979	2	ENST00000371730.2	0
PPEF1	ENSG00000086717.14	chrX	18693173	18693769	.	1000	.	Promoter (<=1kb)	23	18694029	18716028	22000	1	ENST00000486029.1	-260
ATXN7L3	ENSG00000087152.11	chr17	42277163	42277406	.	1000	.	Promoter (<=1kb)	17	42271751	42277220	5470	2	ENST00000587097.1	0
UIMC1	ENSG00000087206.12	chr5	176433558	176434154	.	1000	.	Promoter (<=1kb)	5	176332051	176433582	101532	2	ENST00000506128.1	0
PTPN4	ENSG00000088179.4	chr2	120517240	120517836	.	1000	.	Promoter (<=1kb)	2	120517530	120567460	49931	1	ENST00000460162.1	0
RPL6	ENSG00000089009.11	chr12	112856398	112856994	.	1000	.	Promoter (<=1kb)	12	112844670	112856642	11973	2	ENST00000551291.2	0
GCN1L1	ENSG00000089154.6	chr12	120632196	120632792	.	1000	.	Promoter (<=1kb)	12	120565007	120632513	67507	2	ENST00000300648.6	0
RPLP0	ENSG00000089157.11	chr12	120638680	120638907	.	1000	.	Promoter (<=1kb)	12	120634502	120638902	4401	2	ENST00000551150.1	0
FUS	ENSG00000089280.14	chr16	31191780	31192169	.	1000	.	Promoter (<=1kb)	16	31191472	31202896	11425	1	ENST00000568685.1	309
RCOR1	ENSG00000089902.8	chr14	103058216	103058812	.	1000	.	Promoter (<=1kb)	14	103058998	103196913	137916	1	ENST00000262241.6	-186
NDUFB2	ENSG00000090266.8	chr7	140396392	140396988	.	1000	.	Promoter (<=1kb)	7	140396471	140422590	26120	1	ENST00000476279.1	0
SPG21	ENSG00000090487.6	chr15	65281941	65282537	.	1000	.	Promoter (<=1kb)	15	65255362	65282274	26913	2	ENST00000204566.2	0
AARS	ENSG00000090861.11	chr16	70322937	70323533	.	1000	.	Promoter (<=1kb)	16	70286198	70323446	37249	2	ENST00000261772.8	0
PUS7	ENSG00000091127.9	chr7	105162013	105162609	.	1000	.	Promoter (<=1kb)	7	105096958	105162705	65748	2	ENST00000356362.2	96
CLSPN	ENSG00000092853.9	chr1	36234984	36235580	.	1000	.	Promoter (<=1kb)	1	36185819	36235568	49750	2	ENST00000251195.5	0
CDC45	ENSG00000093009.5	chr22	19467671	19467822	.	1000	.	Promoter (<=1kb)	22	19467673	19484967	17295	1	ENST00000487669.1	0
COMT	ENSG00000093010.7	chr22	19929101	19929697	.	1000	.	Promoter (<=1kb)	22	19929130	19957498	28369	1	ENST00000361682.6	0
SEC22C	ENSG00000093183.9	chr3	42642018	42642614	.	1000	.	Promoter (<=1kb)	3	42589496	42642572	53077	2	ENST00000417572.1	0
XYLB	ENSG00000093217.5	chr3	38387993	38388589	.	1000	.	Promoter (<=1kb)	3	38388251	38398649	10399	1	ENST00000427323.1	0
HOOK2	ENSG00000095066.7	chr19	12904339	12904935	.	1000	.	Promoter (<=1kb)	19	12885316	12903396	18081	2	ENST00000593143.1	-944
HSP90AB1	ENSG00000096384.15	chr6	44214051	44214409	.	1000	.	Promoter (<=1kb)	6	44214824	44221620	6797	1	ENST00000353801.3	-415
HSP90AB1	ENSG00000096384.15	chr6	44215082	44215379	.	1000	.	Promoter (<=1kb)	6	44215603	44221620	6018	1	ENST00000371554.1	-224
HNRNPH3	ENSG00000096746.13	chr10	70091831	70092427	.	1000	.	Promoter (<=1kb)	10	70091832	70102944	11113	1	ENST00000265866.7	0
MYO9B	ENSG00000099331.9	chr19	17186060	17186656	.	1000	.	Promoter (<=1kb)	19	17186591	17324104	137514	1	ENST00000595618.1	0
IZUMO4	ENSG00000099840.9	chr19	2096113	2096458	.	1000	.	Promoter (<=1kb)	19	2096380	2098803	2424	1	ENST00000481489.1	0
ZDHHC8	ENSG00000099904.11	chr22	20118499	20119095	.	1000	.	Promoter (<=1kb)	22	20119330	20135530	16201	1	ENST00000334554.7	-235
MED15	ENSG00000099917.13	chr22	20850622	20851218	.	1000	.	Promoter (<=1kb)	22	20850200	20909422	59223	1	ENST00000445987.1	423
MED15	ENSG00000099917.13	chr22	20861744	20862050	.	1000	.	Promoter (<=1kb)	22	20861828	20918780	56953	1	ENST00000444094.1	0
CRKL	ENSG00000099942.8	chr22	21271237	21271833	.	1000	.	Promoter (<=1kb)	22	21271714	21308037	36324	1	ENST00000354336.3	0
CRKL	ENSG00000099942.8	chr22	21271575	21272171	.	1000	.	Promoter (<=1kb)	22	21271714	21308037	36324	1	ENST00000354336.3	0
HIRA	ENSG00000100084.10	chr22	19419223	19419374	.	1000	.	Promoter (<=1kb)	22	19318221	19419256	101036	2	ENST00000263208.5	0
TPTEP1	ENSG00000100181.17	chr22	17081838	17082434	.	1000	.	Promoter (<=1kb)	22	17082777	17179632	96856	1	ENST00000558085.2	-343
DDX17	ENSG00000100201.14	chr22	38901612	38902208	.	1000	.	Promoter (<=1kb)	22	38894558	38901906	7349	2	ENST00000467279.1	0
PCK2	ENSG00000100889.7	chr14	24563359	24563955	.	1000	.	Promoter (<=1kb)	14	24563368	24569771	6404	1	ENST00000396973.4	0
TM9SF1	ENSG00000100926.10	chr14	24664617	24665213	.	1000	.	Promoter (<=1kb)	14	24658349	24664893	6545	2	ENST00000261789.4	0
PCIF1	ENSG00000100982.7	chr20	44563025	44563621	.	1000	.	Promoter (<=1kb)	20	44563267	44576662	13396	1	ENST00000372409.3	0
TRPC4AP	ENSG00000100991.7	chr20	33680248	33680844	.	1000	.	Promoter (<=1kb)	20	33590207	33680610	90404	2	ENST00000451813.2	0
ADNP	ENSG00000101126.11	chr20	49548176	49548513	.	1000	.	Promoter (<=1kb)	20	49506840	49547958	41119	2	ENST00000396032.3	-219
MROH8	ENSG00000101353.10	chr20	35807374	35807970	.	1000	.	Promoter (<=1kb)	20	35729629	35807962	78334	2	ENST00000343811.4	0
NOP56	ENSG00000101361.10	chr20	2633109	2633258	.	1000	.	Promoter (<=1kb)	20	2633278	2636158	2881	1	ENST00000494697.1	-20
TTI1	ENSG00000101407.8	chr20	36661833	36662429	.	1000	.	Promoter (<=1kb)	20	36611409	36661863	50455	2	ENST00000373448.2	0
RNF125	ENSG00000101695.4	chr18	29616373	29616969	.	1000	.	Promoter (<=1kb)	18	29617148	29646104	28957	1	ENST00000580209.1	-179
XIAP	ENSG00000101966.8	chrX	122993782	122994378	.	1000	.	Promoter (<=1kb)	23	122993877	123047829	53953	1	ENST00000371199.3	0
KPNA3	ENSG00000102753.5	chr13	50366524	50367120	.	1000	.	Promoter (<=1kb)	13	50273447	50367057	93611	2	ENST00000261667.3	0
NFAT5	ENSG00000102908.16	chr16	69599681	69599991	.	1000	.	Promoter (<=1kb)	16	69599887	69738569	138683	1	ENST00000354436.2	0
ZNF821	ENSG00000102984.10	chr16	71929151	71929461	.	1000	.	Promoter (<=1kb)	16	71913911	71929239	15329	2	ENST00000561700.2	0
SETD6	ENSG00000103037.7	chr16	58549559	58549712	.	1000	.	Promoter (<=1kb)	16	58549695	58553407	3713	1	ENST00000422445.1	0
CMC2	ENSG00000103121.4	chr16	81040239	81040835	.	1000	.	Promoter (<=1kb)	16	81009699	81040476	30778	2	ENST00000570195.1	0
CMC2	ENSG00000103121.4	chr16	81040465	81041061	.	1000	.	Promoter (<=1kb)	16	81009699	81040476	30778	2	ENST00000570195.1	0
COTL1	ENSG00000103187.6	chr16	84651556	84652152	.	1000	.	Promoter (<=1kb)	16	84599200	84651683	52484	2	ENST00000262428.4	0
NME4	ENSG00000103202.8	chr16	447669	447959	.	1000	.	Promoter (<=1kb)	16	447742	450416	2675	1	ENST00000450036.1	0
EEF2K	ENSG00000103319.7	chr16	22217289	22217885	.	1000	.	Promoter (<=1kb)	16	22217603	22297954	80352	1	ENST00000263026.5	0
PIEZO1	ENSG00000103335.15	chr16	88851733	88852329	.	1000	.	Promoter (<=1kb)	16	88781754	88851619	69866	2	ENST00000301015.9	-115
AAGAB	ENSG00000103591.8	chr15	67546929	67547236	.	1000	.	Promoter (<=1kb)	15	67493371	67547074	53704	2	ENST00000261880.5	0
HERC1	ENSG00000103657.9	chr15	64125940	64126536	.	1000	.	Promoter (<=1kb)	15	63900817	64126087	225271	2	ENST00000443617.2	0
GABPB1	ENSG00000104064.12	chr15	50647263	50647508	.	1000	.	Promoter (<=1kb)	15	50569460	50647350	77891	2	ENST00000220429.8	0
EIF3J	ENSG00000104131.8	chr15	44829182	44829778	.	1000	.	Promoter (<=1kb)	15	44829255	44855001	25747	1	ENST00000261868.5	0
NBN	ENSG00000104320.9	chr8	90996348	90996944	.	1000	.	Promoter (<=1kb)	8	90945564	90996944	51381	2	ENST00000265433.3	0
UBE2W	ENSG00000104343.15	chr8	74790432	74791028	.	1000	.	Promoter (<=1kb)	8	74692332	74791060	98729	2	ENST00000453587.2	32
SNX16	ENSG00000104497.9	chr8	82754202	82754798	.	1000	.	Promoter (<=1kb)	8	82711816	82754428	42613	2	ENST00000353788.4	0
SNX16	ENSG00000104497.9	chr8	82754422	82755018	.	1000	.	Promoter (<=1kb)	8	82711816	82754428	42613	2	ENST00000353788.4	0
GSDMD	ENSG00000104518.6	chr8	144635179	144635371	.	1000	.	Promoter (<=1kb)	8	144635377	144645232	9856	1	ENST00000526406.1	-6
EEF1D	ENSG00000104529.13	chr8	144679356	144679952	.	1000	.	Promoter (<=1kb)	8	144661867	144679845	17979	2	ENST00000419152.2	0
INTS10	ENSG00000104613.7	chr8	19674896	19675492	.	1000	.	Promoter (<=1kb)	8	19674902	19677164	2263	1	ENST00000518424.1	0
LEPROTL1	ENSG00000104660.13	chr8	29952635	29953231	.	1000	.	Promoter (<=1kb)	8	29952914	29966040	13127	1	ENST00000321250.8	0
SNRNP70	ENSG00000104852.10	chr19	49588441	49589037	.	1000	.	Promoter (<=1kb)	19	49588676	49611855	23180	1	ENST00000601065.1	0
LYL1	ENSG00000104903.4	chr19	13213542	13213776	.	1000	.	Promoter (<=1kb)	19	13209847	13213681	3835	2	ENST00000264824.4	0
OAZ1	ENSG00000104904.8	chr19	2269379	2269621	.	1000	.	Promoter (<=1kb)	19	2269485	2273332	3848	1	ENST00000582888.4	0
IL4I1	ENSG00000104951.11	chr19	50432275	50432871	.	1000	.	Promoter (<=1kb)	19	50392911	50432673	39763	2	ENST00000601717.1	0
RPS16	ENSG00000105193.4	chr19	39926246	39926842	.	1000	.	Promoter (<=1kb)	19	39923847	39926555	2709	2	ENST00000599539.1	0
AKT2	ENSG00000105221.12	chr19	40790902	40791498	.	1000	.	Promoter (<=1kb)	19	40736224	40791302	55079	2	ENST00000392038.2	0
TJP3	ENSG00000105289.10	chr19	3721465	3721722	.	1000	.	Promoter (<=1kb)	19	3721615	3730285	8671	1	ENST00000587912.1	0
HNRNPUL1	ENSG00000105323.12	chr19	41770173	41770769	.	1000	.	Promoter (<=1kb)	19	41770236	41813281	43046	1	ENST00000392006.3	0
[truncated: 8,920 more rows]

## Sheet: K562 Promoter Sites
Gene name	Gene ID	Chrom	Start	End	Comment	Score		Annotation	Chromosome	Start	End	geneLength	geneStrand	Transcript ID	Distance to TSS
NFYA	ENSG00000001167.10	chr6	41041028	41041624	.	1000	.	Promoter (<=1kb)	6	41040722	41065689	24968	1	ENST00000353205.5	307
CYP51A1	ENSG00000001630.11	chr7	91763945	91764207	.	1000	.	Promoter (<=1kb)	7	91742726	91764117	21392	2	ENST00000450723.1	0
MAD1L1	ENSG00000002822.11	chr7	2272343	2272539	.	1000	.	Promoter (<=1kb)	7	1855430	2272580	417151	2	ENST00000402746.1	41
LASP1	ENSG00000002834.13	chr17	37026043	37026639	.	1000	.	Promoter (<=1kb)	17	37026112	37078023	51912	1	ENST00000318008.6	0
CIAPIN1	ENSG00000005194.10	chr16	57481079	57481675	.	1000	.	Promoter (<=1kb)	16	57462081	57481440	19360	2	ENST00000394391.4	0
KMT2E	ENSG00000005483.15	chr7	104653975	104654271	.	1000	.	Promoter (<=1kb)	7	104654626	104754532	99907	1	ENST00000311117.3	-355
RHBDD2	ENSG00000005486.12	chr7	75508158	75508434	.	1000	.	Promoter (<=1kb)	7	75508266	75518239	9974	1	ENST00000006777.6	0
C19orf60	ENSG00000006015.13	chr19	18699323	18699919	.	1000	.	Promoter (<=1kb)	19	18699495	18703144	3650	1	ENST00000598375.1	0
RALA	ENSG00000006451.3	chr7	39662780	39663376	.	1000	.	Promoter (<=1kb)	7	39663082	39747723	84642	1	ENST00000005257.2	0
MARK4	ENSG00000007047.10	chr19	45582125	45582721	.	1000	.	Promoter (<=1kb)	19	45582546	45769504	186959	1	ENST00000587566.1	0
RHBDF1	ENSG00000007384.11	chr16	122470	123066	.	1000	.	Promoter (<=1kb)	16	108058	122629	14572	2	ENST00000262316.6	0
SYPL1	ENSG00000008282.3	chr7	105752744	105752928	.	1000	.	Promoter (<=1kb)	7	105730949	105752777	21829	2	ENST00000455385.2	0
SEC62	ENSG00000008952.12	chr3	169684504	169685100	.	1000	.	Promoter (<=1kb)	3	169684553	169716161	31609	1	ENST00000337002.4	0
RPS20	ENSG00000008988.5	chr8	56986618	56987214	.	1000	.	Promoter (<=1kb)	8	56979854	56987068	7215	2	ENST00000519807.1	0
REV3L	ENSG00000009413.11	chr6	111804128	111804724	.	1000	.	Promoter (<=1kb)	6	111620234	111804414	184181	2	ENST00000368802.3	0
BAZ1B	ENSG00000009954.6	chr7	72936312	72936602	.	1000	.	Promoter (<=1kb)	7	72854728	72936602	81875	2	ENST00000339594.4	0
RANBP9	ENSG00000010017.9	chr6	13712090	13712686	.	1000	.	Promoter (<=1kb)	6	13621730	13711796	90067	2	ENST00000011619.3	-295
HIVEP2	ENSG00000010818.4	chr6	143266878	143267474	.	1000	.	Promoter (<=1kb)	6	143072605	143266338	193734	2	ENST00000367603.2	-541
LYPLA2	ENSG00000011009.6	chr1	24117301	24117897	.	1000	.	Promoter (<=1kb)	1	24117460	24122029	4570	1	ENST00000374514.3	0
ABHD5	ENSG00000011198.3	chr3	43732193	43732789	.	1000	.	Promoter (<=1kb)	3	43732362	43760541	28180	1	ENST00000458276.2	0
PTBP1	ENSG00000011304.12	chr19	797916	798512	.	1000	.	Promoter (<=1kb)	19	798428	804083	5656	1	ENST00000587094.1	0
NUB1	ENSG00000013374.11	chr7	151038616	151039212	.	1000	.	Promoter (<=1kb)	7	151038785	151075535	36751	1	ENST00000413040.2	0
MATR3	ENSG00000015479.13	chr5	138629688	138629841	.	1000	.	Promoter (<=1kb)	5	138629672	138658637	28966	1	ENST00000504643.1	17
NUDCD3	ENSG00000015676.13	chr7	44529976	44530572	.	1000	.	Promoter (<=1kb)	7	44418720	44530479	111760	2	ENST00000355451.7	0
RTFDC1	ENSG00000022277.8	chr20	55043372	55043968	.	1000	.	Promoter (<=1kb)	20	55043647	55093943	50297	1	ENST00000023939.4	0
UBR2	ENSG00000024048.6	chr6	42531808	42532404	.	1000	.	Promoter (<=1kb)	6	42531800	42661242	129443	1	ENST00000372901.1	9
VIM	ENSG00000026025.9	chr10	17270391	17270987	.	1000	.	Promoter (<=1kb)	10	17270514	17271869	1356	1	ENST00000478746.1	0
ANK1	ENSG00000029534.15	chr8	41655056	41655400	.	1000	.	Promoter (<=1kb)	8	41510739	41655140	144402	2	ENST00000289734.7	0
RABEP1	ENSG00000029725.12	chr17	5185289	5185595	.	1000	.	Promoter (<=1kb)	17	5185558	5289129	103572	1	ENST00000262477.6	0
PNPLA6	ENSG00000032444.11	chr19	7600579	7600815	.	1000	.	Promoter (<=1kb)	19	7600592	7626462	25871	1	ENST00000600737.1	0
CHPF2	ENSG00000033100.10	chr7	150929293	150929889	.	1000	.	Promoter (<=1kb)	7	150929575	150932355	2781	1	ENST00000482173.1	0
TMSB10	ENSG00000034510.4	chr2	85132317	85132913	.	1000	.	Promoter (<=1kb)	2	85132749	85133795	1047	1	ENST00000233143.4	0
PEX3	ENSG00000034693.10	chr6	143771549	143772145	.	1000	.	Promoter (<=1kb)	6	143771944	143793398	21455	1	ENST00000367592.1	0
ZZZ3	ENSG00000036549.8	chr1	78148732	78149328	.	1000	.	Promoter (<=1kb)	1	78030573	78149104	118532	2	ENST00000370798.1	0
RTN4R	ENSG00000040608.9	chr22	20254849	20255445	.	1000	.	Promoter (<=1kb)	22	20228938	20255212	26275	2	ENST00000416372.1	0
FAM65C	ENSG00000042062.7	chr20	49307648	49308244	.	1000	.	Promoter (<=1kb)	20	49202645	49308065	105421	2	ENST00000327979.2	0
CAPG	ENSG00000042493.11	chr2	85645381	85645977	.	1000	.	Promoter (<=1kb)	2	85626269	85645555	19287	2	ENST00000409275.1	0
HSPA5	ENSG00000044574.7	chr9	128003357	128003552	.	1000	.	Promoter (<=1kb)	9	127997132	128003609	6478	2	ENST00000324460.6	57
FAM214A	ENSG00000047346.8	chr15	52971370	52971966	.	1000	.	Promoter (<=1kb)	15	52903798	52971569	67772	2	ENST00000566768.1	0
MAP4	ENSG00000047849.17	chr3	48129984	48130580	.	1000	.	Promoter (<=1kb)	3	47892186	48130329	238144	2	ENST00000395734.3	0
RFC2	ENSG00000049541.6	chr7	73668474	73669070	.	1000	.	Promoter (<=1kb)	7	73645829	73668719	22891	2	ENST00000352131.3	0
HERPUD1	ENSG00000051108.10	chr16	56965975	56966187	.	1000	.	Promoter (<=1kb)	16	56966054	56969466	3413	1	ENST00000562914.1	0
ENTPD2	ENSG00000054179.7	chr9	139942838	139943434	.	1000	.	Promoter (<=1kb)	9	139942559	139944065	1507	2	ENST00000460614.1	631
KIF1B	ENSG00000054523.12	chr1	10270119	10270715	.	1000	.	Promoter (<=1kb)	1	10270863	10368655	97793	1	ENST00000377093.4	-148
CUL1	ENSG00000055130.11	chr7	148395287	148395883	.	1000	.	Promoter (<=1kb)	7	148395737	148498117	102381	1	ENST00000602748.1	0
ZFR	ENSG00000056097.11	chr5	32444553	32445149	.	1000	.	Promoter (<=1kb)	5	32354456	32444867	90412	2	ENST00000265069.8	0
ZC3H11A	ENSG00000058673.11	chr1	203764957	203765186	.	1000	.	Promoter (<=1kb)	1	203764834	203823252	58419	1	ENST00000332127.4	124
UNKL	ENSG00000059145.14	chr16	1428946	1429542	.	1000	.	Promoter (<=1kb)	16	1417714	1429122	11409	2	ENST00000513783.1	0
MXD1	ENSG00000059728.6	chr2	70142138	70142734	.	1000	.	Promoter (<=1kb)	2	70142203	70170077	27875	1	ENST00000264444.2	0
MON2	ENSG00000061987.10	chr12	62860302	62860898	.	1000	.	Promoter (<=1kb)	12	62860597	62982673	122077	1	ENST00000280379.6	0
DGAT2	ENSG00000062282.10	chr11	75479316	75479912	.	1000	.	Promoter (<=1kb)	11	75479576	75507553	27978	1	ENST00000604935.1	0
SPHK2	ENSG00000063176.11	chr19	49122130	49122726	.	1000	.	Promoter (<=1kb)	19	49122548	49133030	10483	1	ENST00000340932.3	0
ISOC2	ENSG00000063241.3	chr19	55972670	55973266	.	1000	.	Promoter (<=1kb)	19	55964356	55972936	8581	2	ENST00000425675.2	0
HAGH	ENSG00000063854.8	chr16	1876761	1877357	.	1000	.	Promoter (<=1kb)	16	1858873	1876835	17963	2	ENST00000455446.2	0
HMG20B	ENSG00000064961.14	chr19	3576749	3577345	.	1000	.	Promoter (<=1kb)	19	3576883	3578442	1560	1	ENST00000461099.1	0
ZNF76	ENSG00000065029.10	chr6	35227188	35227784	.	1000	.	Promoter (<=1kb)	6	35227248	35260419	33172	1	ENST00000469195.1	0
TLE2	ENSG00000065717.10	chr19	3046757	3046994	.	1000	.	Promoter (<=1kb)	19	2997644	3047633	49990	2	ENST00000591529.1	639
MTHFD2	ENSG00000065911.7	chr2	74425880	74426207	.	1000	.	Promoter (<=1kb)	2	74425756	74433200	7445	1	ENST00000488086.1	125
PDE4A	ENSG00000065989.11	chr19	10527081	10527677	.	1000	.	Promoter (<=1kb)	19	10527449	10578325	50877	1	ENST00000592685.1	0
DIP2B	ENSG00000066084.8	chr12	50898718	50899314	.	1000	.	Promoter (<=1kb)	12	50898768	51074065	175298	1	ENST00000549620.1	0
NFYC	ENSG00000066136.15	chr1	41157314	41157512	.	1000	.	Promoter (<=1kb)	1	41157320	41224120	66801	1	ENST00000467203.1	0
ZFAT	ENSG00000066827.11	chr8	135724823	135725038	.	1000	.	Promoter (<=1kb)	8	135490636	135725205	234570	2	ENST00000523399.1	167
MTFR1	ENSG00000066855.11	chr8	66557075	66557671	.	1000	.	Promoter (<=1kb)	8	66556974	66622791	65818	1	ENST00000262146.4	102
IDI1	ENSG00000067064.6	chr10	1094829	1095425	.	1000	.	Promoter (<=1kb)	10	1085848	1095110	9263	2	ENST00000381344.3	0
PKM	ENSG00000067225.13	chr15	72523530	72523807	.	1000	.	Promoter (<=1kb)	15	72491370	72523684	32315	2	ENST00000319622.6	0
MEF2A	ENSG00000068305.13	chr15	100105831	100106427	.	1000	.	Promoter (<=1kb)	15	100105905	100256671	150767	1	ENST00000354410.5	0
TFE3	ENSG00000068323.12	chrX	48900499	48901095	.	1000	.	Promoter (<=1kb)	23	48886242	48900936	14695	2	ENST00000493583.1	0
PSME4	ENSG00000068878.10	chr2	54197599	54198195	.	1000	.	Promoter (<=1kb)	2	54091204	54197977	106774	2	ENST00000404125.1	0
KCNAB2	ENSG00000069424.10	chr1	6052015	6052272	.	1000	.	Promoter (<=1kb)	1	6052423	6161253	108831	1	ENST00000378097.1	-151
GAL	ENSG00000069482.6	chr11	68452274	68452870	.	1000	.	Promoter (<=1kb)	11	68451943	68458643	6701	1	ENST00000265643.3	332
UFD1L	ENSG00000070010.14	chr22	19466604	19466833	.	1000	.	Promoter (<=1kb)	22	19437433	19466738	29306	2	ENST00000263202.10	0
LRP6	ENSG00000070018.4	chr12	12419883	12420323	.	1000	.	Promoter (<=1kb)	12	12340022	12419946	79925	2	ENST00000535731.1	0
LRP6	ENSG00000070018.4	chr12	12419883	12420323	.	1000	.	Promoter (<=1kb)	12	12340022	12419946	79925	2	ENST00000535731.1	0
IKBKAP	ENSG00000070061.10	chr9	111696370	111696966	.	1000	.	Promoter (<=1kb)	9	111629797	111696396	66600	2	ENST00000374647.5	0
CLTCL1	ENSG00000070371.11	chr22	19278495	19279091	.	1000	.	Promoter (<=1kb)	22	19168246	19279184	110939	2	ENST00000413132.2	93
CLTCL1	ENSG00000070371.11	chr22	19279164	19279353	.	1000	.	Promoter (<=1kb)	22	19166986	19279208	112223	2	ENST00000353891.5	0
CLTCL1	ENSG00000070371.11	chr22	19279340	19279651	.	1000	.	Promoter (<=1kb)	22	19241557	19279239	37683	2	ENST00000449918.1	-102
ASNS	ENSG00000070669.12	chr7	97501302	97501898	.	1000	.	Promoter (<=1kb)	7	97481430	97501854	20425	2	ENST00000175506.4	0
PABPC1	ENSG00000070756.9	chr8	101734085	101734681	.	1000	.	Promoter (<=1kb)	8	101715327	101734315	18989	2	ENST00000519004.1	0
C16orf80	ENSG00000070761.3	chr16	58163270	58163419	.	1000	.	Promoter (<=1kb)	16	58147496	58163354	15859	2	ENST00000262498.3	0
ING3	ENSG00000071243.11	chr7	120590708	120591304	.	1000	.	Promoter (<=1kb)	7	120590803	120617270	26468	1	ENST00000315870.5	0
TCF3	ENSG00000071564.10	chr19	1652660	1652973	.	1000	.	Promoter (<=1kb)	19	1609293	1652604	43312	2	ENST00000262965.5	-57
TFRC	ENSG00000072274.8	chr3	195808556	195809152	.	1000	.	Promoter (<=1kb)	3	195776155	195808965	32811	2	ENST00000420415.1	0
UBE2D1	ENSG00000072401.10	chr10	60094552	60095148	.	1000	.	Promoter (<=1kb)	10	60094735	60130513	35779	1	ENST00000373910.4	0
UBE2D1	ENSG00000072401.10	chr10	60094843	60095439	.	1000	.	Promoter (<=1kb)	10	60094735	60130513	35779	1	ENST00000373910.4	109
PICALM	ENSG00000073921.13	chr11	85779821	85780417	.	1000	.	Promoter (<=1kb)	11	85668727	85780101	111375	2	ENST00000532317.1	0
EED	ENSG00000074266.13	chr11	85955777	85956373	.	1000	.	Promoter (<=1kb)	11	85955795	85989749	33955	1	ENST00000528180.1	0
SLC24A1	ENSG00000074621.9	chr15	65903195	65903791	.	1000	.	Promoter (<=1kb)	15	65903704	65945267	41564	1	ENST00000434116.2	0
ENO1	ENSG00000074800.9	chr1	8938417	8939013	.	1000	.	Promoter (<=1kb)	1	8921061	8938749	17689	2	ENST00000234590.4	0
KCNQ2	ENSG00000075043.13	chr20	62104156	62104752	.	1000	.	Promoter (<=1kb)	20	62037542	62103993	66452	2	ENST00000359689.1	-164
ACTB	ENSG00000075624.9	chr7	5568990	5569980	.	1000	.	Promoter (<=1kb)	7	5567372	5569294	1923	2	ENST00000493945.1	0
ACTB	ENSG00000075624.9	chr7	5569999	5570245	.	1000	.	Promoter (<=1kb)	7	5566787	5570232	3446	2	ENST00000425660.1	0
WDR62	ENSG00000075702.12	chr19	36545603	36546199	.	1000	.	Promoter (<=1kb)	19	36545783	36565206	19424	1	ENST00000378860.4	0
MKRN2	ENSG00000075975.11	chr3	12598495	12599091	.	1000	.	Promoter (<=1kb)	3	12598513	12625212	26700	1	ENST00000170447.7	0
LRCH4	ENSG00000077454.11	chr7	100183412	100184008	.	1000	.	Promoter (<=1kb)	7	100172283	100183776	11494	2	ENST00000310300.6	0
FAM76B	ENSG00000077458.8	chr11	95522500	95523096	.	1000	.	Promoter (<=1kb)	11	95502106	95522955	20850	2	ENST00000358780.5	0
PHF17	ENSG00000077684.11	chr4	129732334	129732930	.	1000	.	Promoter (<=1kb)	4	129732443	129770267	37825	1	ENST00000510308.1	0
GTF2I	ENSG00000077809.8	chr7	74071417	74072013	.	1000	.	Promoter (<=1kb)	7	74071994	74105440	33447	1	ENST00000485000.1	0
N4BP2	ENSG00000078177.9	chr4	40058218	40058814	.	1000	.	Promoter (<=1kb)	4	40058446	40159872	101427	1	ENST00000261435.6	0
SYNJ2	ENSG00000078269.9	chr6	158402597	158403193	.	1000	.	Promoter (<=1kb)	6	158402888	158515042	112155	1	ENST00000367121.3	0
PPP2R5C	ENSG00000078304.15	chr14	102227353	102227647	.	1000	.	Promoter (<=1kb)	14	102228135	102394326	166192	1	ENST00000422945.2	-488
ZCWPW1	ENSG00000078487.13	chr7	100026337	100026486	.	1000	.	Promoter (<=1kb)	7	100016769	100026415	9647	2	ENST00000472716.1	0
NRD1	ENSG00000078618.15	chr1	52344058	52344654	.	1000	.	Promoter (<=1kb)	1	52254863	52344477	89615	2	ENST00000352171.7	0
TP53INP2	ENSG00000078804.8	chr20	33291945	33292233	.	1000	.	Promoter (<=1kb)	20	33292094	33301243	9150	1	ENST00000374810.3	0
SENP1	ENSG00000079387.9	chr12	48499527	48500123	.	1000	.	Promoter (<=1kb)	12	48436681	48499617	62937	2	ENST00000552189.1	0
CIC	ENSG00000079432.3	chr19	42784803	42785055	.	1000	.	Promoter (<=1kb)	19	42784144	42791045	6902	1	ENST00000575839.2	660
KIF22	ENSG00000079616.8	chr16	29801664	29802260	.	1000	.	Promoter (<=1kb)	16	29802040	29816705	14666	1	ENST00000561482.1	0
DDX1	ENSG00000079785.10	chr2	15731741	15732337	.	1000	.	Promoter (<=1kb)	2	15731770	15771225	39456	1	ENST00000233084.3	0
RIF1	ENSG00000080345.13	chr2	152266317	152266913	.	1000	.	Promoter (<=1kb)	2	152266397	152331902	65506	1	ENST00000444746.2	0
RIF1	ENSG00000080345.13	chr2	152266516	152267112	.	1000	.	Promoter (<=1kb)	2	152266604	152331902	65299	1	ENST00000430328.2	0
RBL1	ENSG00000080839.7	chr20	35724138	35724734	.	1000	.	Promoter (<=1kb)	20	35624752	35724398	99647	2	ENST00000373664.3	0
MAGI3	ENSG00000081026.14	chr1	113932775	113933371	.	1000	.	Promoter (<=1kb)	1	113933371	114225056	291686	1	ENST00000369617.4	0
PCNP	ENSG00000081154.7	chr3	101292960	101293556	.	1000	.	Promoter (<=1kb)	3	101293030	101311615	18586	1	ENST00000498274.1	0
NFE2L1	ENSG00000082641.11	chr17	46125661	46126257	.	1000	.	Promoter (<=1kb)	17	46125691	46128508	2818	1	ENST00000579889.1	0
KAT6A	ENSG00000083168.5	chr8	41909358	41909954	.	1000	.	Promoter (<=1kb)	8	41786997	41909505	122509	2	ENST00000265713.2	0
TXLNA	ENSG00000084652.11	chr1	32645147	32645743	.	1000	.	Promoter (<=1kb)	1	32645287	32663886	18600	1	ENST00000373610.3	0
BCORL1	ENSG00000085185.11	chrX	129116262	129116858	.	1000	.	Promoter (<=1kb)	23	129116586	129191638	75053	1	ENST00000218147.7	0
TAF9	ENSG00000085231.9	chr5	68665019	68665615	.	1000	.	Promoter (<=1kb)	5	68646811	68665369	18559	2	ENST00000380822.4	0
WDR47	ENSG00000085433.11	chr1	109584073	109584669	.	1000	.	Promoter (<=1kb)	1	109512836	109584608	71773	2	ENST00000400794.3	0
EPS15	ENSG00000085832.12	chr1	51984411	51985007	.	1000	.	Promoter (<=1kb)	1	51819935	51984913	164979	2	ENST00000371730.2	0
PPEF1	ENSG00000086717.14	chrX	18693173	18693769	.	1000	.	Promoter (<=1kb)	23	18694029	18716028	22000	1	ENST00000486029.1	-260
ATXN7L3	ENSG00000087152.11	chr17	42277163	42277406	.	1000	.	Promoter (<=1kb)	17	42271751	42277220	5470	2	ENST00000587097.1	0
UIMC1	ENSG00000087206.12	chr5	176433558	176434154	.	1000	.	Promoter (<=1kb)	5	176332051	176433582	101532	2	ENST00000506128.1	0
PTPN4	ENSG00000088179.4	chr2	120517240	120517836	.	1000	.	Promoter (<=1kb)	2	120517530	120567460	49931	1	ENST00000460162.1	0
RPL6	ENSG00000089009.11	chr12	112856398	112856994	.	1000	.	Promoter (<=1kb)	12	112844670	112856642	11973	2	ENST00000551291.2	0
GCN1L1	ENSG00000089154.6	chr12	120632196	120632792	.	1000	.	Promoter (<=1kb)	12	120565007	120632513	67507	2	ENST00000300648.6	0
RPLP0	ENSG00000089157.11	chr12	120638680	120638907	.	1000	.	Promoter (<=1kb)	12	120634502	120638902	4401	2	ENST00000551150.1	0
FUS	ENSG00000089280.14	chr16	31191780	31192169	.	1000	.	Promoter (<=1kb)	16	31191472	31202896	11425	1	ENST00000568685.1	309
RCOR1	ENSG00000089902.8	chr14	103058216	103058812	.	1000	.	Promoter (<=1kb)	14	103058998	103196913	137916	1	ENST00000262241.6	-186
NDUFB2	ENSG00000090266.8	chr7	140396392	140396988	.	1000	.	Promoter (<=1kb)	7	140396471	140422590	26120	1	ENST00000476279.1	0
SPG21	ENSG00000090487.6	chr15	65281941	65282537	.	1000	.	Promoter (<=1kb)	15	65255362	65282274	26913	2	ENST00000204566.2	0
AARS	ENSG00000090861.11	chr16	70322937	70323533	.	1000	.	Promoter (<=1kb)	16	70286198	70323446	37249	2	ENST00000261772.8	0
PUS7	ENSG00000091127.9	chr7	105162013	105162609	.	1000	.	Promoter (<=1kb)	7	105096958	105162705	65748	2	ENST00000356362.2	96
CLSPN	ENSG00000092853.9	chr1	36234984	36235580	.	1000	.	Promoter (<=1kb)	1	36185819	36235568	49750	2	ENST00000251195.5	0
CDC45	ENSG00000093009.5	chr22	19467671	19467822	.	1000	.	Promoter (<=1kb)	22	19467673	19484967	17295	1	ENST00000487669.1	0
COMT	ENSG00000093010.7	chr22	19929101	19929697	.	1000	.	Promoter (<=1kb)	22	19929130	19957498	28369	1	ENST00000361682.6	0
SEC22C	ENSG00000093183.9	chr3	42642018	42642614	.	1000	.	Promoter (<=1kb)	3	42589496	42642572	53077	2	ENST00000417572.1	0
XYLB	ENSG00000093217.5	chr3	38387993	38388589	.	1000	.	Promoter (<=1kb)	3	38388251	38398649	10399	1	ENST00000427323.1	0
HOOK2	ENSG00000095066.7	chr19	12904339	12904935	.	1000	.	Promoter (<=1kb)	19	12885316	12903396	18081	2	ENST00000593143.1	-944
HSP90AB1	ENSG00000096384.15	chr6	44214051	44214409	.	1000	.	Promoter (<=1kb)	6	44214824	44221620	6797	1	ENST00000353801.3	-415
HSP90AB1	ENSG00000096384.15	chr6	44215082	44215379	.	1000	.	Promoter (<=1kb)	6	44215603	44221620	6018	1	ENST00000371554.1	-224
HNRNPH3	ENSG00000096746.13	chr10	70091831	70092427	.	1000	.	Promoter (<=1kb)	10	70091832	70102944	11113	1	ENST00000265866.7	0
MYO9B	ENSG00000099331.9	chr19	17186060	17186656	.	1000	.	Promoter (<=1kb)	19	17186591	17324104	137514	1	ENST00000595618.1	0
IZUMO4	ENSG00000099840.9	chr19	2096113	2096458	.	1000	.	Promoter (<=1kb)	19	2096380	2098803	2424	1	ENST00000481489.1	0
ZDHHC8	ENSG00000099904.11	chr22	20118499	20119095	.	1000	.	Promoter (<=1kb)	22	20119330	20135530	16201	1	ENST00000334554.7	-235
MED15	ENSG00000099917.13	chr22	20850622	20851218	.	1000	.	Promoter (<=1kb)	22	20850200	20909422	59223	1	ENST00000445987.1	423
MED15	ENSG00000099917.13	chr22	20861744	20862050	.	1000	.	Promoter (<=1kb)	22	20861828	20918780	56953	1	ENST00000444094.1	0
CRKL	ENSG00000099942.8	chr22	21271237	21271833	.	1000	.	Promoter (<=1kb)	22	21271714	21308037	36324	1	ENST00000354336.3	0
CRKL	ENSG00000099942.8	chr22	21271575	21272171	.	1000	.	Promoter (<=1kb)	22	21271714	21308037	36324	1	ENST00000354336.3	0
HIRA	ENSG00000100084.10	chr22	19419223	19419374	.	1000	.	Promoter (<=1kb)	22	19318221	19419256	101036	2	ENST00000263208.5	0
TPTEP1	ENSG00000100181.17	chr22	17081838	17082434	.	1000	.	Promoter (<=1kb)	22	17082777	17179632	96856	1	ENST00000558085.2	-343
DDX17	ENSG00000100201.14	chr22	38901612	38902208	.	1000	.	Promoter (<=1kb)	22	38894558	38901906	7349	2	ENST00000467279.1	0
PCK2	ENSG00000100889.7	chr14	24563359	24563955	.	1000	.	Promoter (<=1kb)	14	24563368	24569771	6404	1	ENST00000396973.4	0
TM9SF1	ENSG00000100926.10	chr14	24664617	24665213	.	1000	.	Promoter (<=1kb)	14	24658349	24664893	6545	2	ENST00000261789.4	0
PCIF1	ENSG00000100982.7	chr20	44563025	44563621	.	1000	.	Promoter (<=1kb)	20	44563267	44576662	13396	1	ENST00000372409.3	0
TRPC4AP	ENSG00000100991.7	chr20	33680248	33680844	.	1000	.	Promoter (<=1kb)	20	33590207	33680610	90404	2	ENST00000451813.2	0
ADNP	ENSG00000101126.11	chr20	49548176	49548513	.	1000	.	Promoter (<=1kb)	20	49506840	49547958	41119	2	ENST00000396032.3	-219
MROH8	ENSG00000101353.10	chr20	35807374	35807970	.	1000	.	Promoter (<=1kb)	20	35729629	35807962	78334	2	ENST00000343811.4	0
NOP56	ENSG00000101361.10	chr20	2633109	2633258	.	1000	.	Promoter (<=1kb)	20	2633278	2636158	2881	1	ENST00000494697.1	-20
TTI1	ENSG00000101407.8	chr20	36661833	36662429	.	1000	.	Promoter (<=1kb)	20	36611409	36661863	50455	2	ENST00000373448.2	0
RNF125	ENSG00000101695.4	chr18	29616373	29616969	.	1000	.	Promoter (<=1kb)	18	29617148	29646104	28957	1	ENST00000580209.1	-179
XIAP	ENSG00000101966.8	chrX	122993782	122994378	.	1000	.	Promoter (<=1kb)	23	122993877	123047829	53953	1	ENST00000371199.3	0
KPNA3	ENSG00000102753.5	chr13	50366524	50367120	.	1000	.	Promoter (<=1kb)	13	50273447	50367057	93611	2	ENST00000261667.3	0
NFAT5	ENSG00000102908.16	chr16	69599681	69599991	.	1000	.	Promoter (<=1kb)	16	69599887	69738569	138683	1	ENST00000354436.2	0
ZNF821	ENSG00000102984.10	chr16	71929151	71929461	.	1000	.	Promoter (<=1kb)	16	71913911	71929239	15329	2	ENST00000561700.2	0
SETD6	ENSG00000103037.7	chr16	58549559	58549712	.	1000	.	Promoter (<=1kb)	16	58549695	58553407	3713	1	ENST00000422445.1	0
CMC2	ENSG00000103121.4	chr16	81040239	81040835	.	1000	.	Promoter (<=1kb)	16	81009699	81040476	30778	2	ENST00000570195.1	0
CMC2	ENSG00000103121.4	chr16	81040465	81041061	.	1000	.	Promoter (<=1kb)	16	81009699	81040476	30778	2	ENST00000570195.1	0
COTL1	ENSG00000103187.6	chr16	84651556	84652152	.	1000	.	Promoter (<=1kb)	16	84599200	84651683	52484	2	ENST00000262428.4	0
NME4	ENSG00000103202.8	chr16	447669	447959	.	1000	.	Promoter (<=1kb)	16	447742	450416	2675	1	ENST00000450036.1	0
EEF2K	ENSG00000103319.7	chr16	22217289	22217885	.	1000	.	Promoter (<=1kb)	16	22217603	22297954	80352	1	ENST00000263026.5	0
PIEZO1	ENSG00000103335.15	chr16	88851733	88852329	.	1000	.	Promoter (<=1kb)	16	88781754	88851619	69866	2	ENST00000301015.9	-115
AAGAB	ENSG00000103591.8	chr15	67546929	67547236	.	1000	.	Promoter (<=1kb)	15	67493371	67547074	53704	2	ENST00000261880.5	0
HERC1	ENSG00000103657.9	chr15	64125940	64126536	.	1000	.	Promoter (<=1kb)	15	63900817	64126087	225271	2	ENST00000443617.2	0
GABPB1	ENSG00000104064.12	chr15	50647263	50647508	.	1000	.	Promoter (<=1kb)	15	50569460	50647350	77891	2	ENST00000220429.8	0
EIF3J	ENSG00000104131.8	chr15	44829182	44829778	.	1000	.	Promoter (<=1kb)	15	44829255	44855001	25747	1	ENST00000261868.5	0
NBN	ENSG00000104320.9	chr8	90996348	90996944	.	1000	.	Promoter (<=1kb)	8	90945564	90996944	51381	2	ENST00000265433.3	0
UBE2W	ENSG00000104343.15	chr8	74790432	74791028	.	1000	.	Promoter (<=1kb)	8	74692332	74791060	98729	2	ENST00000453587.2	32
SNX16	ENSG00000104497.9	chr8	82754202	82754798	.	1000	.	Promoter (<=1kb)	8	82711816	82754428	42613	2	ENST00000353788.4	0
SNX16	ENSG00000104497.9	chr8	82754422	82755018	.	1000	.	Promoter (<=1kb)	8	82711816	82754428	42613	2	ENST00000353788.4	0
GSDMD	ENSG00000104518.6	chr8	144635179	144635371	.	1000	.	Promoter (<=1kb)	8	144635377	144645232	9856	1	ENST00000526406.1	-6
EEF1D	ENSG00000104529.13	chr8	144679356	144679952	.	1000	.	Promoter (<=1kb)	8	144661867	144679845	17979	2	ENST00000419152.2	0
INTS10	ENSG00000104613.7	chr8	19674896	19675492	.	1000	.	Promoter (<=1kb)	8	19674902	19677164	2263	1	ENST00000518424.1	0
LEPROTL1	ENSG00000104660.13	chr8	29952635	29953231	.	1000	.	Promoter (<=1kb)	8	29952914	29966040	13127	1	ENST00000321250.8	0
SNRNP70	ENSG00000104852.10	chr19	49588441	49589037	.	1000	.	Promoter (<=1kb)	19	49588676	49611855	23180	1	ENST00000601065.1	0
LYL1	ENSG00000104903.4	chr19	13213542	13213776	.	1000	.	Promoter (<=1kb)	19	13209847	13213681	3835	2	ENST00000264824.4	0
OAZ1	ENSG00000104904.8	chr19	2269379	2269621	.	1000	.	Promoter (<=1kb)	19	2269485	2273332	3848	1	ENST00000582888.4	0
IL4I1	ENSG00000104951.11	chr19	50432275	50432871	.	1000	.	Promoter (<=1kb)	19	50392911	50432673	39763	2	ENST00000601717.1	0
RPS16	ENSG00000105193.4	chr19	39926246	39926842	.	1000	.	Promoter (<=1kb)	19	39923847	39926555	2709	2	ENST00000599539.1	0
AKT2	ENSG00000105221.12	chr19	40790902	40791498	.	1000	.	Promoter (<=1kb)	19	40736224	40791302	55079	2	ENST00000392038.2	0
TJP3	ENSG00000105289.10	chr19	3721465	3721722	.	1000	.	Promoter (<=1kb)	19	3721615	3730285	8671	1	ENST00000587912.1	0
HNRNPUL1	ENSG00000105323.12	chr19	41770173	41770769	.	1000	.	Promoter (<=1kb)	19	41770236	41813281	43046	1	ENST00000392006.3	0
HNRNPUL1	ENSG00000105323.12	chr19	41769962	41770558	.	1000	.	Promoter (<=1kb)	19	41770236	41813281	43046	1	ENST00000392006.3	0
RPL18A	ENSG00000105640.8	chr19	17970494	17971090	.	1000	.	Promoter (<=1kb)	19	17970685	17974125	3441	1	ENST00000222247.5	0
USF2	ENSG00000105698.11	chr19	35759712	35760016	.	1000	.	Promoter (<=1kb)	19	35759881	35770718	10838	1	ENST00000343550.5	0
ERF	ENSG00000105722.5	chr19	42757912	42758140	.	1000	.	Promoter (<=1kb)	19	42753745	42758051	4307	2	ENST00000593944.1	0
NAMPT	ENSG00000105835.7	chr7	105925229	105925825	.	1000	.	Promoter (<=1kb)	7	105888731	105925638	36908	2	ENST00000222553.3	0
HBP1	ENSG00000105856.9	chr7	106809690	106810286	.	1000	.	Promoter (<=1kb)	7	106810165	106820423	10259	1	ENST00000468401.1	0
WASL	ENSG00000106299.7	chr7	123389002	123389289	.	1000	.	Promoter (<=1kb)	7	123321989	123389121	67133	2	ENST00000223023.4	0
IMPDH1	ENSG00000106348.12	chr7	128046084	128046403	.	1000	.	Promoter (<=1kb)	7	128032332	128046002	13671	2	ENST00000496200.1	-83
NRF1	ENSG00000106459.10	chr7	129251192	129251788	.	1000	.	Promoter (<=1kb)	7	129251555	129396920	145366	1	ENST00000353868.4	0
ZNF862	ENSG00000106479.6	chr7	149535279	149535875	.	1000	.	Promoter (<=1kb)	7	149535456	149564568	29113	1	ENST00000223210.4	0
ACTR3C	ENSG00000106526.6	chr7	150020100	150020696	.	1000	.	Promoter (<=1kb)	7	149941005	150020662	79658	2	ENST00000478393.1	0
TBL2	ENSG00000106638.11	chr7	72992445	72993041	.	1000	.	Promoter (<=1kb)	7	72983990	72992599	8610	2	ENST00000459913.1	0
SETX	ENSG00000107290.9	chr9	135229965	135230561	.	1000	.	Promoter (<=1kb)	9	135136743	135230372	93630	2	ENST00000224140.5	0
EXOSC3	ENSG00000107371.8	chr9	37784570	37785166	.	1000	.	Promoter (<=1kb)	9	37766975	37785058	18084	2	ENST00000465229.1	0
CUL2	ENSG00000108094.10	chr10	35379041	35379637	.	1000	.	Promoter (<=1kb)	10	35297479	35379292	81814	2	ENST00000374748.1	0
ZMIZ1	ENSG00000108175.12	chr10	80828291	80828887	.	1000	.	Promoter (<=1kb)	10	80828792	81076276	247485	1	ENST00000334512.5	0
AATF	ENSG00000108270.6	chr17	35306012	35306608	.	1000	.	Promoter (<=1kb)	17	35306175	35414171	107997	1	ENST00000225402.5	0
UBTF	ENSG00000108312.10	chr17	42287721	42288317	.	1000	.	Promoter (<=1kb)	17	42286803	42288370	1568	2	ENST00000529373.1	53
UBTF	ENSG00000108312.10	chr17	42297226	42297822	.	1000	.	Promoter (<=1kb)	17	42284484	42297118	12635	2	ENST00000393606.3	-109
CASC3	ENSG00000108349.10	chr17	38296456	38297052	.	1000	.	Promoter (<=1kb)	17	38296571	38323333	26763	1	ENST00000418132.3	0
KPNB1	ENSG00000108424.5	chr17	45727193	45727483	.	1000	.	Promoter (<=1kb)	17	45727204	45762871	35668	1	ENST00000290158.4	0
KPNB1	ENSG00000108424.5	chr17	45727677	45727994	.	1000	.	Promoter (<=1kb)	17	45727724	45736007	8284	1	ENST00000577875.1	0
DDX5	ENSG00000108654.7	chr17	62501581	62501812	.	1000	.	Promoter (<=1kb)	17	62500113	62501645	1533	2	ENST00000583239.1	0
PPP1R9B	ENSG00000108819.9	chr17	48228178	48228774	.	1000	.	Promoter (<=1kb)	17	48211105	48227991	16887	2	ENST00000501501.2	-188
LRRC59	ENSG00000108829.9	chr17	48474603	48475199	.	1000	.	Promoter (<=1kb)	17	48458599	48474914	16316	2	ENST00000225972.7	0
UBE2D3	ENSG00000109332.15	chr4	103748452	103748844	.	1000	.	Promoter (<=1kb)	4	103718308	103748723	30416	2	ENST00000503742.1	0
GALNT7	ENSG00000109586.7	chr4	174089671	174090267	.	1000	.	Promoter (<=1kb)	4	174089904	174245118	155215	1	ENST00000265000.4	0
SUV420H1	ENSG00000110066.10	chr11	67980938	67981568	.	1000	.	Promoter (<=1kb)	11	67933182	67981295	48114	2	ENST00000405515.1	0
SUV420H1	ENSG00000110066.10	chr11	67980938	67981568	.	1000	.	Promoter (<=1kb)	11	67933182	67981295	48114	2	ENST00000405515.1	0
FOXRED1	ENSG00000110074.6	chr11	126138513	126139109	.	1000	.	Promoter (<=1kb)	11	126138950	126146372	7423	1	ENST00000533839.1	0
EIF4G2	ENSG00000110321.11	chr11	10830314	10830500	.	1000	.	Promoter (<=1kb)	11	10825108	10830487	5380	2	ENST00000524932.1	0
NAA40	ENSG00000110583.8	chr11	63706202	63706798	.	1000	.	Promoter (<=1kb)	11	63706431	63724791	18361	1	ENST00000338447.6	0
ARPC3	ENSG00000111229.11	chr12	110887798	110888394	.	1000	.	Promoter (<=1kb)	12	110872630	110888212	15583	2	ENST00000228825.7	0
GTF2H3	ENSG00000111358.9	chr12	124117970	124118566	.	1000	.	Promoter (<=1kb)	12	124118375	124144131	25757	1	ENST00000542279.1	0
DDX55	ENSG00000111364.11	chr12	124086312	124086908	.	1000	.	Promoter (<=1kb)	12	124086624	124104263	17640	1	ENST00000542286.1	0
CAND1	ENSG00000111530.8	chr12	67663218	67663814	.	1000	.	Promoter (<=1kb)	12	67663498	67664575	1078	1	ENST00000539109.1	0
RIC8B	ENSG00000111785.14	chr12	107168131	107168727	.	1000	.	Promoter (<=1kb)	12	107168373	107283090	114718	1	ENST00000392837.4	0
HDDC2	ENSG00000111906.13	chr6	125622714	125623310	.	1000	.	Promoter (<=1kb)	6	125543074	125623104	80031	2	ENST00000609477.1	0
FBXO5	ENSG00000112029.5	chr6	153303658	153304254	.	1000	.	Promoter (<=1kb)	6	153291664	153304153	12490	2	ENST00000229758.3	0
SOD2	ENSG00000112096.12	chr6	160114410	160114608	.	1000	.	Promoter (<=1kb)	6	160090089	160114360	24272	2	ENST00000538183.2	-51
SOD2	ENSG00000112096.12	chr6	160147833	160148429	.	1000	.	Promoter (<=1kb)	6	160105907	160148389	42483	2	ENST00000545162.1	0
BAG2	ENSG00000112208.10	chr6	57037018	57037614	.	1000	.	Promoter (<=1kb)	6	57037124	57054631	17508	1	ENST00000370693.5	0
E2F3	ENSG00000112242.10	chr6	20402456	20402684	.	1000	.	Promoter (<=1kb)	6	20402398	20493941	91544	1	ENST00000346618.3	59
PTP4A1	ENSG00000112245.6	chr6	64282868	64283464	.	1000	.	Promoter (<=1kb)	6	64283143	64286602	3460	1	ENST00000473334.1	0
RPS12	ENSG00000112306.7	chr6	133135431	133136027	.	1000	.	Promoter (<=1kb)	6	133135580	133138703	3124	1	ENST00000230050.3	0
C6orf62	ENSG00000112308.8	chr6	24720319	24720915	.	1000	.	Promoter (<=1kb)	6	24706152	24720620	14469	2	ENST00000540769.1	0
C6orf62	ENSG00000112308.8	chr6	24720678	24721274	.	1000	.	Promoter (<=1kb)	6	24705089	24721064	15976	2	ENST00000378119.4	0
PHACTR2	ENSG00000112419.10	chr6	143998852	143999448	.	1000	.	Promoter (<=1kb)	6	143999102	144145258	146157	1	ENST00000440869.2	0
SLC39A7	ENSG00000112473.12	chr6	33167845	33168441	.	1000	.	Promoter (<=1kb)	6	33168222	33170469	2248	1	ENST00000444757.1	0
PHF1	ENSG00000112511.13	chr6	33378314	33378910	.	1000	.	Promoter (<=1kb)	6	33378467	33383648	5182	1	ENST00000487667.1	0
SRF	ENSG00000112658.6	chr6	43139049	43139645	.	1000	.	Promoter (<=1kb)	6	43139037	43149243	10207	1	ENST00000265354.4	13
CUL9	ENSG00000112659.9	chr6	43149637	43150233	.	1000	.	Promoter (<=1kb)	6	43149913	43192325	42413	1	ENST00000252050.4	0
EXOC2	ENSG00000112685.9	chr6	692776	693372	.	1000	.	Promoter (<=1kb)	6	485133	693111	207979	2	ENST00000230449.4	0
TMEM30A	ENSG00000112697.11	chr6	75994169	75994765	.	1000	.	Promoter (<=1kb)	6	75962640	75994684	32045	2	ENST00000230461.6	0
PRPF4B	ENSG00000112739.12	chr6	4021602	4022198	.	1000	.	Promoter (<=1kb)	6	4021927	4060926	39000	1	ENST00000538861.1	0
SLC29A1	ENSG00000112759.12	chr6	44186991	44187587	.	1000	.	Promoter (<=1kb)	6	44187242	44201888	14647	1	ENST00000393844.1	0
ERBB2IP	ENSG00000112851.10	chr5	65221667	65221879	.	1000	.	Promoter (<=1kb)	5	65222303	65378377	156075	1	ENST00000284037.5	-424
ERBB2IP	ENSG00000112851.10	chr5	65221755	65222351	.	1000	.	Promoter (<=1kb)	5	65222303	65378377	156075	1	ENST00000284037.5	0
HSPA9	ENSG00000113013.8	chr5	137910814	137911410	.	1000	.	Promoter (<=1kb)	5	137890571	137911133	20563	2	ENST00000297185.3	0
CNOT6	ENSG00000113300.7	chr5	179921125	179921403	.	1000	.	Promoter (<=1kb)	5	179921412	179922755	1344	1	ENST00000510148.1	-9
SUB1	ENSG00000113387.7	chr5	32585683	32586279	.	1000	.	Promoter (<=1kb)	5	32585694	32601256	15563	1	ENST00000502897.1	0
SKP1	ENSG00000113558.14	chr5	133512174	133512770	.	1000	.	Promoter (<=1kb)	5	133484633	133512729	28097	2	ENST00000353411.6	0
SLC25A36	ENSG00000114120.7	chr3	140660796	140661392	.	1000	.	Promoter (<=1kb)	3	140661304	140689812	28509	1	ENST00000513887.1	0
KAT2B	ENSG00000114166.7	chr3	20081425	20081620	.	1000	.	Promoter (<=1kb)	3	20081515	20195896	114382	1	ENST00000263754.4	0
NCBP2	ENSG00000114503.6	chr3	196669232	196669828	.	1000	.	Promoter (<=1kb)	3	196662277	196669248	6972	2	ENST00000447325.1	0
SCAP	ENSG00000114650.14	chr3	47517142	47517738	.	1000	.	Promoter (<=1kb)	3	47455203	47517427	62225	2	ENST00000320017.6	0
MAPKAPK3	ENSG00000114738.6	chr3	50654296	50654892	.	1000	.	Promoter (<=1kb)	3	50654562	50684635	30074	1	ENST00000430409.1	0
ACVR2B	ENSG00000114739.9	chr3	38495230	38495383	.	1000	.	Promoter (<=1kb)	3	38495342	38534633	39292	1	ENST00000352511.4	0
STAM2	ENSG00000115145.5	chr2	153032118	153032714	.	1000	.	Promoter (<=1kb)	2	152973315	153032506	59192	2	ENST00000263904.4	0
PCGF1	ENSG00000115289.8	chr2	74734157	74734753	.	1000	.	Promoter (<=1kb)	2	74732170	74734278	2109	2	ENST00000465993.1	0
CCDC88A	ENSG00000115355.11	chr2	55646883	55647235	.	1000	.	Promoter (<=1kb)	2	55514978	55646992	132015	2	ENST00000263630.8	0
CCT4	ENSG00000115484.10	chr2	62115515	62116111	.	1000	.	Promoter (<=1kb)	2	62095224	62115939	20716	2	ENST00000394440.3	0
ODC1	ENSG00000115758.8	chr2	10587680	10588276	.	1000	.	Promoter (<=1kb)	2	10580727	10587906	7180	2	ENST00000405333.1	0
PRKD3	ENSG00000115825.5	chr2	37551490	37552086	.	1000	.	Promoter (<=1kb)	2	37513375	37551951	38577	2	ENST00000443187.1	0
DCAF17	ENSG00000115827.9	chr2	172290583	172291179	.	1000	.	Promoter (<=1kb)	2	172290727	172338668	47942	1	ENST00000468592.1	0
SLC25A12	ENSG00000115840.9	chr2	172750540	172751136	.	1000	.	Promoter (<=1kb)	2	172640880	172750762	109883	2	ENST00000422440.2	0
KISS1R	ENSG00000116014.5	chr19	917257	917550	.	1000	.	Promoter (<=1kb)	19	917287	919536	2250	1	ENST00000592648.1	0
ALMS1	ENSG00000116127.13	chr2	73612755	73612988	.	1000	.	Promoter (<=1kb)	2	73612886	73689937	77052	1	ENST00000377715.1	0
DNAJC16	ENSG00000116138.8	chr1	15853179	15853775	.	1000	.	Promoter (<=1kb)	1	15853308	15893090	39783	1	ENST00000375838.1	0
CACYBP	ENSG00000116161.13	chr1	174969092	174969688	.	1000	.	Promoter (<=1kb)	1	174969317	174975907	6591	1	ENST00000406752.1	0
RPL22	ENSG00000116251.5	chr1	6259200	6259796	.	1000	.	Promoter (<=1kb)	1	6245080	6259672	14593	2	ENST00000234875.4	0
PHF13	ENSG00000116273.5	chr1	6673376	6673972	.	1000	.	Promoter (<=1kb)	1	6673745	6684093	10349	1	ENST00000377648.4	0
PARK7	ENSG00000116288.8	chr1	8021288	8021884	.	1000	.	Promoter (<=1kb)	1	8021723	8031108	9386	1	ENST00000460192.1	0
HDAC1	ENSG00000116478.7	chr1	32757515	32758111	.	1000	.	Promoter (<=1kb)	1	32757687	32799236	41550	1	ENST00000373548.3	0
S100PBP	ENSG00000116497.13	chr1	33282671	33283267	.	1000	.	Promoter (<=1kb)	1	33283043	33323455	40413	1	ENST00000373476.1	0
S100PBP	ENSG00000116497.13	chr1	33282907	33283503	.	1000	.	Promoter (<=1kb)	1	33283043	33323455	40413	1	ENST00000373476.1	0
TRIM62	ENSG00000116525.9	chr1	33647357	33647953	.	1000	.	Promoter (<=1kb)	1	33625293	33647654	22362	2	ENST00000485148.1	0
SFPQ	ENSG00000116560.6	chr1	35658027	35658623	.	1000	.	Promoter (<=1kb)	1	35648533	35658749	10217	2	ENST00000357214.5	126
LAMTOR2	ENSG00000116586.7	chr1	156024405	156025001	.	1000	.	Promoter (<=1kb)	1	156024543	156028301	3759	1	ENST00000368305.4	0
MAD2L2	ENSG00000116670.10	chr1	11740906	11741502	.	1000	.	Promoter (<=1kb)	1	11734538	11741271	6734	2	ENST00000376692.4	0
MFN2	ENSG00000116688.12	chr1	12040242	12040838	.	1000	.	Promoter (<=1kb)	1	12040356	12049291	8936	1	ENST00000490079.1	0
ZBTB17	ENSG00000116809.7	chr1	16302106	16302702	.	1000	.	Promoter (<=1kb)	1	16268364	16302621	34258	2	ENST00000375743.4	0
ADPRHL2	ENSG00000116863.10	chr1	36554174	36554770	.	1000	.	Promoter (<=1kb)	1	36554476	36559533	5058	1	ENST00000373178.4	0
KDM5B	ENSG00000117139.12	chr1	202777426	202777721	.	1000	.	Promoter (<=1kb)	1	202696571	202777546	80976	2	ENST00000367264.2	0
TXNIP	ENSG00000117289.7	chr1	145438272	145438443	.	1000	.	Promoter (<=1kb)	1	145438469	145442635	4167	1	ENST00000369317.4	-26
GALE	ENSG00000117308.10	chr1	24127109	24127705	.	1000	.	Promoter (<=1kb)	1	24122089	24127271	5183	2	ENST00000481736.1	0
IPO13	ENSG00000117408.6	chr1	44412137	44412733	.	1000	.	Promoter (<=1kb)	1	44412611	44433694	21084	1	ENST00000372343.3	0
PRDX1	ENSG00000117450.9	chr1	45987160	45987756	.	1000	.	Promoter (<=1kb)	1	45976708	45987609	10902	2	ENST00000262746.1	0
PIK3R3	ENSG00000117461.10	chr1	46598124	46598720	.	1000	.	Promoter (<=1kb)	1	46505812	46598314	92503	2	ENST00000262741.5	0
SLC19A2	ENSG00000117479.8	chr1	169454666	169455262	.	1000	.	Promoter (<=1kb)	1	169433147	169455241	22095	2	ENST00000236137.5	0
TMED5	ENSG00000117500.8	chr1	93645988	93646584	.	1000	.	Promoter (<=1kb)	1	93615299	93646285	30987	2	ENST00000370282.3	0
DR1	ENSG00000117505.8	chr1	93811078	93811674	.	1000	.	Promoter (<=1kb)	1	93811445	93835055	23611	1	ENST00000370272.4	0
RCAN3	ENSG00000117602.7	chr1	24828551	24829147	.	1000	.	Promoter (<=1kb)	1	24829387	24863504	34118	1	ENST00000436717.2	-240
RCOR3	ENSG00000117625.9	chr1	211432249	211432772	.	1000	.	Promoter (<=1kb)	1	211432621	211487933	55313	1	ENST00000367006.4	0
STMN1	ENSG00000117632.16	chr1	26232100	26232361	.	1000	.	Promoter (<=1kb)	1	26228103	26231980	3878	2	ENST00000446334.1	-121
ESYT2	ENSG00000117868.11	chr7	158622228	158622824	.	1000	.	Promoter (<=1kb)	7	158523686	158622319	98634	2	ENST00000251527.5	0
STK11	ENSG00000118046.10	chr19	1207888	1208069	.	1000	.	Promoter (<=1kb)	19	1207090	1221340	14251	1	ENST00000586358.1	799
KMT2A	ENSG00000118058.16	chr11	118306880	118307193	.	1000	.	Promoter (<=1kb)	11	118307205	118397539	90335	1	ENST00000534358.1	-12
DDX59	ENSG00000118197.9	chr1	200638570	200639166	.	1000	.	Promoter (<=1kb)	1	200593024	200639035	46012	2	ENST00000447706.2	0
CAMSAP2	ENSG00000118200.10	chr1	200708027	200708623	.	1000	.	Promoter (<=1kb)	1	200708686	200829832	121147	1	ENST00000358823.2	-63
USP35	ENSG00000118369.8	chr11	77899310	77899906	.	1000	.	Promoter (<=1kb)	11	77899858	77925072	25215	1	ENST00000530267.1	0
PHF3	ENSG00000118482.7	chr6	64345759	64346355	.	1000	.	Promoter (<=1kb)	6	64346016	64424350	78335	1	ENST00000509876.1	0
SGK1	ENSG00000118515.7	chr6	134496112	134496708	.	1000	.	Promoter (<=1kb)	6	134490390	134496034	5645	2	ENST00000237305.7	-79
DCLRE1B	ENSG00000118655.4	chr1	114447618	114448214	.	1000	.	Promoter (<=1kb)	1	114447763	114456708	8946	1	ENST00000369563.3	0
MYL12B	ENSG00000118680.8	chr18	3261761	3262042	.	1000	.	Promoter (<=1kb)	18	3261907	3278282	16376	1	ENST00000237500.5	0
CCNI	ENSG00000118816.5	chr4	77996903	77997499	.	1000	.	Promoter (<=1kb)	4	77968311	77997158	28848	2	ENST00000237654.4	0
UBE2B	ENSG00000119048.3	chr5	133706980	133707343	.	1000	.	Promoter (<=1kb)	5	133707160	133725989	18830	1	ENST00000510021.1	0
FBXW2	ENSG00000119402.12	chr9	123555391	123555987	.	1000	.	Promoter (<=1kb)	9	123519252	123555690	36439	2	ENST00000608872.1	0
PPP6C	ENSG00000119414.7	chr9	127951720	127952316	.	1000	.	Promoter (<=1kb)	9	127908852	127952097	43246	2	ENST00000373547.4	0
ZBTB45	ENSG00000119574.8	chr19	59030719	59031315	.	1000	.	Promoter (<=1kb)	19	59024897	59030921	6025	2	ENST00000354590.3	0
C10orf76	ENSG00000120029.8	chr10	103815577	103816173	.	1000	.	Promoter (<=1kb)	10	103605356	103815950	210595	2	ENST00000370033.4	0
MTHFD1L	ENSG00000120254.11	chr6	151187182	151187778	.	1000	.	Promoter (<=1kb)	6	151187642	151258051	70410	1	ENST00000441122.1	0
ETF1	ENSG00000120705.8	chr5	137878534	137879130	.	1000	.	Promoter (<=1kb)	5	137841784	137878918	37135	2	ENST00000499810.2	0
FAM53C	ENSG00000120709.6	chr5	137673921	137674244	.	1000	.	Promoter (<=1kb)	5	137673955	137678712	4758	1	ENST00000511024.1	0
EGR1	ENSG00000120738.7	chr5	137801098	137801608	.	1000	.	Promoter (<=1kb)	5	137801179	137805004	3826	1	ENST00000239938.4	0
EGR1	ENSG00000120738.7	chr5	137801473	137801812	.	1000	.	Promoter (<=1kb)	5	137801179	137805004	3826	1	ENST00000239938.4	295
SOCS2	ENSG00000120833.9	chr12	93965182	93965778	.	1000	.	Promoter (<=1kb)	12	93965480	93969982	4503	1	ENST00000548537.1	0
TNFRSF10B	ENSG00000120889.8	chr8	22926017	22926613	.	1000	.	Promoter (<=1kb)	8	22879824	22926534	46711	2	ENST00000347739.3	0
TARDBP	ENSG00000120948.11	chr1	11072470	11073066	.	1000	.	Promoter (<=1kb)	1	11072699	11084100	11402	1	ENST00000240185.3	0
TRIM25	ENSG00000121060.10	chr17	54991270	54991866	.	1000	.	Promoter (<=1kb)	17	54965270	54991399	26130	2	ENST00000316881.4	0
SPOP	ENSG00000121067.13	chr17	47755060	47755656	.	1000	.	Promoter (<=1kb)	17	47676246	47755472	79227	2	ENST00000393328.2	0
HCRTR1	ENSG00000121764.7	chr1	32083603	32084199	.	1000	.	Promoter (<=1kb)	1	32083301	32092919	9619	1	ENST00000403528.2	303
HPCA	ENSG00000121905.5	chr1	33358634	33359230	.	1000	.	Promoter (<=1kb)	1	33359125	33364042	4918	1	ENST00000470896.1	0
CLCC1	ENSG00000121940.11	chr1	109505555	109506151	.	1000	.	Promoter (<=1kb)	1	109472130	109506079	33950	2	ENST00000356970.2	0
FYTTD1	ENSG00000122068.8	chr3	197476718	197477314	.	1000	.	Promoter (<=1kb)	3	197476749	197503872	27124	1	ENST00000412924.1	0
KIAA1191	ENSG00000122203.10	chr5	175788332	175788928	.	1000	.	Promoter (<=1kb)	5	175773065	175788742	15678	2	ENST00000393728.2	0
2022-09-07	ENSG00000122545.13	chr7	35840723	35841319	.	1000	.	Promoter (<=1kb)	7	35840820	35944915	104096	1	ENST00000399035.3	0
CBX3	ENSG00000122565.14	chr7	26241493	26241736	.	1000	.	Promoter (<=1kb)	7	26241385	26252976	11592	1	ENST00000409747.1	109
HNRNPA2B1	ENSG00000122566.16	chr7	26239732	26240021	.	1000	.	Promoter (<=1kb)	7	26229547	26240366	10820	2	ENST00000354667.4	345
C7orf49	ENSG00000122783.12	chr7	134854996	134855592	.	1000	.	Promoter (<=1kb)	7	134777115	134855447	78333	2	ENST00000459937.1	0
P4HA1	ENSG00000122884.8	chr10	74856291	74856887	.	1000	.	Promoter (<=1kb)	10	74766975	74856608	89634	2	ENST00000307116.2	0
SLC25A16	ENSG00000122912.10	chr10	70286964	70287560	.	1000	.	Promoter (<=1kb)	10	70237758	70287231	49474	2	ENST00000609923.1	0
DDX54	ENSG00000123064.8	chr12	113622961	113623557	.	1000	.	Promoter (<=1kb)	12	113594979	113623284	28306	2	ENST00000306014.5	0
DDX54	ENSG00000123064.8	chr12	113623182	113623778	.	1000	.	Promoter (<=1kb)	12	113594979	113623284	28306	2	ENST00000306014.5	0
RNF11	ENSG00000123091.4	chr1	51701765	51702361	.	1000	.	Promoter (<=1kb)	1	51701943	51739127	37185	1	ENST00000242719.3	0
CCDC91	ENSG00000123106.6	chr12	28343147	28343743	.	1000	.	Promoter (<=1kb)	12	28343360	28703099	359740	1	ENST00000539107.1	0
DDX39A	ENSG00000123136.10	chr19	14529759	14529980	.	1000	.	Promoter (<=1kb)	19	14522355	14529874	7520	2	ENST00000590239.1	0
OPTN	ENSG00000123240.12	chr10	13141895	13142491	.	1000	.	Promoter (<=1kb)	10	13142159	13151662	9504	1	ENST00000487935.1	0
ATF1	ENSG00000123268.4	chr12	51157607	51157869	.	1000	.	Promoter (<=1kb)	12	51157861	51203258	45398	1	ENST00000549612.1	0
C12orf44	ENSG00000123395.10	chr12	52463441	52464037	.	1000	.	Promoter (<=1kb)	12	52463755	52471278	7524	1	ENST00000336854.4	0
TUBA1B	ENSG00000123416.11	chr12	49524713	49525309	.	1000	.	Promoter (<=1kb)	12	49521565	49525178	3614	2	ENST00000336023.5	0
AMD 1.00	ENSG00000123505.10	chr6	111196645	111197241	.	1000	.	Promoter (<=1kb)	6	111196778	111216916	20139	1	ENST00000368876.1	0
RAP2C	ENSG00000123728.5	chrX	131351913	131352124	.	1000	.	Promoter (<=1kb)	23	131337053	131352152	15100	2	ENST00000342983.2	28
SLC12A4	ENSG00000124067.12	chr16	68002410	68003006	.	1000	.	Promoter (<=1kb)	16	67977377	68002597	25221	2	ENST00000422611.2	0
NCOA5	ENSG00000124160.7	chr20	44717852	44718448	.	1000	.	Promoter (<=1kb)	20	44689624	44718591	28968	2	ENST00000290231.6	143
SRSF6	ENSG00000124193.10	chr20	42086244	42086840	.	1000	.	Promoter (<=1kb)	20	42086568	42089974	3407	1	ENST00000483871.2	0
CSE1L	ENSG00000124207.12	chr20	47662867	47663463	.	1000	.	Promoter (<=1kb)	20	47662862	47713123	50262	1	ENST00000542325.1	6
RAB22A	ENSG00000124209.3	chr20	56884785	56885381	.	1000	.	Promoter (<=1kb)	20	56884814	56921104	36291	1	ENST00000488949.1	0
STX16	ENSG00000124222.17	chr20	57225886	57226482	.	1000	.	Promoter (<=1kb)	20	57226328	57244480	18153	1	ENST00000458280.1	0
MTRR	ENSG00000124275.10	chr5	7869051	7869647	.	1000	.	Promoter (<=1kb)	5	7869217	7900392	31176	1	ENST00000513439.1	0
USP22	ENSG00000124422.7	chr17	20945640	20946236	.	1000	.	Promoter (<=1kb)	17	20921255	20945586	24332	2	ENST00000476111.1	-55
USP9X	ENSG00000124486.8	chrX	40943646	40944242	.	1000	.	Promoter (<=1kb)	23	40944888	41091850	146963	1	ENST00000378308.2	-646
TRERF1	ENSG00000124496.8	chr6	42420074	42420223	.	1000	.	Promoter (<=1kb)	6	42192669	42419789	227121	2	ENST00000541110.1	-286
WRNIP1	ENSG00000124535.11	chr6	2765202	2765460	.	1000	.	Promoter (<=1kb)	6	2765648	2785979	20332	1	ENST00000380771.4	-188
PRICKLE4	ENSG00000124593.10	chr6	41747537	41748133	.	1000	.	Promoter (<=1kb)	6	41748087	41757879	9793	1	ENST00000456057.1	0
HIST1H3B	ENSG00000124693.2	chr6	26031866	26032462	.	1000	.	Promoter (<=1kb)	6	26031817	26032288	472	2	ENST00000244661.2	0
AHNAK	ENSG00000124942.9	chr11	62312811	62313407	.	1000	.	Promoter (<=1kb)	11	62259283	62313159	53877	2	ENST00000533365.1	0
MRPS7	ENSG00000125445.6	chr17	73257359	73257955	.	1000	.	Promoter (<=1kb)	17	73257755	73260571	2817	1	ENST00000579761.1	0
MIF4GD	ENSG00000125457.9	chr17	73267260	73267856	.	1000	.	Promoter (<=1kb)	17	73262309	73267299	4991	2	ENST00000325102.8	0
TNFSF9	ENSG00000125657.3	chr19	6530905	6531501	.	1000	.	Promoter (<=1kb)	19	6531010	6535931	4922	1	ENST00000245817.3	0
GPR108	ENSG00000125734.9	chr19	6737213	6737480	.	1000	.	Promoter (<=1kb)	19	6730097	6737271	7175	2	ENST00000430424.4	0
GPR108	ENSG00000125734.9	chr19	6737265	6737861	.	1000	.	Promoter (<=1kb)	19	6729925	6737614	7690	2	ENST00000264080.7	0
RTN2	ENSG00000125744.7	chr19	45999574	46000170	.	1000	.	Promoter (<=1kb)	19	45997813	45999941	2129	2	ENST00000589384.1	0
THRA	ENSG00000126351.8	chr17	38224996	38225592	.	1000	.	Promoter (<=1kb)	17	38225156	38245983	20828	1	ENST00000546243.1	0
AHDC1	ENSG00000126705.9	chr1	27929440	27929725	.	1000	.	Promoter (<=1kb)	1	27879238	27929925	50688	2	ENST00000490295.1	200
ZNF384	ENSG00000126746.13	chr12	6798367	6798584	.	1000	.	Promoter (<=1kb)	12	6775643	6798527	22885	2	ENST00000319770.3	0
WDR60	ENSG00000126870.11	chr7	158649146	158649742	.	1000	.	Promoter (<=1kb)	7	158649269	158738880	89612	1	ENST00000407559.3	0
TRAF2	ENSG00000127191.13	chr9	139780457	139781053	.	1000	.	Promoter (<=1kb)	9	139780517	139804423	23907	1	ENST00000429509.1	0
UBR4	ENSG00000127481.10	chr1	19536387	19536983	.	1000	.	Promoter (<=1kb)	1	19401000	19536746	135747	2	ENST00000375217.2	0
TICAM1	ENSG00000127666.8	chr19	4831230	4831826	.	1000	.	Promoter (<=1kb)	19	4815944	4831716	15773	2	ENST00000248244.5	0
RNF6	ENSG00000127870.12	chr13	26796172	26796768	.	1000	.	Promoter (<=1kb)	13	26706253	26796398	90146	2	ENST00000468480.1	0
POR	ENSG00000127948.9	chr7	75544228	75544556	.	1000	.	Promoter (<=1kb)	7	75544397	75616173	71777	1	ENST00000461988.1	0
ATF4	ENSG00000128272.10	chr22	39916394	39916690	.	1000	.	Promoter (<=1kb)	22	39916569	39918688	2120	1	ENST00000337304.2	0
ATF4	ENSG00000128272.10	chr22	39916494	39917090	.	1000	.	Promoter (<=1kb)	22	39916569	39918688	2120	1	ENST00000337304.2	0
NAA38	ENSG00000128534.3	chr7	117824040	117824636	.	1000	.	Promoter (<=1kb)	7	117824086	117832878	8793	1	ENST00000249299.2	0
MKLN1	ENSG00000128585.13	chr7	130794467	130795063	.	1000	.	Promoter (<=1kb)	7	130794855	131172603	377749	1	ENST00000421797.2	0
MKLN1	ENSG00000128585.13	chr7	131012560	131013156	.	1000	.	Promoter (<=1kb)	7	131012605	131084056	71452	1	ENST00000446815.1	0
CALU	ENSG00000128595.12	chr7	128379112	128379708	.	1000	.	Promoter (<=1kb)	7	128379346	128411530	32185	1	ENST00000535623.1	0
TWSG1	ENSG00000128791.7	chr18	9334617	9335213	.	1000	.	Promoter (<=1kb)	18	9334765	9400815	66051	1	ENST00000583147.1	0
ARHGAP22	ENSG00000128805.10	chr10	49864100	49864696	.	1000	.	Promoter (<=1kb)	10	49654601	49864310	209710	2	ENST00000460425.1	0
BCL2L2	ENSG00000129473.5	chr14	23775665	23776261	.	1000	.	Promoter (<=1kb)	14	23775971	23780968	4998	1	ENST00000250405.5	0
FOXJ1	ENSG00000129654.7	chr17	74137192	74137788	.	1000	.	Promoter (<=1kb)	17	74132414	74137380	4967	2	ENST00000322957.6	0
KLF16	ENSG00000129911.4	chr19	1864115	1864711	.	1000	.	Promoter (<=1kb)	19	1852400	1863567	11168	2	ENST00000250916.4	-549
CBFA2T3	ENSG00000129993.10	chr16	89043200	89043796	.	1000	.	Promoter (<=1kb)	16	88941266	89043612	102347	2	ENST00000268679.4	0
ERMARD	ENSG00000130023.11	chr6	170151446	170152042	.	1000	.	Promoter (<=1kb)	6	170151718	170156831	5114	1	ENST00000592367.1	0
PVRL2	ENSG00000130202.5	chr19	45347893	45348489	.	1000	.	Promoter (<=1kb)	19	45349432	45382198	32767	1	ENST00000252485.4	-943
RPL36	ENSG00000130255.8	chr19	5690147	5690743	.	1000	.	Promoter (<=1kb)	19	5690207	5691887	1681	1	ENST00000347512.3	0
JUND	ENSG00000130522.4	chr19	18390949	18391545	.	1000	.	Promoter (<=1kb)	19	18390829	18391739	911	2	ENST00000600972.1	194
PNPLA7	ENSG00000130653.11	chr9	140409986	140410256	.	1000	.	Promoter (<=1kb)	9	140354404	140409961	55558	2	ENST00000371457.1	-26
ZC3H4	ENSG00000130749.5	chr19	47615095	47615691	.	1000	.	Promoter (<=1kb)	19	47568116	47615486	47371	2	ENST00000594019.1	0
SESN2	ENSG00000130766.4	chr1	28586372	28586716	.	1000	.	Promoter (<=1kb)	1	28586038	28609002	22965	1	ENST00000253063.3	335
PPAN	ENSG00000130810.15	chr19	10216758	10217354	.	1000	.	Promoter (<=1kb)	19	10216965	10221970	5006	1	ENST00000253107.7	0
ZNF236	ENSG00000130856.11	chr18	74534721	74534890	.	1000	.	Promoter (<=1kb)	18	74534563	74681874	147312	1	ENST00000320610.9	159
LATS1	ENSG00000131023.8	chr6	150038819	150039415	.	1000	.	Promoter (<=1kb)	6	149979289	150039392	60104	2	ENST00000543571.1	0
GSE1	ENSG00000131149.13	chr16	85646953	85647259	.	1000	.	Promoter (<=1kb)	16	85646958	85709810	62853	1	ENST00000393243.1	0
PRR7	ENSG00000131188.7	chr5	176873906	176874502	.	1000	.	Promoter (<=1kb)	5	176873828	176883269	9442	1	ENST00000502922.1	79
ZFYVE20	ENSG00000131381.8	chr3	15140575	15140806	.	1000	.	Promoter (<=1kb)	3	15111580	15140655	29076	2	ENST00000253699.3	0
DIAPH1	ENSG00000131504.11	chr5	140998345	140998941	.	1000	.	Promoter (<=1kb)	5	140894583	140998622	104040	2	ENST00000389054.3	0
UBE2D2	ENSG00000131508.11	chr5	138940569	138941165	.	1000	.	Promoter (<=1kb)	5	138940751	139008016	67266	1	ENST00000253815.2	0
UBE2D2	ENSG00000131508.11	chr5	138940776	138941372	.	1000	.	Promoter (<=1kb)	5	138941309	138994270	52962	1	ENST00000510470.1	0
C1orf159	ENSG00000131591.13	chr1	1052247	1052548	.	1000	.	Promoter (<=1kb)	1	1022570	1051741	29172	2	ENST00000475119.1	-507
RFX1	ENSG00000132005.4	chr19	14117634	14118230	.	1000	.	Promoter (<=1kb)	19	14108980	14117851	8872	2	ENST00000586913.1	0
DCAF15	ENSG00000132017.6	chr19	14063120	14063716	.	1000	.	Promoter (<=1kb)	19	14063304	14072254	8951	1	ENST00000254337.6	0
DHX30	ENSG00000132153.10	chr3	47844324	47844920	.	1000	.	Promoter (<=1kb)	3	47844399	47858462	14064	1	ENST00000472718.1	0
TBC1D14	ENSG00000132405.14	chr4	6910991	6911587	.	1000	.	Promoter (<=1kb)	4	6911171	7034845	123675	1	ENST00000448507.1	0
H3F3B	ENSG00000132475.4	chr17	73775285	73775605	.	1000	.	Promoter (<=1kb)	17	73774648	73775367	720	2	ENST00000587560.1	0
H3F3B	ENSG00000132475.4	chr17	73775557	73775802	.	1000	.	Promoter (<=1kb)	17	73774691	73775684	994	2	ENST00000586270.1	0
TOE1	ENSG00000132773.7	chr1	45805400	45805996	.	1000	.	Promoter (<=1kb)	1	45805724	45808433	2710	1	ENST00000477731.1	0
USPL1	ENSG00000132952.7	chr13	31191416	31192012	.	1000	.	Promoter (<=1kb)	13	31191830	31205611	13782	1	ENST00000465952.1	0
PIK3C2B	ENSG00000133056.9	chr1	204463757	204464044	.	1000	.	Promoter (<=1kb)	1	204438538	204463852	25315	2	ENST00000415899.1	0
DSTYK	ENSG00000133059.12	chr1	205180264	205180860	.	1000	.	Promoter (<=1kb)	1	205111632	205180727	69096	2	ENST00000367160.4	0
PRPF38B	ENSG00000134186.7	chr1	109234879	109235475	.	1000	.	Promoter (<=1kb)	1	109234945	109244425	9481	1	ENST00000370025.4	0
SLC38A2	ENSG00000134294.9	chr12	46764989	46765585	.	1000	.	Promoter (<=1kb)	12	46758425	46765216	6792	2	ENST00000547252.1	0
SLC38A2	ENSG00000134294.9	chr12	46765888	46766484	.	1000	.	Promoter (<=1kb)	12	46764295	46766229	1935	2	ENST00000551405.1	0
SLC38A2	ENSG00000134294.9	chr12	46766192	46766788	.	1000	.	Promoter (<=1kb)	12	46751972	46766650	14679	2	ENST00000256689.5	0
CDC73	ENSG00000134371.9	chr1	193090802	193091398	.	1000	.	Promoter (<=1kb)	1	193091147	193223031	131885	1	ENST00000367435.3	0
ZCCHC11	ENSG00000134744.9	chr1	53018577	53018875	.	1000	.	Promoter (<=1kb)	1	52888947	53018654	129708	2	ENST00000257177.4	0
RNF138	ENSG00000134758.9	chr18	29672725	29673321	.	1000	.	Promoter (<=1kb)	18	29672665	29704732	32068	1	ENST00000580499.1	61
ELP2	ENSG00000134759.9	chr18	33709130	33709726	.	1000	.	Promoter (<=1kb)	18	33709407	33722274	12868	1	ENST00000543127.1	0
SYNCRIP	ENSG00000135316.13	chr6	86352544	86352796	.	1000	.	Promoter (<=1kb)	6	86318053	86352709	34657	2	ENST00000355238.6	0
PHF21A	ENSG00000135365.11	chr11	46142891	46143129	.	1000	.	Promoter (<=1kb)	11	45950871	46142985	192115	2	ENST00000257821.4	0
CAPRIN1	ENSG00000135387.15	chr11	34073665	34074261	.	1000	.	Promoter (<=1kb)	11	34073757	34122011	48255	1	ENST00000532820.1	0
LTV1	ENSG00000135521.8	chr6	144164237	144164833	.	1000	.	Promoter (<=1kb)	6	144164481	144184949	20469	1	ENST00000367576.5	0
AHI1	ENSG00000135541.16	chr6	135818441	135819037	.	1000	.	Promoter (<=1kb)	6	135604670	135818883	214214	2	ENST00000367800.4	0
USP15	ENSG00000135655.9	chr12	62653762	62654358	.	1000	.	Promoter (<=1kb)	12	62654119	62799899	145781	1	ENST00000353364.3	0
MDM2	ENSG00000135679.17	chr12	69201890	69202486	.	1000	.	Promoter (<=1kb)	12	69201956	69239214	37259	1	ENST00000462284.1	0
SLC9A5	ENSG00000135740.12	chr16	67279996	67280592	.	1000	.	Promoter (<=1kb)	16	67280818	67293845	13028	1	ENST00000566345.2	-226
GLUL	ENSG00000135821.12	chr1	182360944	182361096	.	1000	.	Promoter (<=1kb)	1	182352029	182360927	8899	2	ENST00000339526.4	-18
STX6	ENSG00000135823.9	chr1	180991994	180992590	.	1000	.	Promoter (<=1kb)	1	180941861	180992047	50187	2	ENST00000258301.5	0
STX6	ENSG00000135823.9	chr1	180992013	180992219	.	1000	.	Promoter (<=1kb)	1	180941861	180992047	50187	2	ENST00000258301.5	0
DHX9	ENSG00000135829.12	chr1	182808440	182809036	.	1000	.	Promoter (<=1kb)	1	182808504	182856886	48383	1	ENST00000367549.3	0
LAMC1	ENSG00000135862.5	chr1	182992001	182992300	.	1000	.	Promoter (<=1kb)	1	182992595	183114727	122133	1	ENST00000258341.4	-295
DNAJB2	ENSG00000135924.11	chr2	220144044	220144446	.	1000	.	Promoter (<=1kb)	2	220144064	220149418	5355	1	ENST00000425450.1	0
EPC2	ENSG00000135999.7	chr2	149402144	149402462	.	1000	.	Promoter (<=1kb)	2	149402553	149545130	142578	1	ENST00000258484.6	-91
DRAM1	ENSG00000136048.9	chr12	102271141	102271737	.	1000	.	Promoter (<=1kb)	12	102271461	102315592	44132	1	ENST00000544152.1	0
IGF2BP3	ENSG00000136231.9	chr7	23510747	23510896	.	1000	.	Promoter (<=1kb)	7	23349828	23510086	160259	2	ENST00000258729.3	-662
NUPL2	ENSG00000136243.12	chr7	23221547	23222143	.	1000	.	Promoter (<=1kb)	7	23221643	23240625	18983	1	ENST00000438012.1	0
TBRG4	ENSG00000136270.9	chr7	45150963	45151559	.	1000	.	Promoter (<=1kb)	7	45139699	45151313	11615	2	ENST00000258770.3	0
SRSF1	ENSG00000136450.8	chr17	56084317	56084913	.	1000	.	Promoter (<=1kb)	17	56080721	56084622	3902	2	ENST00000582730.2	0
2022-03-07	ENSG00000136536.10	chr2	160568841	160569437	.	1000	.	Promoter (<=1kb)	2	160569000	160623880	54881	1	ENST00000409175.1	0
WDR38	ENSG00000136918.3	chr9	127615283	127615879	.	1000	.	Promoter (<=1kb)	9	127615755	127620160	4406	1	ENST00000373574.1	0
XPA	ENSG00000136936.6	chr9	100459106	100459702	.	1000	.	Promoter (<=1kb)	9	100437191	100459575	22385	2	ENST00000462523.1	0
ANP32B	ENSG00000136938.8	chr9	100744959	100745555	.	1000	.	Promoter (<=1kb)	9	100745643	100778225	32583	1	ENST00000339399.4	-88
RPL35	ENSG00000136942.10	chr9	127624165	127624349	.	1000	.	Promoter (<=1kb)	9	127620159	127624194	4036	2	ENST00000373570.4	0
DSCC1	ENSG00000136982.5	chr8	120867842	120868438	.	1000	.	Promoter (<=1kb)	8	120846216	120868250	22035	2	ENST00000313655.4	0
CMTR1	ENSG00000137200.8	chr6	37400725	37401321	.	1000	.	Promoter (<=1kb)	6	37400995	37411859	10865	1	ENST00000471097.1	0
TMEM63B	ENSG00000137216.14	chr6	44095042	44095333	.	1000	.	Promoter (<=1kb)	6	44095291	44108065	12775	1	ENST00000532634.1	0
HIST1H2AB	ENSG00000137259.2	chr6	26033320	26033916	.	1000	.	Promoter (<=1kb)	6	26033320	26033796	477	2	ENST00000259791.2	0
TUBB2A	ENSG00000137267.5	chr6	3157457	3158053	.	1000	.	Promoter (<=1kb)	6	3153903	3157760	3858	2	ENST00000333628.3	0
HMGA1	ENSG00000137309.15	chr6	34203600	34203769	.	1000	.	Promoter (<=1kb)	6	34204650	34214007	9358	1	ENST00000447654.1	-881
HMGA1	ENSG00000137309.15	chr6	34204384	34204661	.	1000	.	Promoter (<=1kb)	6	34204650	34214007	9358	1	ENST00000447654.1	0
HMGA1	ENSG00000137309.15	chr6	34205796	34206101	.	1000	.	Promoter (<=1kb)	6	34206568	34214007	7440	1	ENST00000374116.3	-467
FLOT1	ENSG00000137312.10	chr6	30710048	30710644	.	1000	.	Promoter (<=1kb)	6	30695486	30710510	15025	2	ENST00000376389.3	0
MTCH1	ENSG00000137409.14	chr6	36953829	36954425	.	1000	.	Promoter (<=1kb)	6	36935917	36954074	18158	2	ENST00000373616.5	0
ZNF280D	ENSG00000137871.15	chr15	57210718	57211021	.	1000	.	Promoter (<=1kb)	15	56945009	57210769	265761	2	ENST00000559000.1	0
TTLL7	ENSG00000137941.12	chr1	84464578	84465174	.	1000	.	Promoter (<=1kb)	1	84330711	84464775	134065	2	ENST00000477524.1	0
CCBL2	ENSG00000137944.12	chr1	89457994	89458590	.	1000	.	Promoter (<=1kb)	1	89401456	89458459	57004	2	ENST00000370491.3	0
THUMPD2	ENSG00000138050.10	chr2	40006277	40006581	.	1000	.	Promoter (<=1kb)	2	39963445	40006407	42963	2	ENST00000505747.1	0
RAB1A	ENSG00000138069.12	chr2	65357056	65357652	.	1000	.	Promoter (<=1kb)	2	65297835	65357220	59386	2	ENST00000494188.1	0
ANXA7	ENSG00000138279.11	chr10	75173518	75174114	.	1000	.	Promoter (<=1kb)	10	75134859	75173825	38967	2	ENST00000372921.5	0
METTL5	ENSG00000138382.9	chr2	170681154	170681750	.	1000	.	Promoter (<=1kb)	2	170666591	170681415	14825	2	ENST00000409837.1	0
COX17	ENSG00000138495.2	chr3	119395930	119396137	.	1000	.	Promoter (<=1kb)	3	119388379	119396141	7763	2	ENST00000486606.1	4
CCNG2	ENSG00000138764.9	chr4	78077990	78078586	.	1000	.	Promoter (<=1kb)	4	78078304	78091212	12909	1	ENST00000316355.5	0
SCAF11	ENSG00000139218.13	chr12	46383883	46384479	.	1000	.	Promoter (<=1kb)	12	46315192	46384348	69157	2	ENST00000369367.3	0
CSAD	ENSG00000139631.14	chr12	53574308	53574904	.	1000	.	Promoter (<=1kb)	12	53551447	53574380	22934	2	ENST00000267085.4	0
WARS	ENSG00000140105.13	chr14	100842317	100842913	.	1000	.	Promoter (<=1kb)	14	100800139	100842672	42534	2	ENST00000358655.4	0
TLE3	ENSG00000140332.11	chr15	70391245	70391841	.	1000	.	Promoter (<=1kb)	15	70340129	70390515	50387	2	ENST00000558939.1	-731
MAN2C1	ENSG00000140400.10	chr15	75660409	75661005	.	1000	.	Promoter (<=1kb)	15	75648133	75660933	12801	2	ENST00000569482.1	0
SCAMP2	ENSG00000140497.12	chr15	75165577	75165797	.	1000	.	Promoter (<=1kb)	15	75136071	75165706	29636	2	ENST00000268099.9	0
POLG	ENSG00000140521.7	chr15	89877872	89878468	.	1000	.	Promoter (<=1kb)	15	89859534	89878078	18545	2	ENST00000268124.5	0
ZNF710	ENSG00000140548.5	chr15	90545098	90545388	.	1000	.	Promoter (<=1kb)	15	90545718	90610606	64889	1	ENST00000559419.1	-330
SEC11A	ENSG00000140612.9	chr15	85259075	85259671	.	1000	.	Promoter (<=1kb)	15	85212775	85259320	46546	2	ENST00000558134.1	0
CDR2	ENSG00000140743.3	chr16	22385072	22385668	.	1000	.	Promoter (<=1kb)	16	22358955	22385758	26804	2	ENST00000561630.1	90
TLDC1	ENSG00000140950.11	chr16	84538153	84538749	.	1000	.	Promoter (<=1kb)	16	84511681	84538364	26684	2	ENST00000343629.6	0
RPS2	ENSG00000140988.11	chr16	2014453	2015049	.	1000	.	Promoter (<=1kb)	16	2012053	2014861	2809	2	ENST00000343262.4	0
SCRN2	ENSG00000141295.9	chr17	45918352	45918948	.	1000	.	Promoter (<=1kb)	17	45915058	45918655	3598	2	ENST00000407215.3	0
SSH2	ENSG00000141298.13	chr17	28257162	28257311	.	1000	.	Promoter (<=1kb)	17	27952956	28257170	304215	2	ENST00000269033.3	0
CLTC	ENSG00000141367.7	chr17	57696999	57697408	.	1000	.	Promoter (<=1kb)	17	57697219	57768187	70969	1	ENST00000393043.1	0
SS18	ENSG00000141380.9	chr18	23670108	23670704	.	1000	.	Promoter (<=1kb)	18	23596578	23670589	74012	2	ENST00000415083.2	0
RPRD1A	ENSG00000141425.13	chr18	33647078	33647674	.	1000	.	Promoter (<=1kb)	18	33569787	33647493	77707	2	ENST00000590898.1	0
C18orf8	ENSG00000141452.5	chr18	21082954	21083550	.	1000	.	Promoter (<=1kb)	18	21083473	21111746	28274	1	ENST00000269221.3	0
NPC1	ENSG00000141458.8	chr18	21166201	21166797	.	1000	.	Promoter (<=1kb)	18	21119694	21166451	46758	2	ENST00000540608.1	0
WDR45B	ENSG00000141580.11	chr17	80606661	80606947	.	1000	.	Promoter (<=1kb)	17	80584665	80606429	21765	2	ENST00000574828.1	-233
MIEN1	ENSG00000141741.7	chr17	37886456	37887052	.	1000	.	Promoter (<=1kb)	17	37884749	37886747	1999	2	ENST00000582963.1	0
NFIC	ENSG00000141905.13	chr19	3367238	3367530	.	1000	.	Promoter (<=1kb)	19	3366584	3462905	96322	1	ENST00000443272.2	655
DPP9	ENSG00000142002.12	chr19	4723599	4724195	.	1000	.	Promoter (<=1kb)	19	4675238	4723875	48638	2	ENST00000262960.9	0
TMEM50B	ENSG00000142188.12	chr21	34851540	34852136	.	1000	.	Promoter (<=1kb)	21	34837685	34851596	13912	2	ENST00000432504.1	0
RPL13A	ENSG00000142541.12	chr19	49990616	49991212	.	1000	.	Promoter (<=1kb)	19	49990811	49995565	4755	1	ENST00000391857.4	0
SH3BGRL3	ENSG00000142669.9	chr1	26606496	26607092	.	1000	.	Promoter (<=1kb)	1	26606613	26607941	1329	1	ENST00000319041.6	0
GPN2	ENSG00000142751.10	chr1	27216061	27216657	.	1000	.	Promoter (<=1kb)	1	27210724	27216751	6028	2	ENST00000431781.2	94
RPS8	ENSG00000142937.7	chr1	45241129	45241725	.	1000	.	Promoter (<=1kb)	1	45241245	45244451	3207	1	ENST00000372209.3	0
LMO4	ENSG00000143013.8	chr1	87794356	87794952	.	1000	.	Promoter (<=1kb)	1	87794782	87805315	10534	1	ENST00000495705.1	0
MTF2	ENSG00000143033.13	chr1	93544578	93544927	.	1000	.	Promoter (<=1kb)	1	93544792	93604636	59845	1	ENST00000540243.1	0
MPC2	ENSG00000143158.6	chr1	167905898	167906153	.	1000	.	Promoter (<=1kb)	1	167889249	167906043	16795	2	ENST00000458574.1	0
MPC2	ENSG00000143158.6	chr1	167906001	167906597	.	1000	.	Promoter (<=1kb)	1	167887306	167906278	18973	2	ENST00000271373.4	0
UCK2	ENSG00000143179.8	chr1	165796976	165797572	.	1000	.	Promoter (<=1kb)	1	165797059	165877607	80549	1	ENST00000372212.4	0
HDGF	ENSG00000143321.14	chr1	156716810	156717104	.	1000	.	Promoter (<=1kb)	1	156712948	156717263	4316	2	ENST00000482651.1	159
CGN	ENSG00000143375.10	chr1	151483688	151484284	.	1000	.	Promoter (<=1kb)	1	151483863	151491868	8006	1	ENST00000427934.2	0
MCL1	ENSG00000143384.8	chr1	150551763	150552075	.	1000	.	Promoter (<=1kb)	1	150547032	150552066	5035	2	ENST00000369026.2	0
EIF2D	ENSG00000143486.11	chr1	206785565	206786161	.	1000	.	Promoter (<=1kb)	1	206764974	206785812	20839	2	ENST00000367114.3	0
GATAD2B	ENSG00000143614.7	chr1	153894907	153895503	.	1000	.	Promoter (<=1kb)	1	153777201	153895451	118251	2	ENST00000368655.4	0
SDE2	ENSG00000143751.9	chr1	226187067	226187307	.	1000	.	Promoter (<=1kb)	1	226170403	226187032	16630	2	ENST00000272091.7	-36
CDC42BPA	ENSG00000143776.14	chr1	227505770	227506366	.	1000	.	Promoter (<=1kb)	1	227177566	227506175	328610	2	ENST00000366769.3	0
LBR	ENSG00000143815.10	chr1	225615324	225615920	.	1000	.	Promoter (<=1kb)	1	225589204	225615737	26534	2	ENST00000272163.4	0
CALM2	ENSG00000143933.12	chr2	47403799	47404039	.	1000	.	Promoter (<=1kb)	2	47387221	47403740	16520	2	ENST00000272298.7	-60
DLX1	ENSG00000144355.10	chr2	172949299	172949895	.	1000	.	Promoter (<=1kb)	2	172949468	172951582	2115	1	ENST00000361609.4	0
FANCD2	ENSG00000144554.6	chr3	10067767	10068363	.	1000	.	Promoter (<=1kb)	3	10068098	10141344	73247	1	ENST00000287647.3	0
RAB5A	ENSG00000144566.6	chr3	19988457	19989053	.	1000	.	Promoter (<=1kb)	3	19988571	20026667	38097	1	ENST00000273047.4	0
IQSEC1	ENSG00000144711.9	chr3	13036037	13036275	.	1000	.	Promoter (<=1kb)	3	12978051	13036626	58576	2	ENST00000473088.1	351
2022-03-06	ENSG00000145495.10	chr5	10353620	10353843	.	1000	.	Promoter (<=1kb)	5	10353815	10434073	80259	1	ENST00000449913.2	0
2022-03-06	ENSG00000145495.10	chr5	10353676	10354272	.	1000	.	Promoter (<=1kb)	5	10353815	10434073	80259	1	ENST00000449913.2	0
SSBP2	ENSG00000145687.11	chr5	81046929	81047157	.	1000	.	Promoter (<=1kb)	5	80708840	81047072	338233	2	ENST00000320672.4	0
SSBP2	ENSG00000145687.11	chr5	81047216	81047371	.	1000	.	Promoter (<=1kb)	5	80708840	81047072	338233	2	ENST00000320672.4	-145
PHIP	ENSG00000146247.13	chr6	79787829	79788225	.	1000	.	Promoter (<=1kb)	6	79645584	79787953	142370	2	ENST00000275034.4	0
DYNLT1	ENSG00000146425.6	chr6	159065356	159065952	.	1000	.	Promoter (<=1kb)	6	159057506	159065771	8266	2	ENST00000367089.3	0
NCAPG2	ENSG00000146918.15	chr7	158497394	158497990	.	1000	.	Promoter (<=1kb)	7	158424005	158497520	73516	2	ENST00000356309.3	0
EBAG9	ENSG00000147654.10	chr8	110551918	110552514	.	1000	.	Promoter (<=1kb)	8	110551940	110577389	25450	1	ENST00000395785.2	0
IDNK	ENSG00000148057.11	chr9	86237735	86238331	.	1000	.	Promoter (<=1kb)	9	86237964	86259045	21082	1	ENST00000533522.1	0
ALAD	ENSG00000148218.11	chr9	116163232	116163828	.	1000	.	Promoter (<=1kb)	9	116148597	116163613	15017	2	ENST00000409155.3	0
SURF1	ENSG00000148290.5	chr9	136223191	136223787	.	1000	.	Promoter (<=1kb)	9	136218610	136223361	4752	2	ENST00000371974.3	0
SURF1	ENSG00000148290.5	chr9	136223423	136224019	.	1000	.	Promoter (<=1kb)	9	136222960	136223552	593	2	ENST00000463965.1	0
CIZ1	ENSG00000148337.15	chr9	130966194	130966790	.	1000	.	Promoter (<=1kb)	9	130928344	130966662	38319	2	ENST00000393608.1	0
FAM73B	ENSG00000148343.14	chr9	131831525	131832121	.	1000	.	Promoter (<=1kb)	9	131831538	131834350	2813	1	ENST00000483458.1	0
LRSAM1	ENSG00000148356.9	chr9	130213214	130213810	.	1000	.	Promoter (<=1kb)	9	130213765	130265780	52016	1	ENST00000300417.6	0
MSRB2	ENSG00000148450.8	chr10	23384244	23384840	.	1000	.	Promoter (<=1kb)	10	23384435	23410942	26508	1	ENST00000376510.3	0
PARD3	ENSG00000148498.11	chr10	35104233	35104519	.	1000	.	Promoter (<=1kb)	10	34398488	35104253	705766	2	ENST00000545260.1	0
CAMK2G	ENSG00000148660.16	chr10	75633877	75634473	.	1000	.	Promoter (<=1kb)	10	75572259	75634277	62019	2	ENST00000351293.3	0
SSRP1	ENSG00000149136.3	chr11	57103035	57103631	.	1000	.	Promoter (<=1kb)	11	57093459	57103351	9893	2	ENST00000278412.2	0
PAK1	ENSG00000149269.5	chr11	77184987	77185215	.	1000	.	Promoter (<=1kb)	11	77032752	77185107	152356	2	ENST00000356341.3	0
RPS3	ENSG00000149273.10	chr11	75110332	75110928	.	1000	.	Promoter (<=1kb)	11	75110530	75117957	7428	1	ENST00000531188.1	0
CPSF7	ENSG00000149532.11	chr11	61196815	61197411	.	1000	.	Promoter (<=1kb)	11	61170121	61197383	27263	2	ENST00000340437.4	0
ALDOA	ENSG00000149925.12	chr16	30076936	30077532	.	1000	.	Promoter (<=1kb)	16	30077055	30081732	4678	1	ENST00000564595.2	0
CTAGE5	ENSG00000150527.12	chr14	39736103	39736699	.	1000	.	Promoter (<=1kb)	14	39736290	39763257	26968	1	ENST00000556990.1	0
UBC	ENSG00000150991.10	chr12	125399329	125399576	.	1000	.	Promoter (<=1kb)	12	125398133	125399577	1445	2	ENST00000536661.1	1
MMAA	ENSG00000151611.9	chr4	146540205	146540801	.	1000	.	Promoter (<=1kb)	4	146540137	146567774	27638	1	ENST00000506919.1	69
RABGAP1L	ENSG00000152061.17	chr1	174128529	174129125	.	1000	.	Promoter (<=1kb)	1	174128548	174514089	385542	1	ENST00000367689.3	0
ZNF837	ENSG00000152475.6	chr19	58891866	58892462	.	1000	.	Promoter (<=1kb)	19	58878985	58892389	13405	2	ENST00000427624.2	0
TRIM36	ENSG00000152503.5	chr5	114505427	114506023	.	1000	.	Promoter (<=1kb)	5	114460460	114505658	45199	2	ENST00000513154.1	0
SAR1B	ENSG00000152700.9	chr5	133968269	133968865	.	1000	.	Promoter (<=1kb)	5	133936834	133968678	31845	2	ENST00000402673.2	0
HNRNPDL	ENSG00000152795.13	chr4	83350236	83350832	.	1000	.	Promoter (<=1kb)	4	83345782	83350594	4813	2	ENST00000349655.4	0
CARHSP1	ENSG00000153048.6	chr16	8962230	8962447	.	1000	.	Promoter (<=1kb)	16	8946799	8962258	15460	2	ENST00000396593.2	0
HNRNPU	ENSG00000153187.12	chr1	245026654	245027250	.	1000	.	Promoter (<=1kb)	1	245019585	245026957	7373	2	ENST00000483966.1	0
AHCTF1	ENSG00000153207.10	chr1	247094759	247095355	.	1000	.	Promoter (<=1kb)	1	247079616	247095280	15665	2	ENST00000478568.1	0
TMEM87B	ENSG00000153214.5	chr2	112812730	112813326	.	1000	.	Promoter (<=1kb)	2	112812800	112876895	64096	1	ENST00000283206.4	0
NR4A2	ENSG00000153234.9	chr2	157198332	157198928	.	1000	.	Promoter (<=1kb)	2	157181610	157198860	17251	2	ENST00000409572.1	0
CNKSR3	ENSG00000153721.13	chr6	154831201	154831797	.	1000	.	Promoter (<=1kb)	6	154708638	154831793	123156	2	ENST00000607772.1	0
CNKSR3	ENSG00000153721.13	chr6	154831404	154832000	.	1000	.	Promoter (<=1kb)	6	154708638	154831793	123156	2	ENST00000607772.1	0
TRIP12	ENSG00000153827.9	chr2	230786633	230786949	.	1000	.	Promoter (<=1kb)	2	230628554	230786725	158172	2	ENST00000283943.5	0
KCTD15	ENSG00000153885.10	chr19	34286239	34286835	.	1000	.	Promoter (<=1kb)	19	34286838	34297863	11026	1	ENST00000587658.1	-3
KCTD15	ENSG00000153885.10	chr19	34287511	34288107	.	1000	.	Promoter (<=1kb)	19	34287751	34292190	4440	1	ENST00000590771.1	0
C21orf91	ENSG00000154642.6	chr21	19191435	19192031	.	1000	.	Promoter (<=1kb)	21	19161284	19191703	30420	2	ENST00000284881.4	0
NCAM2	ENSG00000154654.10	chr21	22370203	22370799	.	1000	.	Promoter (<=1kb)	21	22370633	22915650	545018	1	ENST00000400546.1	0
XPC	ENSG00000154767.10	chr3	14219555	14220151	.	1000	.	Promoter (<=1kb)	3	14187229	14220101	32873	2	ENST00000476581.2	0
TMEM55A	ENSG00000155099.3	chr8	92052766	92053362	.	1000	.	Promoter (<=1kb)	8	92006024	92053292	47269	2	ENST00000285419.3	0
SLC16A1	ENSG00000155380.7	chr1	113498379	113498975	.	1000	.	Promoter (<=1kb)	1	113454469	113498975	44507	2	ENST00000369626.3	0
LARP1	ENSG00000155506.12	chr5	154134991	154135587	.	1000	.	Promoter (<=1kb)	5	154135135	154183768	48634	1	ENST00000518297.1	0
ZKSCAN2	ENSG00000155592.11	chr16	25269193	25269751	.	1000	.	Promoter (<=1kb)	16	25247322	25269252	21931	2	ENST00000328086.7	0
DPY19L4	ENSG00000156162.12	chr8	95731761	95732357	.	1000	.	Promoter (<=1kb)	8	95731931	95752007	20077	1	ENST00000522422.1	0
SCAF4	ENSG00000156304.10	chr21	33103727	33104323	.	1000	.	Promoter (<=1kb)	21	33043541	33104281	60741	2	ENST00000434667.3	0
EEF1A1	ENSG00000156508.13	chr6	74230098	74230438	.	1000	.	Promoter (<=1kb)	6	74225473	74230741	5269	2	ENST00000316292.9	303
ZFAND3	ENSG00000156639.7	chr6	37787041	37787312	.	1000	.	Promoter (<=1kb)	6	37787275	38122400	335126	1	ENST00000287218.4	0
ZFAND3	ENSG00000156639.7	chr6	37787384	37787673	.	1000	.	Promoter (<=1kb)	6	37787574	38122400	334827	1	ENST00000373391.2	0
NPTN	ENSG00000156642.12	chr15	73925418	73926014	.	1000	.	Promoter (<=1kb)	15	73852355	73925754	73400	2	ENST00000345330.4	0
ATAD2	ENSG00000156802.8	chr8	124408558	124408842	.	1000	.	Promoter (<=1kb)	8	124332090	124408674	76585	2	ENST00000517666.1	0
ATAD2	ENSG00000156802.8	chr8	124408834	124409074	.	1000	.	Promoter (<=1kb)	8	124332090	124408705	76616	2	ENST00000287394.5	-130
EIF4A2	ENSG00000156976.10	chr3	186500866	186501462	.	1000	.	Promoter (<=1kb)	3	186500994	186502448	1455	1	ENST00000441007.1	0
PAXIP1	ENSG00000157212.14	chr7	154794847	154795096	.	1000	.	Promoter (<=1kb)	7	154735397	154794794	59398	2	ENST00000457196.1	-54
FZD1	ENSG00000157240.2	chr7	90893570	90893857	.	1000	.	Promoter (<=1kb)	7	90893783	90898123	4341	1	ENST00000287934.2	0
SUSD3	ENSG00000157303.6	chr9	95820806	95821402	.	1000	.	Promoter (<=1kb)	9	95820989	95847420	26432	1	ENST00000375472.3	0
ST3GAL2	ENSG00000157350.8	chr16	70472963	70473559	.	1000	.	Promoter (<=1kb)	16	70413338	70472991	59654	2	ENST00000342907.2	0
CCNB2	ENSG00000157456.3	chr15	59397307	59397903	.	1000	.	Promoter (<=1kb)	15	59397325	59406813	9489	1	ENST00000561077.1	0
DYRK1A	ENSG00000157540.15	chr21	38739026	38739622	.	1000	.	Promoter (<=1kb)	21	38739236	38858783	119548	1	ENST00000462274.1	0
ETS2	ENSG00000157557.7	chr21	40177249	40177845	.	1000	.	Promoter (<=1kb)	21	40177755	40196879	19125	1	ENST00000360938.3	0
ETS2	ENSG00000157557.7	chr21	40177549	40178145	.	1000	.	Promoter (<=1kb)	21	40177755	40196879	19125	1	ENST00000360938.3	0
SLC38A10	ENSG00000157637.8	chr17	79268644	79269240	.	1000	.	Promoter (<=1kb)	17	79218800	79269105	50306	2	ENST00000374759.3	0
BRAF	ENSG00000157764.8	chr7	140624151	140624747	.	1000	.	Promoter (<=1kb)	7	140434279	140624564	190286	2	ENST00000288602.6	0
RER1	ENSG00000157916.14	chr1	2332581	2332733	.	1000	.	Promoter (<=1kb)	1	2333390	2334666	1277	1	ENST00000462129.1	-657
GPR153	ENSG00000158292.6	chr1	6320049	6320645	.	1000	.	Promoter (<=1kb)	1	6307406	6321035	13630	2	ENST00000377893.2	390
AHCYL2	ENSG00000158467.12	chr7	128864616	128865212	.	1000	.	Promoter (<=1kb)	7	128864864	129070052	205189	1	ENST00000325006.3	0
SYNJ1	ENSG00000159082.13	chr21	34099934	34100530	.	1000	.	Promoter (<=1kb)	21	34001069	34100250	99182	2	ENST00000357345.3	0
PAXBP1	ENSG00000159086.10	chr21	34143998	34144324	.	1000	.	Promoter (<=1kb)	21	34106210	34144169	37960	2	ENST00000331923.4	0
PAXBP1	ENSG00000159086.10	chr21	34144048	34144644	.	1000	.	Promoter (<=1kb)	21	34106210	34144169	37960	2	ENST00000331923.4	0
GART	ENSG00000159131.12	chr21	34914162	34914758	.	1000	.	Promoter (<=1kb)	21	34876238	34914444	38207	2	ENST00000381815.4	0
CCDC24	ENSG00000159214.8	chr1	44457172	44457768	.	1000	.	Promoter (<=1kb)	1	44457280	44462200	4921	1	ENST00000372318.3	0
ADPGK	ENSG00000159322.13	chr15	73075758	73076354	.	1000	.	Promoter (<=1kb)	15	73043710	73076072	32363	2	ENST00000567941.1	0
CALM3	ENSG00000160014.12	chr19	47104133	47104529	.	1000	.	Promoter (<=1kb)	19	47104331	47112562	8232	1	ENST00000391918.2	0
PKNOX1	ENSG00000160199.10	chr21	44393983	44394579	.	1000	.	Promoter (<=1kb)	21	44394620	44453691	59072	1	ENST00000291547.5	-41
U2AF1	ENSG00000160201.7	chr21	44527331	44527927	.	1000	.	Promoter (<=1kb)	21	44513066	44527634	14569	2	ENST00000464750.1	0
PDXK	ENSG00000160209.14	chr21	45139179	45139775	.	1000	.	Promoter (<=1kb)	21	45139104	45164531	25428	1	ENST00000470029.1	76
PDXK	ENSG00000160209.14	chr21	45139379	45139975	.	1000	.	Promoter (<=1kb)	21	45139104	45164531	25428	1	ENST00000470029.1	276
CSTB	ENSG00000160213.5	chr21	45196127	45196723	.	1000	.	Promoter (<=1kb)	21	45192393	45196326	3934	2	ENST00000291568.5	0
RRP1	ENSG00000160214.8	chr21	45209148	45209744	.	1000	.	Promoter (<=1kb)	21	45209394	45217418	8025	1	ENST00000475534.1	0
C21orf33	ENSG00000160221.12	chr21	45553343	45553939	.	1000	.	Promoter (<=1kb)	21	45553487	45565605	12119	1	ENST00000291577.6	0
C21orf2	ENSG00000160226.11	chr21	45759034	45759630	.	1000	.	Promoter (<=1kb)	21	45748827	45759285	10459	2	ENST00000339818.4	0
FAM207A	ENSG00000160256.8	chr21	46359574	46360170	.	1000	.	Promoter (<=1kb)	21	46359925	46396904	36980	1	ENST00000291634.6	0
SPATC1L	ENSG00000160284.10	chr21	47603398	47603994	.	1000	.	Promoter (<=1kb)	21	47581075	47604373	23299	2	ENST00000291672.5	379
MCM3AP	ENSG00000160294.6	chr21	47705951	47706547	.	1000	.	Promoter (<=1kb)	21	47655047	47706211	51165	2	ENST00000397708.1	0
NEK8	ENSG00000160602.9	chr17	27052821	27053417	.	1000	.	Promoter (<=1kb)	17	27052915	27062385	9471	1	ENST00000579671.1	0
FAM189B	ENSG00000160767.16	chr1	155224927	155225523	.	1000	.	Promoter (<=1kb)	1	155217008	155225178	8171	2	ENST00000361361.2	0
SQSTM1	ENSG00000161011.15	chr5	179246087	179246344	.	1000	.	Promoter (<=1kb)	5	179245967	179250968	5002	1	ENST00000481335.1	121
SQSTM1	ENSG00000161011.15	chr5	179248142	179248738	.	1000	.	Promoter (<=1kb)	5	179247921	179264218	16298	1	ENST00000510187.1	222
RPL8	ENSG00000161016.11	chr8	146017265	146017861	.	1000	.	Promoter (<=1kb)	8	146015151	146017442	2292	2	ENST00000531975.1	0
XXbac-B444P24.10	ENSG00000161132.6	chr22	20286355	20286951	.	1000	.	Promoter (<=1kb)	22	20287283	20300739	13457	1	ENST00000438948.1	-332
XXbac-B444P24.10	ENSG00000161132.6	chr22	20286560	20287156	.	1000	.	Promoter (<=1kb)	22	20287283	20300739	13457	1	ENST00000438948.1	-127
SRSF2	ENSG00000161547.10	chr17	74733256	74733430	.	1000	.	Promoter (<=1kb)	17	74730197	74733415	3219	2	ENST00000392485.2	0
EIF4A1	ENSG00000161960.10	chr17	7476406	7476571	.	1000	.	Promoter (<=1kb)	17	7476553	7480937	4385	1	ENST00000584860.1	0
C11orf48	ENSG00000162194.8	chr11	62432427	62433023	.	1000	.	Promoter (<=1kb)	11	62430287	62432653	2367	2	ENST00000532786.1	0
TAF6L	ENSG00000162227.3	chr11	62538775	62539371	.	1000	.	Promoter (<=1kb)	11	62538829	62543859	5031	1	ENST00000526261.1	0
NXF1	ENSG00000162231.9	chr11	62572613	62573209	.	1000	.	Promoter (<=1kb)	11	62559595	62572942	13348	2	ENST00000531709.2	0
SYVN1	ENSG00000162298.12	chr11	64901590	64902186	.	1000	.	Promoter (<=1kb)	11	64894751	64902003	7253	2	ENST00000294256.8	0
DHRS3	ENSG00000162496.4	chr1	12655320	12655916	.	1000	.	Promoter (<=1kb)	1	12638746	12656321	17576	2	ENST00000430996.1	405
ATXN7L2	ENSG00000162650.11	chr1	110026716	110026960	.	1000	.	Promoter (<=1kb)	1	110026561	110035356	8796	1	ENST00000369870.3	156
VANGL2	ENSG00000162738.5	chr1	160370104	160370377	.	1000	.	Promoter (<=1kb)	1	160370376	160398468	28093	1	ENST00000368061.2	0
ATF3	ENSG00000162772.12	chr1	212782112	212782286	.	1000	.	Promoter (<=1kb)	1	212782257	212792953	10697	1	ENST00000366985.1	0
ATF3	ENSG00000162772.12	chr1	212782639	212783235	.	1000	.	Promoter (<=1kb)	1	212782257	212792953	10697	1	ENST00000366985.1	383
RBM15	ENSG00000162775.10	chr1	110882121	110882717	.	1000	.	Promoter (<=1kb)	1	110881945	110889299	7355	1	ENST00000487146.2	177
B3GALNT2	ENSG00000162885.8	chr1	235667415	235668011	.	1000	.	Promoter (<=1kb)	1	235613238	235667781	54544	2	ENST00000366600.3	0
ARL5A	ENSG00000162980.12	chr2	152684575	152685171	.	1000	.	Promoter (<=1kb)	2	152645592	152684955	39364	2	ENST00000446896.3	0
FBXO41	ENSG00000163013.7	chr2	73511288	73511884	.	1000	.	Promoter (<=1kb)	2	73481818	73511559	29742	2	ENST00000521871.1	0
ANKRD30BL	ENSG00000163046.11	chr2	133015113	133015432	.	1000	.	Promoter (<=1kb)	2	132905164	133015542	110379	2	ENST00000470729.1	110
ATP1A1	ENSG00000163399.11	chr1	116915649	116916245	.	1000	.	Promoter (<=1kb)	1	116915882	116947396	31515	1	ENST00000295598.5	0
STT3B	ENSG00000163527.5	chr3	31573631	31574227	.	1000	.	Promoter (<=1kb)	3	31574130	31661766	87637	1	ENST00000453168.1	0
CCNL1	ENSG00000163660.7	chr3	156877840	156878148	.	1000	.	Promoter (<=1kb)	3	156865342	156878002	12661	2	ENST00000295926.3	0
ZC3H12A	ENSG00000163874.8	chr1	37939964	37940560	.	1000	.	Promoter (<=1kb)	1	37940153	37949980	9828	1	ENST00000373087.6	0
MEAF6	ENSG00000163875.11	chr1	37979847	37980443	.	1000	.	Promoter (<=1kb)	1	37958176	37980364	22189	2	ENST00000373075.2	0
RNF168	ENSG00000163961.4	chr3	196230254	196230850	.	1000	.	Promoter (<=1kb)	3	196195654	196230639	34986	2	ENST00000318037.3	0
PIGX	ENSG00000163964.9	chr3	196438905	196439501	.	1000	.	Promoter (<=1kb)	3	196439229	196462878	23650	1	ENST00000392391.3	0
METAP1	ENSG00000164024.7	chr4	99916705	99917301	.	1000	.	Promoter (<=1kb)	4	99916771	99983964	67194	1	ENST00000296411.6	0
PAPD4	ENSG00000164329.9	chr5	78907989	78908585	.	1000	.	Promoter (<=1kb)	5	78908243	78982471	74229	1	ENST00000453514.1	0
INTS1	ENSG00000164880.11	chr7	1545935	1546245	.	1000	.	Promoter (<=1kb)	7	1509913	1545489	35577	2	ENST00000389470.4	-447
YWHAZ	ENSG00000164924.13	chr8	101962681	101963277	.	1000	.	Promoter (<=1kb)	8	101932858	101962785	29928	2	ENST00000395951.3	0
ARHGAP12	ENSG00000165322.13	chr10	32143830	32144426	.	1000	.	Promoter (<=1kb)	10	32109372	32143108	33737	2	ENST00000454919.1	-723
2022-03-08	ENSG00000165406.11	chr10	46090016	46090612	.	1000	.	Promoter (<=1kb)	10	45952817	46090354	137538	2	ENST00000319836.3	0
ZCCHC24	ENSG00000165424.6	chr10	81204475	81205071	.	1000	.	Promoter (<=1kb)	10	81142081	81205383	63303	2	ENST00000372336.3	312
NSD1	ENSG00000165671.14	chr5	176559767	176560053	.	1000	.	Promoter (<=1kb)	5	176560026	176562427	2402	1	ENST00000512992.1	0
C9orf9	ENSG00000165698.11	chr9	135753429	135754025	.	1000	.	Promoter (<=1kb)	9	135753414	135765418	12005	1	ENST00000372136.3	16
TSC1	ENSG00000165699.9	chr9	135819892	135820243	.	1000	.	Promoter (<=1kb)	9	135766735	135820008	53274	2	ENST00000298552.3	0
DDX21	ENSG00000165732.8	chr10	70715893	70716489	.	1000	.	Promoter (<=1kb)	10	70715884	70744829	28946	1	ENST00000354185.4	10
SPRED1	ENSG00000166068.8	chr15	38544257	38544669	.	1000	.	Promoter (<=1kb)	15	38544527	38649450	104924	1	ENST00000299084.4	0
TRMT61A	ENSG00000166166.8	chr14	103995282	103995878	.	1000	.	Promoter (<=1kb)	14	103995521	104003410	7890	1	ENST00000389749.4	0
ARIH1	ENSG00000166233.8	chr15	72766366	72766962	.	1000	.	Promoter (<=1kb)	15	72766667	72879692	113026	1	ENST00000379887.4	0
NDST2	ENSG00000166507.12	chr10	75571540	75571772	.	1000	.	Promoter (<=1kb)	10	75561674	75571589	9916	2	ENST00000299641.4	0
MCM7	ENSG00000166508.13	chr7	99698122	99698450	.	1000	.	Promoter (<=1kb)	7	99690404	99698380	7977	2	ENST00000354230.3	0
TMED3	ENSG00000166557.8	chr15	79603284	79603581	.	1000	.	Promoter (<=1kb)	15	79603404	79615189	11786	1	ENST00000299705.5	0
PPIB	ENSG00000166794.4	chr15	64455014	64455610	.	1000	.	Promoter (<=1kb)	15	64448011	64455404	7394	2	ENST00000300026.3	0
YWHAB	ENSG00000166913.8	chr20	43514030	43514626	.	1000	.	Promoter (<=1kb)	20	43514317	43537173	22857	1	ENST00000353703.4	0
TSC22D4	ENSG00000166925.4	chr7	100076860	100077101	.	1000	.	Promoter (<=1kb)	7	100064142	100076902	12761	2	ENST00000300181.2	0
RCCD1	ENSG00000166965.8	chr15	91498121	91498717	.	1000	.	Promoter (<=1kb)	15	91498612	91505572	6961	1	ENST00000557266.1	0
MBD6	ENSG00000166987.10	chr12	57916596	57916890	.	1000	.	Promoter (<=1kb)	12	57916623	57918549	1927	1	ENST00000546632.1	0
SP2	ENSG00000167182.11	chr17	45973482	45974078	.	1000	.	Promoter (<=1kb)	17	45973516	46006323	32808	1	ENST00000376741.4	0
FBXO22	ENSG00000167196.9	chr15	76196146	76196742	.	1000	.	Promoter (<=1kb)	15	76196200	76227609	31410	1	ENST00000308275.3	0
ART5	ENSG00000167311.9	chr11	3663249	3663845	.	1000	.	Promoter (<=1kb)	11	3659733	3663485	3753	2	ENST00000397068.3	0
ZNF180	ENSG00000167384.6	chr19	45004258	45004854	.	1000	.	Promoter (<=1kb)	19	44979854	45004572	24719	2	ENST00000391956.4	0
ZNF668	ENSG00000167394.8	chr16	31084423	31085019	.	1000	.	Promoter (<=1kb)	16	31072169	31084823	12655	2	ENST00000538906.1	0
ZNF641	ENSG00000167528.8	chr12	48744576	48745172	.	1000	.	Promoter (<=1kb)	12	48733791	48744674	10884	2	ENST00000301042.3	0
KMT2D	ENSG00000167548.10	chr12	49454363	49454749	.	1000	.	Promoter (<=1kb)	12	49448163	49453557	5395	2	ENST00000547610.1	-807
TUBA1C	ENSG00000167553.10	chr12	49658617	49658939	.	1000	.	Promoter (<=1kb)	12	49658690	49667109	8420	1	ENST00000301072.6	0
EEF2	ENSG00000167658.11	chr19	3984939	3985535	.	1000	.	Promoter (<=1kb)	19	3976054	3985467	9414	2	ENST00000309311.6	0
C19orf48	ENSG00000167747.9	chr19	51307550	51308146	.	1000	.	Promoter (<=1kb)	19	51300962	51307974	7013	2	ENST00000391812.1	0
PRDX2	ENSG00000167815.7	chr19	12912616	12912844	.	1000	.	Promoter (<=1kb)	19	12907634	12912673	5040	2	ENST00000301522.2	0
TK1	ENSG00000167900.7	chr17	76182667	76183263	.	1000	.	Promoter (<=1kb)	17	76170173	76183111	12939	2	ENST00000405273.1	0
MLST8	ENSG00000167965.13	chr16	2255040	2255636	.	1000	.	Promoter (<=1kb)	16	2255178	2259397	4220	1	ENST00000564088.1	0
E4F1	ENSG00000167967.11	chr16	2273424	2274020	.	1000	.	Promoter (<=1kb)	16	2273567	2285743	12177	1	ENST00000301727.4	0
ECI1	ENSG00000167969.8	chr16	2301320	2301916	.	1000	.	Promoter (<=1kb)	16	2289396	2301615	12220	2	ENST00000301729.4	0
SLC3A2	ENSG00000168003.12	chr11	62648476	62649072	.	1000	.	Promoter (<=1kb)	11	62649140	62652786	3647	1	ENST00000537508.1	-68
RPSA	ENSG00000168028.9	chr3	39448166	39448762	.	1000	.	Promoter (<=1kb)	3	39448180	39454033	5854	1	ENST00000301821.6	0
CTNNB1	ENSG00000168036.12	chr3	41240649	41241123	.	1000	.	Promoter (<=1kb)	3	41240925	41281934	41010	1	ENST00000396183.3	0
DDIT4	ENSG00000168209.4	chr10	74033440	74034036	.	1000	.	Promoter (<=1kb)	10	74033678	74035794	2117	1	ENST00000307365.3	0
DNAJC7	ENSG00000168259.10	chr17	40169137	40169733	.	1000	.	Promoter (<=1kb)	17	40128451	40169671	41221	2	ENST00000457167.4	0
BMI1	ENSG00000168283.9	chr10	22610038	22610634	.	1000	.	Promoter (<=1kb)	10	22610140	22620413	10274	1	ENST00000376663.3	0
HIST1H1E	ENSG00000168298.4	chr6	26156927	26157124	.	1000	.	Promoter (<=1kb)	6	26156559	26157343	785	1	ENST00000304218.3	369
HIST1H1E	ENSG00000168298.4	chr6	26156591	26156770	.	1000	.	Promoter (<=1kb)	6	26156559	26157343	785	1	ENST00000304218.3	33
ATXN2L	ENSG00000168488.14	chr16	28833989	28834336	.	1000	.	Promoter (<=1kb)	16	28834356	28848558	14203	1	ENST00000563314.1	-20
STAT3	ENSG00000168610.10	chr17	40540070	40540666	.	1000	.	Promoter (<=1kb)	17	40465342	40540586	75245	2	ENST00000264657.5	0
STX18	ENSG00000168818.5	chr4	4543505	4544101	.	1000	.	Promoter (<=1kb)	4	4417469	4543737	126269	2	ENST00000505286.1	0
USP39	ENSG00000168883.15	chr2	85843202	85843798	.	1000	.	Promoter (<=1kb)	2	85843266	85876376	33111	1	ENST00000409025.1	0
MAT2A	ENSG00000168906.8	chr2	85766460	85766772	.	1000	.	Promoter (<=1kb)	2	85766727	85770341	3615	1	ENST00000481412.1	0
MAT2A	ENSG00000168906.8	chr2	85766691	85767006	.	1000	.	Promoter (<=1kb)	2	85766727	85770341	3615	1	ENST00000481412.1	0
HNRNPH1	ENSG00000169045.13	chr5	179050482	179050639	.	1000	.	Promoter (<=1kb)	5	179049850	179050647	798	2	ENST00000515446.1	8
ZBTB43	ENSG00000169155.5	chr9	129567216	129567812	.	1000	.	Promoter (<=1kb)	9	129567285	129600489	33205	1	ENST00000449886.1	0
SCN9A	ENSG00000169432.10	chr2	167232246	167232842	.	1000	.	Promoter (<=1kb)	2	167051695	167232503	180809	2	ENST00000409672.1	0
HNRNPF	ENSG00000169813.12	chr10	43892289	43892595	.	1000	.	Promoter (<=1kb)	10	43881065	43892279	11215	2	ENST00000443950.2	-11
TPST1	ENSG00000169902.9	chr7	65670079	65670675	.	1000	.	Promoter (<=1kb)	7	65670186	65825430	155245	1	ENST00000304842.5	0
GUSB	ENSG00000169919.12	chr7	65446922	65447518	.	1000	.	Promoter (<=1kb)	7	65425671	65447301	21631	2	ENST00000304895.4	0
YWHAG	ENSG00000170027.5	chr7	75987588	75988184	.	1000	.	Promoter (<=1kb)	7	75956116	75988348	32233	2	ENST00000307630.3	164
UBE2E3	ENSG00000170035.11	chr2	181845369	181845565	.	1000	.	Promoter (<=1kb)	2	181845534	181854773	9240	1	ENST00000602475.1	0
HNRNPA3	ENSG00000170144.14	chr2	178077624	178077991	.	1000	.	Promoter (<=1kb)	2	178077500	178084593	7094	1	ENST00000435711.1	125
PDCD6IP	ENSG00000170248.9	chr3	33840025	33840621	.	1000	.	Promoter (<=1kb)	3	33840066	33911194	71129	1	ENST00000457054.2	0
CRTAP	ENSG00000170275.10	chr3	33155330	33155926	.	1000	.	Promoter (<=1kb)	3	33155471	33189265	33795	1	ENST00000320954.6	0
UBB	ENSG00000170315.9	chr17	16284548	16284765	.	1000	.	Promoter (<=1kb)	17	16284604	16286054	1451	1	ENST00000395839.1	0
PRDM10	ENSG00000170325.10	chr11	129871972	129872568	.	1000	.	Promoter (<=1kb)	11	129817951	129872680	54730	2	ENST00000531431.1	112
KRT8	ENSG00000170421.7	chr12	53297133	53297729	.	1000	.	Promoter (<=1kb)	12	53294372	53297432	3061	2	ENST00000546900.1	0
SERPINB9	ENSG00000170542.5	chr6	2903167	2903763	.	1000	.	Promoter (<=1kb)	6	2887500	2903514	16015	2	ENST00000380698.4	0
ATF7	ENSG00000170653.14	chr12	54019878	54020474	.	1000	.	Promoter (<=1kb)	12	53901640	54020154	118515	2	ENST00000548446.2	0
HOXB9	ENSG00000170689.8	chr17	46702361	46702957	.	1000	.	Promoter (<=1kb)	17	46699843	46703835	3993	2	ENST00000550387.1	878
KBTBD2	ENSG00000170852.6	chr7	32930956	32931552	.	1000	.	Promoter (<=1kb)	7	32907784	32931509	23726	2	ENST00000304056.4	0
KIAA0232	ENSG00000170871.7	chr4	6784215	6784482	.	1000	.	Promoter (<=1kb)	4	6784369	6826411	42043	1	ENST00000508423.1	0
JUNB	ENSG00000171223.4	chr19	12902192	12902490	.	1000	.	Promoter (<=1kb)	19	12902310	12904124	1815	1	ENST00000302754.4	0
LRRC8C	ENSG00000171488.10	chr1	90098458	90099054	.	1000	.	Promoter (<=1kb)	1	90098631	90185092	86462	1	ENST00000370454.4	0
SLC25A33	ENSG00000171612.6	chr1	9599749	9600345	.	1000	.	Promoter (<=1kb)	1	9599541	9645237	45697	1	ENST00000302692.6	209
RRM2	ENSG00000171848.9	chr2	10262802	10263398	.	1000	.	Promoter (<=1kb)	2	10262839	10264244	1406	1	ENST00000459969.1	0
JMJD1C	ENSG00000171988.13	chr10	65225640	65225947	.	1000	.	Promoter (<=1kb)	10	64926981	65225641	298661	2	ENST00000399262.2	0
GNB2	ENSG00000172354.5	chr7	100271211	100271551	.	1000	.	Promoter (<=1kb)	7	100271368	100276771	5404	1	ENST00000436220.1	0
FIBP	ENSG00000172500.8	chr11	65655737	65656333	.	1000	.	Promoter (<=1kb)	11	65651392	65656002	4611	2	ENST00000338369.2	0
MUS81	ENSG00000172732.7	chr11	65627869	65628465	.	1000	.	Promoter (<=1kb)	11	65627876	65633910	6035	1	ENST00000308110.4	0
SNX32	ENSG00000172803.13	chr11	65600778	65601374	.	1000	.	Promoter (<=1kb)	11	65601112	65621172	20061	1	ENST00000308342.6	0
SP3	ENSG00000172845.9	chr2	174829014	174829314	.	1000	.	Promoter (<=1kb)	2	174773258	174829281	56024	2	ENST00000416195.1	0
ZNF621	ENSG00000172888.7	chr3	40566092	40566688	.	1000	.	Promoter (<=1kb)	3	40566369	40575017	8649	1	ENST00000403205.2	0
KAT5	ENSG00000172977.8	chr11	65479458	65480054	.	1000	.	Promoter (<=1kb)	11	65479467	65487075	7609	1	ENST00000377046.3	0
TRIB1	ENSG00000173334.3	chr8	126442195	126442411	.	1000	.	Promoter (<=1kb)	8	126442563	126450647	8085	1	ENST00000311922.3	-152
MINOS1	ENSG00000173436.9	chr1	19923413	19924009	.	1000	.	Promoter (<=1kb)	1	19923477	19950284	26808	1	ENST00000486890.1	0
SNX33	ENSG00000173548.8	chr15	75939975	75940181	.	1000	.	Promoter (<=1kb)	15	75940247	75954642	14396	1	ENST00000308527.5	-66
NABP1	ENSG00000173559.8	chr2	192542753	192543349	.	1000	.	Promoter (<=1kb)	2	192542794	192547213	4420	1	ENST00000491331.1	0
NABP1	ENSG00000173559.8	chr2	192542999	192543595	.	1000	.	Promoter (<=1kb)	2	192543258	192551674	8417	1	ENST00000425611.2	0
HES3	ENSG00000173673.7	chr1	6305093	6305328	.	1000	.	Promoter (<=1kb)	1	6304252	6305638	1387	1	ENST00000377898.3	842
EIF1	ENSG00000173812.6	chr17	39845054	39845602	.	1000	.	Promoter (<=1kb)	17	39845137	39847898	2762	1	ENST00000462917.1	0
EIF1	ENSG00000173812.6	chr17	39845054	39845733	.	1000	.	Promoter (<=1kb)	17	39845137	39847898	2762	1	ENST00000462917.1	0
ENDOV	ENSG00000173818.12	chr17	78388808	78389404	.	1000	.	Promoter (<=1kb)	17	78388965	78390053	1089	1	ENST00000520537.1	0
KCNH6	ENSG00000173826.10	chr17	61600212	61600808	.	1000	.	Promoter (<=1kb)	17	61600695	61623600	22906	1	ENST00000456941.2	0
PLK3	ENSG00000173846.8	chr1	45265571	45266167	.	1000	.	Promoter (<=1kb)	1	45265897	45271662	5766	1	ENST00000372201.4	0
AKIRIN1	ENSG00000174574.11	chr1	39456709	39457005	.	1000	.	Promoter (<=1kb)	1	39456895	39471731	14837	1	ENST00000432648.3	0
SH3PXD2B	ENSG00000174705.7	chr5	171881171	171881320	.	1000	.	Promoter (<=1kb)	5	171752185	171881362	129178	2	ENST00000519643.1	42
CEP135	ENSG00000174799.6	chr4	56814978	56815574	.	1000	.	Promoter (<=1kb)	4	56815037	56827091	12055	1	ENST00000422247.2	0
MARCKSL1	ENSG00000175130.6	chr1	32801780	32801956	.	1000	.	Promoter (<=1kb)	1	32799433	32801980	2548	2	ENST00000329421.7	24
SMAD2	ENSG00000175387.11	chr18	45456765	45457024	.	1000	.	Promoter (<=1kb)	18	45357922	45456930	99009	2	ENST00000262160.6	0
DRAP1	ENSG00000175550.3	chr11	65686759	65686946	.	1000	.	Promoter (<=1kb)	11	65686806	65688919	2114	1	ENST00000376991.2	0
FOSL1	ENSG00000175592.4	chr11	65666651	65667261	.	1000	.	Promoter (<=1kb)	11	65659520	65667890	8371	2	ENST00000448083.2	629
FOSL1	ENSG00000175592.4	chr11	65666651	65667261	.	1000	.	Promoter (<=1kb)	11	65659520	65667890	8371	2	ENST00000448083.2	629
CTDNEP1	ENSG00000175826.7	chr17	7154927	7155230	.	1000	.	Promoter (<=1kb)	17	7146910	7154994	8085	2	ENST00000574322.1	0
YES1	ENSG00000176105.9	chr18	811798	812394	.	1000	.	Promoter (<=1kb)	18	721748	812239	90492	2	ENST00000314574.4	0
UFSP1	ENSG00000176125.3	chr7	100487208	100487373	.	1000	.	Promoter (<=1kb)	7	100486346	100487339	994	2	ENST00000388761.2	0
PXMP2	ENSG00000176894.5	chr12	133263652	133264248	.	1000	.	Promoter (<=1kb)	12	133264192	133281577	17386	1	ENST00000317479.3	0
FBXO46	ENSG00000177051.5	chr19	46233804	46234400	.	1000	.	Promoter (<=1kb)	19	46213887	46234162	20276	2	ENST00000317683.3	0
PUS1	ENSG00000177192.9	chr12	132413458	132413671	.	1000	.	Promoter (<=1kb)	12	132413745	132428404	14660	1	ENST00000443358.2	-74
PUS1	ENSG00000177192.9	chr12	132413560	132414156	.	1000	.	Promoter (<=1kb)	12	132413745	132428404	14660	1	ENST00000443358.2	0
TGIF1	ENSG00000177426.16	chr18	3448085	3448681	.	1000	.	Promoter (<=1kb)	18	3448497	3457837	9341	1	ENST00000549780.1	0
GBA	ENSG00000177628.11	chr1	155214414	155214783	.	1000	.	Promoter (<=1kb)	1	155204243	155214461	10219	2	ENST00000327247.5	0
SRRM3	ENSG00000177679.14	chr7	75830961	75831300	.	1000	.	Promoter (<=1kb)	7	75831216	75916603	85388	1	ENST00000388802.4	0
POLR2L	ENSG00000177700.5	chr11	842468	843064	.	1000	.	Promoter (<=1kb)	11	837356	842529	5174	2	ENST00000534030.1	0
ARL6IP6	ENSG00000177917.6	chr2	153574749	153575345	.	1000	.	Promoter (<=1kb)	2	153575433	153616396	40964	1	ENST00000455875.1	-88
STAP2	ENSG00000178078.7	chr19	4328316	4328777	.	1000	.	Promoter (<=1kb)	19	4324040	4328770	4731	2	ENST00000598443.1	0
BOLA1	ENSG00000178096.8	chr1	149859042	149859638	.	1000	.	Promoter (<=1kb)	1	149859440	149872044	12605	1	ENST00000369153.2	0
PDE4DIP	ENSG00000178104.15	chr1	145075382	145075978	.	1000	.	Promoter (<=1kb)	1	144851488	145075901	224414	2	ENST00000369359.4	0
KDELC2	ENSG00000178202.8	chr11	108368779	108369375	.	1000	.	Promoter (<=1kb)	11	108342832	108369159	26328	2	ENST00000323468.5	0
CA8	ENSG00000178538.5	chr8	61193562	61194158	.	1000	.	Promoter (<=1kb)	8	61099906	61193971	94066	2	ENST00000317995.4	0
COX5A	ENSG00000178741.7	chr15	75229820	75230416	.	1000	.	Promoter (<=1kb)	15	75212616	75230411	17796	2	ENST00000562233.1	0
COX5A	ENSG00000178741.7	chr15	75230044	75230640	.	1000	.	Promoter (<=1kb)	15	75212132	75230509	18378	2	ENST00000322347.6	0
C17orf62	ENSG00000178927.12	chr17	80408377	80408973	.	1000	.	Promoter (<=1kb)	17	80400465	80408646	8182	2	ENST00000342572.8	0
TCAIM	ENSG00000179152.14	chr3	44379640	44380236	.	1000	.	Promoter (<=1kb)	3	44379944	44401294	21351	1	ENST00000396078.3	0
RAD23A	ENSG00000179262.5	chr19	13056665	13057261	.	1000	.	Promoter (<=1kb)	19	13056669	13064083	7415	1	ENST00000541222.1	0
SHARPIN	ENSG00000179526.12	chr8	145158438	145159034	.	1000	.	Promoter (<=1kb)	8	145157545	145158999	1455	2	ENST00000534435.1	0
RP11-169K16.9	ENSG00000179743.2	chr1	16161181	16161777	.	1000	.	Promoter (<=1kb)	1	16160560	16162355	1796	2	ENST00000535249.1	578
R3HDM2	ENSG00000179912.15	chr12	57824541	57825137	.	1000	.	Promoter (<=1kb)	12	57647547	57824788	177242	2	ENST00000347140.3	0
LYNX1	ENSG00000180155.14	chr8	143858625	143858952	.	1000	.	Promoter (<=1kb)	8	143852615	143858744	6130	2	ENST00000398906.1	0
PAK2	ENSG00000180370.6	chr3	196466725	196466896	.	1000	.	Promoter (<=1kb)	3	196466728	196559518	92791	1	ENST00000327134.3	0
KCTD2	ENSG00000180901.6	chr17	73043156	73043358	.	1000	.	Promoter (<=1kb)	17	73043279	73061984	18706	1	ENST00000375286.3	0
METTL23	ENSG00000181038.9	chr17	74722900	74723496	.	1000	.	Promoter (<=1kb)	17	74722912	74729598	6687	1	ENST00000589977.1	0
HIST3H2A	ENSG00000181218.4	chr1	228645068	228645664	.	1000	.	Promoter (<=1kb)	1	228645065	228645560	496	2	ENST00000366695.2	0
ZNF746	ENSG00000181220.11	chr7	149194779	149194989	.	1000	.	Promoter (<=1kb)	7	149169885	149194908	25024	2	ENST00000340622.3	0
POLR2A	ENSG00000181222.10	chr17	7387847	7388443	.	1000	.	Promoter (<=1kb)	17	7387939	7403077	15139	1	ENST00000572844.1	0
ZBTB2	ENSG00000181472.4	chr6	151711571	151712165	.	1000	.	Promoter (<=1kb)	6	151685252	151712683	27432	2	ENST00000325144.4	518
ZBTB2	ENSG00000181472.4	chr6	151711571	151712165	.	1000	.	Promoter (<=1kb)	6	151685252	151712683	27432	2	ENST00000325144.4	518
ZBTB2	ENSG00000181472.4	chr6	151712465	151713061	.	1000	.	Promoter (<=1kb)	6	151685252	151712683	27432	2	ENST00000325144.4	0
IBA57	ENSG00000181873.8	chr1	228353147	228353743	.	1000	.	Promoter (<=1kb)	1	228353516	228369958	16443	1	ENST00000366711.3	0
KPNA2	ENSG00000182481.4	chr17	66031631	66032227	.	1000	.	Promoter (<=1kb)	17	66031635	66042958	11324	1	ENST00000330459.3	0
ANXA2	ENSG00000182718.12	chr15	60689765	60690361	.	1000	.	Promoter (<=1kb)	15	60639333	60690185	50853	2	ENST00000396024.3	0
TMEM50A	ENSG00000183726.6	chr1	25664756	25665352	.	1000	.	Promoter (<=1kb)	1	25664808	25687458	22651	1	ENST00000498135.1	0
TBL3	ENSG00000183751.10	chr16	2021717	2022313	.	1000	.	Promoter (<=1kb)	16	2022038	2032934	10897	1	ENST00000568546.1	0
TOB2	ENSG00000183864.4	chr22	41842703	41843052	.	1000	.	Promoter (<=1kb)	22	41829496	41843027	13532	2	ENST00000327492.3	0
ACTG1	ENSG00000184009.5	chr17	79479356	79479597	.	1000	.	Promoter (<=1kb)	17	79478111	79479774	1664	2	ENST00000576214.2	177
FAM132A	ENSG00000184163.3	chr1	1179723	1180319	.	1000	.	Promoter (<=1kb)	1	1178646	1179798	1153	2	ENST00000468365.1	0
XPOT	ENSG00000184575.7	chr12	64798362	64798958	.	1000	.	Promoter (<=1kb)	12	64798826	64810516	11691	1	ENST00000540203.1	0
HIST1H2AH	ENSG00000184825.4	chr6	27114877	27115208	.	1000	.	Promoter (<=1kb)	6	27114861	27115317	457	1	ENST00000377459.1	17
RBM33	ENSG00000184863.6	chr7	155437112	155437708	.	1000	.	Promoter (<=1kb)	7	155437145	155493877	56733	1	ENST00000287912.3	0
SUMO3	ENSG00000184900.11	chr21	46238174	46238770	.	1000	.	Promoter (<=1kb)	21	46225532	46238694	13163	2	ENST00000479153.1	0
SEMA4B	ENSG00000185033.10	chr15	90727711	90728307	.	1000	.	Promoter (<=1kb)	15	90728150	90763075	34926	1	ENST00000559300.1	0
ZNF74	ENSG00000185252.13	chr22	20748365	20748961	.	1000	.	Promoter (<=1kb)	22	20748405	20761968	13564	1	ENST00000400451.2	0
CCDC137	ENSG00000185298.8	chr17	79633371	79633967	.	1000	.	Promoter (<=1kb)	17	79633394	79640929	7536	1	ENST00000329214.8	0
RAD51D	ENSG00000185379.16	chr17	33446376	33446972	.	1000	.	Promoter (<=1kb)	17	33426811	33446888	20078	2	ENST00000345365.6	0
FAM174B	ENSG00000185442.8	chr15	93352190	93352786	.	1000	.	Promoter (<=1kb)	15	93162532	93353028	190497	2	ENST00000557398.2	242
MRPL40	ENSG00000185608.4	chr22	19419475	19420071	.	1000	.	Promoter (<=1kb)	22	19420102	19423590	3489	1	ENST00000443660.1	-31
MRPL40	ENSG00000185608.4	chr22	19419934	19420086	.	1000	.	Promoter (<=1kb)	22	19420102	19423590	3489	1	ENST00000443660.1	-16
UBE2L3	ENSG00000185651.10	chr22	21921855	21922451	.	1000	.	Promoter (<=1kb)	22	21922019	21978323	56305	1	ENST00000496722.1	0
UBE2L3	ENSG00000185651.10	chr22	21922094	21922690	.	1000	.	Promoter (<=1kb)	22	21922026	21976638	54613	1	ENST00000545681.1	69
BRWD1	ENSG00000185658.9	chr21	40685394	40685976	.	1000	.	Promoter (<=1kb)	21	40556102	40685745	129644	2	ENST00000333229.2	0
MYBL1	ENSG00000185697.12	chr8	67525133	67525729	.	1000	.	Promoter (<=1kb)	8	67474410	67525484	51075	2	ENST00000522677.3	0
MORF4L1	ENSG00000185787.10	chr15	79165004	79165278	.	1000	.	Promoter (<=1kb)	15	79165118	79190075	24958	1	ENST00000426013.2	0
PIGP	ENSG00000185808.9	chr21	38444741	38445337	.	1000	.	Promoter (<=1kb)	21	38435146	38445111	9966	2	ENST00000464265.1	0
WWOX	ENSG00000186153.12	chr16	78133192	78133788	.	1000	.	Promoter (<=1kb)	16	78133310	79246564	1113255	1	ENST00000566780.1	0
PPP1CC	ENSG00000186298.7	chr12	111180785	111181062	.	1000	.	Promoter (<=1kb)	12	111157713	111180744	23032	2	ENST00000340766.5	-42
RPS23	ENSG00000186468.8	chr5	81573753	81574349	.	1000	.	Promoter (<=1kb)	5	81570343	81574160	3818	2	ENST00000510210.1	0
ZNF396	ENSG00000186496.6	chr18	32956815	32957411	.	1000	.	Promoter (<=1kb)	18	32946661	32957301	10641	2	ENST00000306346.1	0
UBE2H	ENSG00000186591.7	chr7	129592346	129592942	.	1000	.	Promoter (<=1kb)	7	129470572	129592789	122218	2	ENST00000355621.3	0
PDE2A	ENSG00000186642.11	chr11	72353781	72354377	.	1000	.	Promoter (<=1kb)	11	72308554	72354175	45622	2	ENST00000485058.3	0
ZDHHC17	ENSG00000186908.10	chr12	77157654	77158250	.	1000	.	Promoter (<=1kb)	12	77157883	77220796	62914	1	ENST00000546778.1	0
ZNF395	ENSG00000186918.9	chr8	28259369	28259965	.	1000	.	Promoter (<=1kb)	8	28218500	28260218	41719	2	ENST00000517459.1	253
ZNF395	ENSG00000186918.9	chr8	28259889	28260119	.	1000	.	Promoter (<=1kb)	8	28218500	28260218	41719	2	ENST00000517459.1	99
SAMD11	ENSG00000187634.6	chr1	875329	875925	.	1000	.	Promoter (<=1kb)	1	875726	877553	1828	1	ENST00000478729.1	0
AC002472.13	ENSG00000187905.6	chr22	21399836	21400432	.	1000	.	Promoter (<=1kb)	22	21400249	21418453	18205	1	ENST00000342608.4	0
KLHL17	ENSG00000187961.9	chr1	895700	896296	.	1000	.	Promoter (<=1kb)	1	895967	901095	5129	1	ENST00000338591.3	0
ZC3H6	ENSG00000188177.9	chr2	113032901	113033221	.	1000	.	Promoter (<=1kb)	2	113033171	113097634	64464	1	ENST00000409871.1	0
H2AFX	ENSG00000188486.3	chr11	118965837	118966433	.	1000	.	Promoter (<=1kb)	11	118964564	118966177	1614	2	ENST00000530167.1	0
SRSF10	ENSG00000188529.10	chr1	24306416	24307012	.	1000	.	Promoter (<=1kb)	1	24291294	24306821	15528	2	ENST00000344989.6	0
HMX3	ENSG00000188620.9	chr10	124894573	124894912	.	1000	.	Promoter (<=1kb)	10	124895478	124897257	1780	1	ENST00000357878.5	-566
SMIM15	ENSG00000188725.3	chr5	60458026	60458622	.	1000	.	Promoter (<=1kb)	5	60453536	60458301	4766	2	ENST00000339020.3	0
RPL14	ENSG00000188846.9	chr3	40498609	40499205	.	1000	.	Promoter (<=1kb)	3	40498783	40503861	5079	1	ENST00000338970.6	0
ZNF292	ENSG00000188994.8	chr6	87864912	87865508	.	1000	.	Promoter (<=1kb)	6	87865267	87973914	108648	1	ENST00000369577.3	0
TMEM120A	ENSG00000189077.6	chr7	75620248	75620844	.	1000	.	Promoter (<=1kb)	7	75617245	75621600	4356	2	ENST00000465494.1	756
ARID2	ENSG00000189079.11	chr12	46122681	46123277	.	1000	.	Promoter (<=1kb)	12	46123448	46301823	178376	1	ENST00000334344.6	-171
PPIA	ENSG00000196262.9	chr7	44836515	44836681	.	1000	.	Promoter (<=1kb)	7	44836281	44841223	4943	1	ENST00000415933.1	235
PPIA	ENSG00000196262.9	chr7	44836003	44836599	.	1000	.	Promoter (<=1kb)	7	44836279	44839415	3137	1	ENST00000481437.1	0
SUPT3H	ENSG00000196284.9	chr6	45345597	45346193	.	1000	.	Promoter (<=1kb)	6	44777054	45345690	568637	2	ENST00000475057.1	0
CD55	ENSG00000196352.9	chr1	207494809	207495405	.	1000	.	Promoter (<=1kb)	1	207494853	207534311	39459	1	ENST00000367064.3	0
LONP1	ENSG00000196365.7	chr19	5719778	5720374	.	1000	.	Promoter (<=1kb)	19	5691845	5719815	27971	2	ENST00000587552.1	0
TSC22D2	ENSG00000196428.8	chr3	150126348	150126944	.	1000	.	Promoter (<=1kb)	3	150126122	150184218	58097	1	ENST00000361875.3	227
PRPF40A	ENSG00000196504.11	chr2	153573794	153574390	.	1000	.	Promoter (<=1kb)	2	153529062	153573975	44914	2	ENST00000354363.6	0
SLC6A9	ENSG00000196517.7	chr1	44495939	44496535	.	1000	.	Promoter (<=1kb)	1	44457503	44497032	39530	2	ENST00000372306.3	497
SLC30A10	ENSG00000196660.6	chr1	220101205	220101801	.	1000	.	Promoter (<=1kb)	1	220088496	220101944	13449	2	ENST00000366926.3	143
ZNF512B	ENSG00000196700.3	chr20	62670114	62670710	.	1000	.	Promoter (<=1kb)	20	62588055	62669938	81884	2	ENST00000217130.3	-177
NF1	ENSG00000196712.12	chr17	29421727	29422323	.	1000	.	Promoter (<=1kb)	17	29421945	29546377	124433	1	ENST00000487476.1	0
MAML3	ENSG00000196782.8	chr4	141075278	141075432	.	1000	.	Promoter (<=1kb)	4	140637907	141075338	437432	2	ENST00000509479.2	0
HIST1H2AG	ENSG00000196787.2	chr6	27100831	27101096	.	1000	.	Promoter (<=1kb)	6	27100832	27103070	2239	1	ENST00000359193.2	0
HIST1H2AG	ENSG00000196787.2	chr6	27101595	27101795	.	1000	.	Promoter (<=1kb)	6	27100832	27103070	2239	1	ENST00000359193.2	764
HIST1H2AD	ENSG00000196866.2	chr6	26199022	26199618	.	1000	.	Promoter (<=1kb)	6	26199079	26199471	393	2	ENST00000341023.1	0
ARHGEF12	ENSG00000196914.4	chr11	120206695	120207044	.	1000	.	Promoter (<=1kb)	11	120207787	120360645	152859	1	ENST00000397843.2	-743
PDLIM7	ENSG00000196923.9	chr5	176923970	176924261	.	1000	.	Promoter (<=1kb)	5	176919414	176923878	4465	2	ENST00000506537.1	-93
FAM3C	ENSG00000196937.6	chr7	121036026	121036622	.	1000	.	Promoter (<=1kb)	7	120988905	121036388	47484	2	ENST00000359943.3	0
METTL9	ENSG00000197006.9	chr16	21610619	21611215	.	1000	.	Promoter (<=1kb)	16	21610797	21668794	57998	1	ENST00000358154.3	0
PCBP2	ENSG00000197111.11	chr12	53846040	53846636	.	1000	.	Promoter (<=1kb)	12	53846109	53873467	27359	1	ENST00000546463.1	0
HIST1H3J	ENSG00000197153.3	chr6	27860659	27860975	.	1000	.	Promoter (<=1kb)	6	27858413	27860884	2472	2	ENST00000479986.1	0
DDI2	ENSG00000197312.7	chr1	15943597	15944193	.	1000	.	Promoter (<=1kb)	1	15943995	15995539	51545	1	ENST00000480945.1	0
ADARB1	ENSG00000197381.11	chr21	46494813	46495280	.	1000	.	Promoter (<=1kb)	21	46494515	46646475	151961	1	ENST00000496664.1	299
MAP3K5	ENSG00000197442.8	chr6	137113763	137114359	.	1000	.	Promoter (<=1kb)	6	136878185	137113656	235472	2	ENST00000359015.4	-108
HNRNPAB	ENSG00000197451.6	chr5	177631303	177631899	.	1000	.	Promoter (<=1kb)	5	177631508	177638164	6657	1	ENST00000358344.3	0
CDC42SE1	ENSG00000197622.8	chr1	151031741	151032337	.	1000	.	Promoter (<=1kb)	1	151023449	151032125	8677	2	ENST00000357235.5	0
SPTAN1	ENSG00000197694.9	chr9	131314648	131315244	.	1000	.	Promoter (<=1kb)	9	131314866	131395938	81073	1	ENST00000358161.5	0
ATAD3A	ENSG00000197785.9	chr1	1446813	1447409	.	1000	.	Promoter (<=1kb)	1	1447531	1470065	22535	1	ENST00000378756.3	-122
MPZL1	ENSG00000197965.7	chr1	167691101	167691697	.	1000	.	Promoter (<=1kb)	1	167691187	167735133	43947	1	ENST00000464954.1	0
SNHG12	ENSG00000197989.9	chr1	28908150	28908441	.	1000	.	Promoter (<=1kb)	1	28905050	28908346	3297	2	ENST00000531126.1	0
SNHG12	ENSG00000197989.9	chr1	28908294	28908560	.	1000	.	Promoter (<=1kb)	1	28905050	28908346	3297	2	ENST00000531126.1	0
ZNF335	ENSG00000198026.6	chr20	44600133	44600729	.	1000	.	Promoter (<=1kb)	20	44577292	44600811	23520	2	ENST00000322927.2	82
ZNF84	ENSG00000198040.6	chr12	133614005	133614601	.	1000	.	Promoter (<=1kb)	12	133614065	133634011	19947	1	ENST00000540031.1	0
CD2AP	ENSG00000198087.7	chr6	47445385	47445981	.	1000	.	Promoter (<=1kb)	6	47445525	47594999	149475	1	ENST00000359314.5	0
RPL23A	ENSG00000198242.9	chr17	27046899	27047495	.	1000	.	Promoter (<=1kb)	17	27047009	27048279	1271	1	ENST00000582736.1	0
YTHDF2	ENSG00000198492.10	chr1	29063170	29063766	.	1000	.	Promoter (<=1kb)	1	29063271	29096287	33017	1	ENST00000373812.3	0
TLK1	ENSG00000198586.9	chr2	172016905	172017124	.	1000	.	Promoter (<=1kb)	2	171848664	172017005	168342	2	ENST00000359766.3	0
[truncated: 8,264 more rows]

## Sheet: HepG2 (All)
Gene name	Gene ID	Chrom	Start	End	Comment	Score		Annotation	Chromosome	Start	End	geneLength	geneStrand	Transcript ID	Distance to TSS
[truncated: 12,491 more rows]

[truncated: 2 more sheets: Hep G2 Promoter Sites, Merge]
