# Supplementary material for: The RNA-binding protein PCBP1 modulates transcription by recruiting the G-quadruplex-specific helicase DHX9
Source: J Biol Chem. 2024 Sep 27;300(11):107830. doi: 10.1016/j.jbc.2024.107830 (PMC11538862; doi:10.1016/j.jbc.2024.107830)
Supplement: Table S2 [file mmc3.xlsx]

## Sheet: Sheet1
Control	reference	Gene Symbol	Unique	Total	Sum Intensity	Intensity%		V5_PCBP1	reference	Gene Symbol	Unique	Total	Sum Intensity	Intensity%		PCBP1KD_V5_PCBP1	reference	Gene Symbol	Unique	Total	Sum Intensity	Intensity%		reference	Gene Symbol	Annotation	MWT(kDa)	Unique Control	Total Control	Unique V5_PCBP1	Total V5_PCBP1	UniquePCBP1KD_V5_PCBP1	Total PCBP1KD_V5_PCBP1	Sum Intensity Control	Sum Intensity V5_PCBP1	Sum Intensity PCBP1KD_V5_PCBP1	lowest value	Control	V5_PCBP1	PCBP1KD_V5_PCBP1
	sp|Q8VDD5|MYH9_MOUSE	Myh9	231	1804	25000000000	35.1			sp|Q8VDD5|MYH9_MOUSE	Myh9	235	1870	56000000000	35.23			sp|Q8VDD5|MYH9_MOUSE	Myh9	214	1728	22000000000	42.03		sp|Q8VDD5|MYH9_MOUSE	Myh9	Myosin-9 OS=Mus musculus GN=Myh9 PE=1 SV=4	226.23	231	1804	235	1870	214	1728	25000000000	56000000000	22000000000	22000000000	1.13636	2.54545	1
	sp|P16546|SPTN1_MOUSE	Sptan1	170	212	290000000	0.4			sp|P16546|SPTN1_MOUSE	Sptan1	189	223	660000000	0.42			sp|Q9QXS1|PLEC_MOUSE	Plec	58	60	12000000	0.022		sp|P16546|SPTN1_MOUSE	Sptan1	Spectrin alpha chain, non-erythrocytic 1 OS=Mus musculus GN=Sptan1 PE=1 SV=4	284.42	170	212	189	223	21	21	290000000	660000000	3000000	3000000	96.6667	220	1
	sp|Q62261|SPTB2_MOUSE	Sptbn1	127	169	220000000	0.3			sp|Q62261|SPTB2_MOUSE	Sptbn1	151	204	550000000	0.35			tr|E9Q1F5|E9Q1F5_MOUSE	Myo5c	46	59	27000000	0.0507		sp|Q62261|SPTB2_MOUSE	Sptbn1	Spectrin beta chain, non-erythrocytic 1 OS=Mus musculus GN=Sptbn1 PE=1 SV=2	274.05	127	169	151	204	19	19	220000000	550000000	2700000	2700000	81.4815	203.704	1
	sp|Q9QXS1|PLEC_MOUSE	Plec	98	104	31000000	0.0434			sp|Q9QXS1|PLEC_MOUSE	Plec	126	130	90000000	0.0568			sp|E9PVX6|KI67_MOUSE	Mki67	41	52	7000000	0.0133		sp|Q9QXS1|PLEC_MOUSE	Plec	Plectin OS=Mus musculus GN=Plec PE=1 SV=3	533.86	98	104	126	130	58	60	31000000	90000000	12000000	12000000	2.58333	7.5	1
	tr|B7ZN52|B7ZN52_MOUSE	Lmo7	71	192	570000000	0.78			tr|B7ZN52|B7ZN52_MOUSE	Lmo7	74	184	1200000000	0.73			sp|Q9WTI7|MYO1C_MOUSE	Myo1c	40	57	110000000	0.22		tr|E9Q616|E9Q616_MOUSE	Ahnak	AHNAK nucleoprotein (desmoyokin) OS=Mus musculus GN=Ahnak PE=1 SV=1	603.87	45	46	55	58	31	31	16000000	42000000	7200000	7200000	2.22222	5.83333	1
	sp|Q5SYD0|MYO1D_MOUSE	Myo1d	57	71	88000000	0.12			sp|Q9JMH9|MY18A_MOUSE	Myo18a	71	78	84000000	0.0529			sp|Q2KN98|CYTSA_MOUSE	Specc1l	35	43	14000000	0.0273		tr|B7ZN52|B7ZN52_MOUSE	Lmo7	Lmo7 protein OS=Mus musculus GN=Lmo7 PE=2 SV=1	130.62	71	192	74	184	30	37	570000000	1200000000	17000000	17000000	33.5294	70.5882	1
	sp|Q9JMH9|MY18A_MOUSE	Myo18a	56	62	28000000	0.0387			tr|E9Q616|E9Q616_MOUSE	Ahnak	55	58	42000000	0.0264			sp|Q7TPV4|MBB1A_MOUSE	Mybbp1a	34	44	21000000	0.0408		sp|Q9JMH9|MY18A_MOUSE	Myo18a	Unconventional myosin-XVIIIa OS=Mus musculus GN=Myo18a PE=1 SV=2	232.61	56	62	71	78	25	28	28000000	84000000	5700000	5700000	4.91228	14.7368	1
	sp|Q9WTI7|MYO1C_MOUSE	Myo1c	45	67	150000000	0.21			sp|Q9WTI7|MYO1C_MOUSE	Myo1c	52	72	350000000	0.22			sp|Q5SYD0|MYO1D_MOUSE	Myo1d	34	36	16000000	0.0308		sp|Q5SYD0|MYO1D_MOUSE	Myo1d	Unconventional myosin-Id OS=Mus musculus GN=Myo1d PE=1 SV=1	116.01	57	71	47	55	34	36	88000000	110000000	16000000	16000000	5.5	6.875	1
	tr|E9Q616|E9Q616_MOUSE	Ahnak	45	46	16000000	0.0226			sp|Q8K4L3|SVIL_MOUSE	Svil	48	66	56000000	0.0351			sp|P97434|MPRIP_MOUSE	Mprip	34	35	13000000	0.0238		tr|E9Q1F5|E9Q1F5_MOUSE	Myo5c	Myosin VC OS=Mus musculus GN=Myo5c PE=1 SV=1	202.57	43	46	36	40	46	59	19000000	35000000	27000000	19000000	1	1.84211	1.42105
	tr|E9Q1F5|E9Q1F5_MOUSE	Myo5c	43	46	19000000	0.0261			sp|Q5SYD0|MYO1D_MOUSE	Myo1d	47	55	110000000	0.0717			sp|P60710|ACTB_MOUSE	Actb	32	621	17000000000	33.27		sp|Q9WTI7|MYO1C_MOUSE	Myo1c	Unconventional myosin-Ic OS=Mus musculus GN=Myo1c PE=1 SV=2	121.87	45	67	52	72	40	57	150000000	350000000	110000000	110000000	1.36364	3.18182	1
	sp|P97434|MPRIP_MOUSE	Mprip	40	46	99000000	0.14			sp|P97434|MPRIP_MOUSE	Mprip	46	49	270000000	0.17			sp|P29341|PABP1_MOUSE	Pabpc1	32	51	110000000	0.21		sp|P97434|MPRIP_MOUSE	Mprip	Myosin phosphatase Rho-interacting protein OS=Mus musculus GN=Mprip PE=1 SV=2	116.34	40	46	46	49	34	35	99000000	270000000	13000000	13000000	7.61538	20.7692	1
	sp|Q2KN98|CYTSA_MOUSE	Specc1l	39	51	23000000	0.0322			sp|Q2KN98|CYTSA_MOUSE	Specc1l	44	56	90000000	0.0563			tr|E9Q616|E9Q616_MOUSE	Ahnak	31	31	7200000	0.0138		sp|Q8K4L3|SVIL_MOUSE	Svil	Supervillin OS=Mus musculus GN=Svil PE=1 SV=1	243.01	36	39	48	66	26	26	17000000	56000000	9000000	9000000	1.88889	6.22222	1
	sp|P57780|ACTN4_MOUSE	Actn4	36	40	24000000	0.0326			sp|P60710|ACTB_MOUSE	Actb	38	929	73000000000	45.7			sp|P09405|NUCL_MOUSE	Ncl	30	53	90000000	0.17		sp|Q2KN98|CYTSA_MOUSE	Specc1l	Cytospin-A OS=Mus musculus GN=Specc1l PE=1 SV=1	124.41	39	51	44	56	35	43	23000000	90000000	14000000	14000000	1.64286	6.42857	1
	sp|Q8K4L3|SVIL_MOUSE	Svil	36	39	17000000	0.0229			tr|E9Q1F5|E9Q1F5_MOUSE	Myo5c	36	40	35000000	0.0219			tr|B7ZN52|B7ZN52_MOUSE	Lmo7	30	37	17000000	0.0322		sp|Q8BTM8|FLNA_MOUSE	Flna	Filamin-A OS=Mus musculus GN=Flna PE=1 SV=5	281.05	20	20	25	25	12	12	5100000	13000000	1300000	1300000	3.92308	10	1
	sp|Q9JKF1|IQGA1_MOUSE	Iqgap1	33	35	8700000	0.012			sp|P57780|ACTN4_MOUSE	Actn4	36	38	73000000	0.046			sp|Q9EPU0|RENT1_MOUSE	Upf1	29	31	14000000	0.0258		sp|P46735|MYO1B_MOUSE	Myo1b	Unconventional myosin-Ib OS=Mus musculus GN=Myo1b PE=1 SV=3	128.48	26	27	35	41	22	24	19000000	66000000	17000000	17000000	1.11765	3.88235	1
	sp|Q9ERG0|LIMA1_MOUSE	Lima1	31	55	130000000	0.18			sp|P46735|MYO1B_MOUSE	Myo1b	35	41	66000000	0.0413			sp|Q8K4L3|SVIL_MOUSE	Svil	26	26	9000000	0.0172		sp|Q7TPV4|MBB1A_MOUSE	Mybbp1a	Myb-binding protein 1A OS=Mus musculus GN=Mybbp1a PE=1 SV=2	151.94	9	9	32	33	34	44	860000	19000000	21000000	860000	1	22.093	24.4186
	sp|P60710|ACTB_MOUSE	Actb	30	781	31000000000	42.22			sp|Q7TPV4|MBB1A_MOUSE	Mybbp1a	32	33	19000000	0.0121			sp|O08638|MYH11_MOUSE	Myh11	25	287	3600000000	6.81		sp|P57780|ACTN4_MOUSE	Actn4	Alpha-actinin-4 OS=Mus musculus GN=Actn4 PE=1 SV=1	104.91	36	40	36	38	9	9	24000000	73000000	3200000	3200000	7.5	22.8125	1
	sp|O08638|MYH11_MOUSE	Myh11	30	375	3900000000	5.35			sp|Q9ERG0|LIMA1_MOUSE	Lima1	31	72	320000000	0.2			sp|Q9JMH9|MY18A_MOUSE	Myo18a	25	28	5700000	0.0108		sp|E9PVX6|KI67_MOUSE	Mki67	Proliferation marker protein Ki-67 OS=Mus musculus GN=Mki67 PE=1 SV=1	350.65	0	0	9	9	41	52	NF	920000	7000000	920000	0	1	7.6087
	sp|Q6AW69|CGNL1_MOUSE	Cgnl1	28	36	10000000	0.0138			sp|P05784|K1C18_MOUSE	Krt18	31	40	110000000	0.0689			sp|Q9D0E1|HNRPM_MOUSE	Hnrnpm	22	31	20000000	0.0377		sp|P60710|ACTB_MOUSE	Actb	Actin, cytoplasmic 1 OS=Mus musculus GN=Actb PE=1 SV=1	41.71	30	781	38	929	32	621	31000000000	73000000000	17000000000	17000000000	1.82353	4.29412	1
	sp|P05784|K1C18_MOUSE	Krt18	27	37	38000000	0.0522			sp|O08638|MYH11_MOUSE	Myh11	30	312	7300000000	4.6			sp|P46735|MYO1B_MOUSE	Myo1b	22	24	17000000	0.0333		sp|Q9JKF1|IQGA1_MOUSE	Iqgap1	Ras GTPase-activating-like protein IQGAP1 OS=Mus musculus GN=Iqgap1 PE=1 SV=2	188.62	33	35	18	18	5	6	8700000	10000000	340000	340000	25.5882	29.4118	1
	sp|P46735|MYO1B_MOUSE	Myo1b	26	27	19000000	0.0257			sp|Q9EP71|RAI14_MOUSE	Rai14	29	45	41000000	0.0255			sp|Q6ZQ58|LARP1_MOUSE	Larp1	22	23	7800000	0.0148		sp|P23249|MOV10_MOUSE	Mov10	Putative helicase MOV-10 OS=Mus musculus GN=Mov10 PE=1 SV=2	113.51	0	0	26	26	22	23	NF	22000000	9200000	9200000	0	2.3913	1
	sp|P20152|VIME_MOUSE	Vim	21	25	19000000	0.0268			sp|Q9DBR7|MYPT1_MOUSE	Ppp1r12a	28	51	38000000	0.0236			sp|P23249|MOV10_MOUSE	Mov10	22	23	9200000	0.0175		sp|P29341|PABP1_MOUSE	Pabpc1	Polyadenylate-binding protein 1 OS=Mus musculus GN=Pabpc1 PE=1 SV=2	70.63	4	4	27	32	32	51	1100000	140000000	110000000	1100000	1	127.273	100
	sp|Q3THE2|ML12B_MOUSE	Myl12b	20	62	860000000	1.18			sp|P29341|PABP1_MOUSE	Pabpc1	27	32	140000000	0.0885			sp|O70133|DHX9_MOUSE	Dhx9	22	22	17000000	0.032		sp|Q6AW69|CGNL1_MOUSE	Cgnl1	Cingulin-like protein 1 OS=Mus musculus GN=Cgnl1 PE=1 SV=2	148.14	28	36	24	27	19	24	10000000	17000000	3800000	3800000	2.63158	4.47368	1
	sp|Q8BTM8|FLNA_MOUSE	Flna	20	20	5100000	0.00701			sp|Q99JG3|ANX13_MOUSE	Anxa13	26	31	120000000	0.0741			sp|P16546|SPTN1_MOUSE	Sptan1	21	21	3000000	0.00564		sp|P05784|K1C18_MOUSE	Krt18	Keratin, type I cytoskeletal 18 OS=Mus musculus GN=Krt18 PE=1 SV=5	47.51	27	37	31	40	20	26	38000000	110000000	21000000	21000000	1.80952	5.2381	1
	sp|Q99JG3|ANX13_MOUSE	Anxa13	20	20	19000000	0.0263			sp|P23249|MOV10_MOUSE	Mov10	26	26	22000000	0.014			sp|P05784|K1C18_MOUSE	Krt18	20	26	21000000	0.0409		sp|Q9DBR7|MYPT1_MOUSE	Ppp1r12a	Protein phosphatase 1 regulatory subunit 12A OS=Mus musculus GN=Ppp1r12a PE=1 SV=2	114.93	16	17	28	51	15	19	9000000	38000000	7900000	7900000	1.13924	4.81013	1
	sp|Q61879|MYH10_MOUSE	Myh10	19	74	1500000000	2.02			sp|P20152|VIME_MOUSE	Vim	25	30	71000000	0.0444			sp|Q6NS46|RRP5_MOUSE	Pdcd11	20	21	4400000	0.00833		sp|Q9ERG0|LIMA1_MOUSE	Lima1	LIM domain and actin-binding protein 1 OS=Mus musculus GN=Lima1 PE=1 SV=3	84.01	31	55	31	72	17	27	130000000	320000000	24000000	24000000	5.41667	13.3333	1
	sp|P11679|K2C8_MOUSE	Krt8	18	30	72000000	0.0996			sp|Q8BTM8|FLNA_MOUSE	Flna	25	25	13000000	0.00803			sp|Q9JIK5|DDX21_MOUSE	Ddx21	20	21	13000000	0.0246		sp|P13020|GELS_MOUSE	Gsn	Gelsolin OS=Mus musculus GN=Gsn PE=1 SV=3	85.89	18	20	19	21	17	22	13000000	22000000	11000000	11000000	1.18182	2	1
	sp|P62702|RS4X_MOUSE	Rps4x	18	23	33000000	0.0459			sp|P09405|NUCL_MOUSE	Ncl	24	31	52000000	0.0325			sp|Q6AW69|CGNL1_MOUSE	Cgnl1	19	24	3800000	0.00719		sp|P20152|VIME_MOUSE	Vim	Vimentin OS=Mus musculus GN=Vim PE=1 SV=3	53.66	21	25	25	30	16	18	19000000	71000000	7500000	7500000	2.53333	9.46667	1
	sp|P13020|GELS_MOUSE	Gsn	18	20	13000000	0.0179			sp|Q6AW69|CGNL1_MOUSE	Cgnl1	24	27	17000000	0.0105			sp|Q62261|SPTB2_MOUSE	Sptbn1	19	19	2700000	0.0051		sp|P09405|NUCL_MOUSE	Ncl	Nucleolin OS=Mus musculus GN=Ncl PE=1 SV=2	76.68	9	9	24	31	30	53	5200000	52000000	90000000	5200000	1	10	17.3077
	sp|Q8C0P5|COR2A_MOUSE	Coro2a	18	19	19000000	0.0262			sp|Q3THE2|ML12B_MOUSE	Myl12b	23	54	1100000000	0.66			sp|Q7TQH0|ATX2L_MOUSE	Atxn2l	18	28	7300000	0.0139		sp|Q9EP71|RAI14_MOUSE	Rai14	Ankycorbin OS=Mus musculus GN=Rai14 PE=1 SV=1	108.79	15	16	29	45	13	13	11000000	41000000	5200000	5200000	2.11538	7.88462	1
	sp|Q62468|VILI_MOUSE	Vil1	18	18	6800000	0.0093			sp|P26231|CTNA1_MOUSE	Ctnna1	23	25	12000000	0.00749			sp|P62702|RS4X_MOUSE	Rps4x	18	27	52000000	0.0983		sp|Q9EPU0|RENT1_MOUSE	Upf1	Regulator of nonsense transcripts 1 OS=Mus musculus GN=Upf1 PE=1 SV=2	123.89	0	0	21	22	29	31	NF	19000000	14000000	14000000	0	1.35714	1
	sp|P26231|CTNA1_MOUSE	Ctnna1	17	17	4000000	0.00549			sp|Q6ZQ58|LARP1_MOUSE	Larp1	22	24	14000000	0.00887			sp|Q61879|MYH10_MOUSE	Myh10	17	63	1100000000	2.09		sp|O08638|MYH11_MOUSE	Myh11	Myosin-11 OS=Mus musculus GN=Myh11 PE=1 SV=1	226.89	30	375	30	312	25	287	3900000000	7300000000	3600000000	3600000000	1.08333	2.02778	1
	sp|Q9JHJ0|TMOD3_MOUSE	Tmod3	16	22	26000000	0.0363			sp|P62702|RS4X_MOUSE	Rps4x	21	27	89000000	0.0558			sp|Q9ERG0|LIMA1_MOUSE	Lima1	17	27	24000000	0.0449		sp|Q6ZQ58|LARP1_MOUSE	Larp1	La-related protein 1 OS=Mus musculus GN=Larp1 PE=1 SV=3	121.05	0	0	22	24	22	23	NF	14000000	7800000	7800000	0	1.79487	1
	sp|P63017|HSP7C_MOUSE	Hspa8	16	19	11000000	0.0156			sp|Q9EPU0|RENT1_MOUSE	Upf1	21	22	19000000	0.0118			sp|P13020|GELS_MOUSE	Gsn	17	22	11000000	0.0208		sp|P26231|CTNA1_MOUSE	Ctnna1	Catenin alpha-1 OS=Mus musculus GN=Ctnna1 PE=1 SV=1	100.04	17	17	23	25	6	6	4000000	12000000	590000	590000	6.77966	20.339	1
	sp|Q9DBR7|MYPT1_MOUSE	Ppp1r12a	16	17	9000000	0.0124			sp|P11679|K2C8_MOUSE	Krt8	19	26	150000000	0.0919			sp|E9Q5G3|KIF23_MOUSE	Kif23	17	19	6400000	0.0122		sp|Q9D0E1|HNRPM_MOUSE	Hnrnpm	Heterogeneous nuclear ribonucleoprotein M OS=Mus musculus GN=Hnrnpm PE=1 SV=3	77.6	5	5	17	19	22	31	770000	19000000	20000000	770000	1	24.6753	25.974
	sp|Q7TPR4|ACTN1_MOUSE	Actn1	16	16	39000000	0.0543			sp|P13020|GELS_MOUSE	Gsn	19	21	22000000	0.0139			sp|Q91ZU6|DYST_MOUSE	Dst	17	17	1700000	0.00315		sp|O70133|DHX9_MOUSE	Dhx9	ATP-dependent RNA helicase A OS=Mus musculus GN=Dhx9 PE=1 SV=2	149.38	0	0	18	18	22	22	NF	23000000	17000000	17000000	0	1.35294	1
	sp|E9Q5G3|KIF23_MOUSE	Kif23	16	16	5600000	0.00767			sp|Q9JJ28|FLII_MOUSE	Flii	19	20	18000000	0.011			sp|Q3THE2|ML12B_MOUSE	Myl12b	16	38	290000000	0.56		sp|Q9JJ28|FLII_MOUSE	Flii	Protein flightless-1 homolog OS=Mus musculus GN=Flii PE=1 SV=1	144.71	13	13	19	20	14	14	5100000	18000000	4500000	4500000	1.13333	4	1
	sp|P19001|K1C19_MOUSE	Krt19	15	17	8600000	0.0118			sp|Q62468|VILI_MOUSE	Vil1	18	19	18000000	0.0111			sp|P20152|VIME_MOUSE	Vim	16	18	7500000	0.0142		sp|Q62468|VILI_MOUSE	Vil1	Villin-1 OS=Mus musculus GN=Vil1 PE=1 SV=3	92.72	18	18	18	19	4	6	6800000	18000000	910000	910000	7.47253	19.7802	1
	sp|Q9EP71|RAI14_MOUSE	Rai14	15	16	11000000	0.0149			sp|Q9JKF1|IQGA1_MOUSE	Iqgap1	18	18	10000000	0.00628			sp|Q5SF07|IF2B2_MOUSE	Igf2bp2	16	18	11000000	0.0201		sp|Q99JG3|ANX13_MOUSE	Anxa13	Annexin A13 OS=Mus musculus GN=Anxa13 PE=1 SV=3	35.9	20	20	26	31	5	5	19000000	120000000	1900000	1900000	10	63.1579	1
	sp|P58771|TPM1_MOUSE	Tpm1	14	18	31000000	0.042			sp|Q5SXY1|CYTSB_MOUSE	Specc1	18	18	9800000	0.00617			sp|Q5F2E7|NUFP2_MOUSE	Nufip2	15	19	7200000	0.0137		sp|Q3THE2|ML12B_MOUSE	Myl12b	Myosin regulatory light chain 12B OS=Mus musculus GN=Myl12b PE=1 SV=2	19.77	20	62	23	54	16	38	860000000	1100000000	290000000	290000000	2.96552	3.7931	1
	sp|P62908|RS3_MOUSE	Rps3	14	15	8300000	0.0114			sp|O70133|DHX9_MOUSE	Dhx9	18	18	23000000	0.0146			sp|Q9ERD7|TBB3_MOUSE	Tubb3	15	19	33000000	0.0635		sp|P62702|RS4X_MOUSE	Rps4x	40S ribosomal protein S4, X isoform OS=Mus musculus GN=Rps4x PE=1 SV=2	29.58	18	23	21	27	18	27	33000000	89000000	52000000	33000000	1	2.69697	1.57576
	sp|Q9WVM1|RGAP1_MOUSE	Racgap1	13	16	2600000	0.00357			sp|Q61879|MYH10_MOUSE	Myh10	17	72	2100000000	1.33			sp|Q9DBR7|MYPT1_MOUSE	Ppp1r12a	15	19	7900000	0.015		sp|P11679|K2C8_MOUSE	Krt8	Keratin, type II cytoskeletal 8 OS=Mus musculus GN=Krt8 PE=1 SV=4	54.53	18	30	19	26	14	22	72000000	150000000	53000000	53000000	1.35849	2.83019	1
	sp|Q8K4G5|ABLM1_MOUSE	Ablim1	13	15	2500000	0.00342			sp|Q9JHJ0|TMOD3_MOUSE	Tmod3	17	20	52000000	0.0328			tr|Q99LF8|Q99LF8_MOUSE	Pabpc4	15	19	24000000	0.0458		sp|Q8C0P5|COR2A_MOUSE	Coro2a	Coronin-2A OS=Mus musculus GN=Coro2a PE=2 SV=1	59.54	18	19	15	17	14	14	19000000	38000000	9000000	9000000	2.11111	4.22222	1
	tr|Q0VBL3|Q0VBL3_MOUSE	Rbm15	13	15	2600000	0.00361			sp|Q9WVM1|RGAP1_MOUSE	Racgap1	17	20	9800000	0.00614			sp|Q61656|DDX5_MOUSE	Ddx5	15	15	14000000	0.0265		sp|Q7TQH0|ATX2L_MOUSE	Atxn2l	Ataxin-2-like protein OS=Mus musculus GN=Atxn2l PE=1 SV=1	110.58	0	0	13	14	18	28	NF	7300000	7300000	7300000	0	1	1
	sp|Q9JJ28|FLII_MOUSE	Flii	13	13	5100000	0.00702			sp|Q9D0E1|HNRPM_MOUSE	Hnrnpm	17	19	19000000	0.0122			sp|P60335|PCBP1_MOUSE	Pcbp1	14	55	560000000	1.06		sp|Q61879|MYH10_MOUSE	Myh10	Myosin-10 OS=Mus musculus GN=Myh10 PE=1 SV=2	228.85	19	74	17	72	17	63	1500000000	2100000000	1100000000	1100000000	1.36364	1.90909	1
	sp|Q9WUM4|COR1C_MOUSE	Coro1c	12	25	110000000	0.15			sp|P47963|RL13_MOUSE	Rpl13	16	68	960000000	0.6			sp|P11679|K2C8_MOUSE	Krt8	14	22	53000000	0.1		sp|Q7TPR4|ACTN1_MOUSE	Actn1	Alpha-actinin-1 OS=Mus musculus GN=Actn1 PE=1 SV=1	103	16	16	13	13	7	7	39000000	7300000	28000000	7300000	5.34247	1	3.83562
	sp|P62270|RS18_MOUSE	Rps18	12	20	64000000	0.088			sp|P60335|PCBP1_MOUSE	Pcbp1	16	42	580000000	0.37			sp|P62908|RS3_MOUSE	Rps3	14	17	67000000	0.13		sp|Q9JIK5|DDX21_MOUSE	Ddx21	Nucleolar RNA helicase 2 OS=Mus musculus GN=Ddx21 PE=1 SV=3	93.49	0	0	10	11	20	21	NF	6700000	13000000	6700000	0	1	1.9403
	sp|Q6ZWN5|RS9_MOUSE	Rps9	12	15	56000000	0.0769			sp|E9Q5G3|KIF23_MOUSE	Kif23	16	18	23000000	0.0143			sp|P63017|HSP7C_MOUSE	Hspa8	14	16	7500000	0.0142		sp|Q6NS46|RRP5_MOUSE	Pdcd11	Protein RRP5 homolog OS=Mus musculus GN=Pdcd11 PE=1 SV=2	207.65	0	0	9	10	20	21	NF	3100000	4400000	3100000	0	1	1.41935
	sp|P68369|TBA1A_MOUSE	Tuba1a	12	13	14000000	0.0196			sp|P14148|RL7_MOUSE	Rpl7	16	18	30000000	0.0191			sp|Q8CJ19|MICA3_MOUSE	Mical3	14	15	2500000	0.00477		sp|Q9JHJ0|TMOD3_MOUSE	Tmod3	Tropomodulin-3 OS=Mus musculus GN=Tmod3 PE=1 SV=1	39.48	16	22	17	20	12	14	26000000	52000000	14000000	14000000	1.85714	3.71429	1
	sp|Q9QXS6|DREB_MOUSE	Dbn1	12	12	7200000	0.00996			sp|Q6ZWN5|RS9_MOUSE	Rps9	15	19	120000000	0.0783			sp|Q99104|MYO5A_MOUSE	Myo5a	14	14	4400000	0.00833		sp|P63017|HSP7C_MOUSE	Hspa8	Heat shock cognate 71 kDa protein OS=Mus musculus GN=Hspa8 PE=1 SV=1	70.83	16	19	15	16	14	16	11000000	40000000	7500000	7500000	1.46667	5.33333	1
	sp|P30999|CTND1_MOUSE	Ctnnd1	12	12	3400000	0.00465			sp|P19001|K1C19_MOUSE	Krt19	15	18	25000000	0.0154			sp|Q7TMK9|HNRPQ_MOUSE	Syncrip	14	14	8700000	0.0165		sp|E9Q5G3|KIF23_MOUSE	Kif23	Kinesin-like protein KIF23 OS=Mus musculus GN=Kif23 PE=1 SV=1	108.71	16	16	16	18	17	19	5600000	23000000	6400000	5600000	1	4.10714	1.14286
	sp|Q68FD5|CLH1_MOUSE	Cltc	12	12	1500000	0.002			sp|Q9D279|MISP_MOUSE	Misp	15	18	15000000	0.00926			sp|Q9JJ28|FLII_MOUSE	Flii	14	14	4500000	0.00857		sp|Q9WVM1|RGAP1_MOUSE	Racgap1	Rac GTPase-activating protein 1 OS=Mus musculus GN=Racgap1 PE=1 SV=1	70.11	13	16	17	20	13	15	2600000	9800000	2400000	2400000	1.08333	4.08333	1
	sp|P47963|RL13_MOUSE	Rpl13	11	24	95000000	0.13			sp|Q8C0P5|COR2A_MOUSE	Coro2a	15	17	38000000	0.0238			sp|Q8C0P5|COR2A_MOUSE	Coro2a	14	14	9000000	0.0172		sp|Q61584|FXR1_MOUSE	Fxr1	Fragile X mental retardation syndrome-related protein 1 OS=Mus musculus GN=Fxr1 PE=1 SV=2	76.18	0	0	11	11	13	14	NF	7600000	13000000	7600000	0	1	1.71053
	sp|Q9ERD7|TBB3_MOUSE	Tubb3	11	14	11000000	0.0155			sp|P63017|HSP7C_MOUSE	Hspa8	15	16	40000000	0.0253			tr|Q1KYM2|Q1KYM2_MOUSE		14	14	5800000	0.0111		sp|Q99104|MYO5A_MOUSE	Myo5a	Unconventional myosin-Va OS=Mus musculus GN=Myo5a PE=1 SV=2	215.4	6	6	5	5	14	14	1500000	4200000	4400000	1500000	1	2.8	2.93333
	sp|Q6IRU2|TPM4_MOUSE	Tpm4	11	12	3300000	0.00451			sp|A2APV2|FMNL2_MOUSE	Fmnl2	15	15	9500000	0.00597			sp|Q91VR5|DDX1_MOUSE	Ddx1	14	14	4100000	0.00784		sp|P14148|RL7_MOUSE	Rpl7	60S ribosomal protein L7 OS=Mus musculus GN=Rpl7 PE=1 SV=2	31.4	5	5	16	18	11	12	1800000	30000000	19000000	1800000	1	16.6667	10.5556
	sp|A2AIV2|VIR_MOUSE	Kiaa1429	11	12	4000000	0.00551			sp|P30999|CTND1_MOUSE	Ctnnd1	14	16	12000000	0.00744			sp|P47963|RL13_MOUSE	Rpl13	13	52	450000000	0.85		sp|Q5SXY1|CYTSB_MOUSE	Specc1	Cytospin-B OS=Mus musculus GN=Specc1 PE=1 SV=2	118.03	2	2	18	18	2	2	400000	9800000	180000	180000	2.22222	54.4444	1
	sp|P20029|GRP78_MOUSE	Hspa5	11	11	3100000	0.0042			sp|P21956|MFGM_MOUSE	Mfge8	14	16	22000000	0.0137			sp|Q9WUM4|COR1C_MOUSE	Coro1c	13	24	59000000	0.11		sp|P19001|K1C19_MOUSE	Krt19	Keratin, type I cytoskeletal 19 OS=Mus musculus GN=Krt19 PE=1 SV=1	44.51	15	17	15	18	13	16	8600000	25000000	7800000	7800000	1.10256	3.20513	1
	sp|Q64331|MYO6_MOUSE	Myo6	11	11	2900000	0.00405			sp|Q8K310|MATR3_MOUSE	Matr3	14	15	8800000	0.00554			sp|Q9D8E6|RL4_MOUSE	Rpl4	13	23	43000000	0.0823		sp|Q8K310|MATR3_MOUSE	Matr3	Matrin-3 OS=Mus musculus GN=Matr3 PE=1 SV=1	94.57	0	0	14	15	12	14	NF	8800000	5400000	5400000	0	1.62963	1
	sp|P01865|GCAM_MOUSE	Igh-1a	10	68	1800000000	2.46			sp|Q8K4G5|ABLM1_MOUSE	Ablim1	14	15	8800000	0.00552			sp|P19001|K1C19_MOUSE	Krt19	13	16	7800000	0.0148		sp|P30999|CTND1_MOUSE	Ctnnd1	Catenin delta-1 OS=Mus musculus GN=Ctnnd1 PE=1 SV=2	104.86	12	12	14	16	4	4	3400000	12000000	340000	340000	10	35.2941	1
	sp|P58774|TPM2_MOUSE	Tpm2	10	37	67000000	0.092			sp|P68369|TBA1A_MOUSE	Tuba1a	14	15	33000000	0.0206			sp|Q9WVM1|RGAP1_MOUSE	Racgap1	13	15	2400000	0.00457		sp|Q9CVB6|ARPC2_MOUSE	Arpc2	Actin-related protein 2/3 complex subunit 2 OS=Mus musculus GN=Arpc2 PE=1 SV=3	34.34	8	8	14	14	6	6	3700000	16000000	1900000	1900000	1.94737	8.42105	1
	sp|P21107|TPM3_MOUSE	Tpm3	10	17	35000000	0.0488			sp|P62908|RS3_MOUSE	Rps3	14	15	37000000	0.0229			sp|Q61584|FXR1_MOUSE	Fxr1	13	14	13000000	0.0249		sp|Q61656|DDX5_MOUSE	Ddx5	Probable ATP-dependent RNA helicase DDX5 OS=Mus musculus GN=Ddx5 PE=1 SV=2	69.25	0	0	11	11	15	15	NF	13000000	14000000	13000000	0	1	1.07692
	sp|P10126|EF1A1_MOUSE	Eef1a1	10	16	7500000	0.0103			sp|Q9CVB6|ARPC2_MOUSE	Arpc2	14	14	16000000	0.00986			sp|Q9EP71|RAI14_MOUSE	Rai14	13	13	5200000	0.0099		sp|Q99PL5|RRBP1_MOUSE	Rrbp1	Ribosome-binding protein 1 OS=Mus musculus GN=Rrbp1 PE=1 SV=2	172.78	0	0	7	8	11	11	NF	2300000	1600000	1600000	0	1.4375	1
	tr|Q6ZWQ9|Q6ZWQ9_MOUSE	Myl12a	10	15	43000000	0.0591			tr|Q99LF8|Q99LF8_MOUSE	Pabpc4	14	14	15000000	0.00947			sp|Q99LF4|RTCB_MOUSE	Rtcb	13	13	4900000	0.00925		tr|Q8VCQ8|Q8VCQ8_MOUSE	Cald1	Caldesmon 1 OS=Mus musculus GN=Cald1 PE=1 SV=1	60.42	0	0	0	0	0	0	NF	NF	NF	0	0	0	0
	sp|Q9D279|MISP_MOUSE	Misp	10	12	2300000	0.00317			sp|Q9WUM4|COR1C_MOUSE	Coro1c	13	42	190000000	0.12			sp|O88477|IF2B1_MOUSE	Igf2bp1	13	13	11000000	0.0212		sp|P47963|RL13_MOUSE	Rpl13	60S ribosomal protein L13 OS=Mus musculus GN=Rpl13 PE=1 SV=3	24.29	11	24	16	68	13	52	95000000	960000000	450000000	95000000	1	10.1053	4.73684
	sp|P11499|HS90B_MOUSE	Hsp90ab1	10	11	3100000	0.00422			sp|P62270|RS18_MOUSE	Rps18	13	25	190000000	0.12			sp|P35922|FMR1_MOUSE	Fmr1	12	25	4400000	0.00839		sp|Q9QXS6|DREB_MOUSE	Dbn1	Drebrin OS=Mus musculus GN=Dbn1 PE=1 SV=4	77.24	12	12	10	13	9	10	7200000	16000000	2800000	2800000	2.57143	5.71429	1
	sp|P17182|ENOA_MOUSE	Eno1	10	10	2200000	0.00308			sp|Q9ERD7|TBB3_MOUSE	Tubb3	13	19	38000000	0.0236			sp|P27659|RL3_MOUSE	Rpl3	12	23	28000000	0.0532		sp|Q68FD5|CLH1_MOUSE	Cltc	Clathrin heavy chain 1 OS=Mus musculus GN=Cltc PE=1 SV=3	191.43	12	12	9	9	2	2	1500000	1900000	160000	160000	9.375	11.875	1
	sp|P61161|ARP2_MOUSE	Actr2	10	10	5700000	0.00791			sp|O55111|DSG2_MOUSE	Dsg2	13	14	5100000	0.00319			sp|P14869|RLA0_MOUSE	Rplp0	12	21	27000000	0.0506		sp|P97479|MYO7A_MOUSE	Myo7a	Unconventional myosin-VIIa OS=Mus musculus GN=Myo7a PE=1 SV=2	254.78	3	3	6	6	0	0	420000	2500000	NF	420000	1	5.95238	0
	sp|P57016|LAD1_MOUSE	Lad1	9	13	3300000	0.00455			sp|Q7TQH0|ATX2L_MOUSE	Atxn2l	13	14	7300000	0.0046			sp|P25444|RS2_MOUSE	Rps2	12	16	46000000	0.0869		sp|P60335|PCBP1_MOUSE	Pcbp1	Poly(rC)-binding protein 1 OS=Mus musculus GN=Pcbp1 PE=1 SV=1	37.47	0	0	16	42	14	55	NF	580000000	560000000	560000000	0	1.03571	1
	sp|P21956|MFGM_MOUSE	Mfge8	9	12	9100000	0.0126			sp|Q7TPR4|ACTN1_MOUSE	Actn1	13	13	7300000	0.0046			sp|Q9JHJ0|TMOD3_MOUSE	Tmod3	12	14	14000000	0.027		sp|Q9ERD7|TBB3_MOUSE	Tubb3	Tubulin beta-3 chain OS=Mus musculus GN=Tubb3 PE=1 SV=1	50.39	11	14	13	19	15	19	11000000	38000000	33000000	11000000	1	3.45455	3
	sp|Q9Z0K8|VNN1_MOUSE	Vnn1	9	11	6300000	0.00863			sp|O88477|IF2B1_MOUSE	Igf2bp1	13	13	17000000	0.011			sp|Q8K310|MATR3_MOUSE	Matr3	12	14	5400000	0.0103		sp|P62908|RS3_MOUSE	Rps3	40S ribosomal protein S3 OS=Mus musculus GN=Rps3 PE=1 SV=1	26.66	14	15	14	15	14	17	8300000	37000000	67000000	8300000	1	4.45783	8.07229
	sp|P39061|COIA1_MOUSE	Col18a1	9	10	2000000	0.00271			sp|Q9D8E6|RL4_MOUSE	Rpl4	13	13	33000000	0.0204			sp|Q6ZWN5|RS9_MOUSE	Rps9	12	14	55000000	0.1		sp|Q5SF07|IF2B2_MOUSE	Igf2bp2	Insulin-like growth factor 2 mRNA-binding protein 2 OS=Mus musculus GN=Igf2bp2 PE=1 SV=1	65.54	0	0	12	13	16	18	NF	15000000	11000000	11000000	0	1.36364	1
	sp|Q02248|CTNB1_MOUSE	Ctnnb1	9	10	2500000	0.00345			sp|P14869|RLA0_MOUSE	Rplp0	12	18	41000000	0.0255			sp|P62082|RS7_MOUSE	Rps7	12	13	7600000	0.0145		tr|Q99LF8|Q99LF8_MOUSE	Pabpc4	Polyadenylate-binding protein OS=Mus musculus GN=Pabpc4 PE=2 SV=1	72.17	0	0	14	14	15	19	NF	15000000	24000000	15000000	0	1	1.6
	sp|Q91WK0|LRRF2_MOUSE	Lrrfip2	9	9	4700000	0.0065			sp|P27659|RL3_MOUSE	Rpl3	12	17	31000000	0.0192			sp|Q6A0A9|F120A_MOUSE	FAM120A	12	12	2400000	0.00465		sp|Q91VR5|DDX1_MOUSE	Ddx1	ATP-dependent RNA helicase DDX1 OS=Mus musculus GN=Ddx1 PE=1 SV=1	82.45	0	0	7	7	14	14	NF	1800000	4100000	1800000	0	1	2.27778
	sp|P09405|NUCL_MOUSE	Ncl	9	9	5200000	0.00711			sp|Q5SF07|IF2B2_MOUSE	Igf2bp2	12	13	15000000	0.00913			sp|Q8BTM8|FLNA_MOUSE	Flna	12	12	1300000	0.00253		tr|Q1KYM2|Q1KYM2_MOUSE		Gag-pro-pol polyprotein OS=Mus musculus PE=4 SV=1	193.89	3	3	10	10	14	14	1500000	3900000	5800000	1500000	1	2.6	3.86667
	sp|Q7TPV4|MBB1A_MOUSE	Mybbp1a	9	9	860000	0.00118			sp|Q6A0A9|F120A_MOUSE	FAM120A	12	12	5500000	0.00344			sp|P62806|H4_MOUSE	Hist1h4a	11	55	55000000	0.1		sp|A2APV2|FMNL2_MOUSE	Fmnl2	Formin-like protein 2 OS=Mus musculus GN=Fmnl2 PE=1 SV=2	123.02	7	7	15	15	0	0	1800000	9500000	NF	1800000	1	5.27778	0
	sp|Q9CY57|CHTOP_MOUSE	Chtop	8	45	4600000	0.00628			sp|P57016|LAD1_MOUSE	Lad1	11	17	9900000	0.00622			sp|P97351|RS3A_MOUSE	Rps3a	11	28	29000000	0.0543		sp|Q91ZU6|DYST_MOUSE	Dst	Dystonin OS=Mus musculus GN=Dst PE=1 SV=2	833.7	0	0	0	0	17	17	NF	NF	1700000	1700000	0	0	1
	tr|Q8C7C3|Q8C7C3_MOUSE	Tpm3	8	20	93000000	0.13			sp|P25444|RS2_MOUSE	Rps2	11	15	82000000	0.0516			sp|P62270|RS18_MOUSE	Rps18	11	18	34000000	0.0638		sp|P58771|TPM1_MOUSE	Tpm1	Tropomyosin alpha-1 chain OS=Mus musculus GN=Tpm1 PE=1 SV=1	32.66	14	18	8	10	11	17	31000000	31000000	9900000	9900000	3.13131	3.13131	1
	sp|P62301|RS13_MOUSE	Rps13	8	10	20000000	0.0274			sp|Q61584|FXR1_MOUSE	Fxr1	11	11	7600000	0.00479			sp|P58771|TPM1_MOUSE	Tpm1	11	17	9900000	0.0189		sp|Q6ZWN5|RS9_MOUSE	Rps9	40S ribosomal protein S9 OS=Mus musculus GN=Rps9 PE=1 SV=3	22.58	12	15	15	19	12	14	56000000	120000000	55000000	55000000	1.01818	2.18182	1
	sp|P08752|GNAI2_MOUSE	Gnai2	8	9	9600000	0.0132			sp|Q61656|DDX5_MOUSE	Ddx5	11	11	13000000	0.00814			sp|P47911|RL6_MOUSE	Rpl6	11	16	36000000	0.0686		sp|Q9D8E6|RL4_MOUSE	Rpl4	60S ribosomal protein L4 OS=Mus musculus GN=Rpl4 PE=1 SV=3	47.12	3	3	13	13	13	23	1300000	33000000	43000000	1300000	1	25.3846	33.0769
	sp|P47754|CAZA2_MOUSE	Capza2	8	9	9400000	0.0129			sp|P01865|GCAM_MOUSE	Igh-1a	10	54	2900000000	1.79			sp|Q9CPN8|IF2B3_MOUSE	Igf2bp3	11	15	8000000	0.0152		sp|Q8K4G5|ABLM1_MOUSE	Ablim1	Actin-binding LIM protein 1 OS=Mus musculus GN=Ablim1 PE=1 SV=1	96.74	13	15	14	15	3	3	2500000	8800000	370000	370000	6.75676	23.7838	1
	sp|P47753|CAZA1_MOUSE	Capza1	8	9	7300000	0.0101			sp|P62806|H4_MOUSE	Hist1h4a	10	46	180000000	0.11			sp|P68369|TBA1A_MOUSE	Tuba1a	11	13	33000000	0.0619		sp|P20029|GRP78_MOUSE	Hspa5	78 kDa glucose-regulated protein OS=Mus musculus GN=Hspa5 PE=1 SV=3	72.38	11	11	9	9	7	7	3100000	6100000	2300000	2300000	1.34783	2.65217	1
	sp|P48678|LMNA_MOUSE	Lmna	8	9	1400000	0.00194			sp|P62960|YBOX1_MOUSE	Ybx1	10	23	11000000	0.00716			sp|P12970|RL7A_MOUSE	Rpl7a	11	13	29000000	0.056		sp|Q6A0A9|F120A_MOUSE	FAM120A	Constitutive coactivator of PPAR-gamma-like protein 1 OS=Mus musculus GN=FAM120A PE=1 SV=2	121.57	0	0	12	12	12	12	NF	5500000	2400000	2400000	0	2.29167	1
	sp|Q9WVK4|EHD1_MOUSE	Ehd1	8	8	970000	0.00133			sp|P58774|TPM2_MOUSE	Tpm2	10	21	50000000	0.0313			sp|Q921M3|SF3B3_MOUSE	Sf3b3	11	12	2400000	0.0046		sp|Q9D279|MISP_MOUSE	Misp	Mitotic interactor and substrate of PLK1 OS=Mus musculus GN=Misp PE=1 SV=1	72.24	10	12	15	18	0	0	2300000	15000000	NF	2300000	1	6.52174	0
	sp|P10810|CD14_MOUSE	Cd14	8	8	2100000	0.00292			sp|Q9QXS6|DREB_MOUSE	Dbn1	10	13	16000000	0.00999			sp|Q8VH51|RBM39_MOUSE	Rbm39	11	12	6900000	0.0132		sp|Q8CIE6|COPA_MOUSE	Copa	Coatomer subunit alpha OS=Mus musculus GN=Copa PE=1 SV=2	138.34	1	1	3	3	11	11	170000	370000	2400000	170000	1	2.17647	14.1176
	sp|Q6R0H7|GNAS1_MOUSE	Gnas	8	8	2300000	0.00322			sp|Q9JIK5|DDX21_MOUSE	Ddx21	10	11	6700000	0.00418			sp|P14148|RL7_MOUSE	Rpl7	11	12	19000000	0.0358		sp|Q80X90|FLNB_MOUSE	Flnb	Filamin-B OS=Mus musculus GN=Flnb PE=1 SV=3	277.65	2	3	0	0	0	0	240000	NF	NF	240000	1	0	0
	sp|Q9CVB6|ARPC2_MOUSE	Arpc2	8	8	3700000	0.00511			sp|P62754|RS6_MOUSE	Rps6	10	11	36000000	0.0226			sp|Q99PL5|RRBP1_MOUSE	Rrbp1	11	11	1600000	0.00296		sp|Q9WUM4|COR1C_MOUSE	Coro1c	Coronin-1C OS=Mus musculus GN=Coro1c PE=1 SV=2	53.09	12	25	13	42	13	24	110000000	190000000	59000000	59000000	1.86441	3.22034	1
	sp|Q60605|MYL6_MOUSE	Myl6	7	35	1100000000	1.51			sp|Q99JY9|ARP3_MOUSE	Actr3	10	11	17000000	0.0106			sp|Q8CIE6|COPA_MOUSE	Copa	11	11	2400000	0.0046		sp|P14869|RLA0_MOUSE	Rplp0	60S acidic ribosomal protein P0 OS=Mus musculus GN=Rplp0 PE=1 SV=3	34.19	7	13	12	18	12	21	3000000	41000000	27000000	3000000	1	13.6667	9
	sp|P14869|RLA0_MOUSE	Rplp0	7	13	3000000	0.00407			sp|P62245|RS15A_MOUSE	Rps15a	10	11	42000000	0.0265			sp|P01865|GCAM_MOUSE	Igh-1a	10	65	1500000000	2.83		sp|P97351|RS3A_MOUSE	Rps3a	40S ribosomal protein S3a OS=Mus musculus GN=Rps3a PE=1 SV=3	29.87	3	3	9	14	11	28	510000	33000000	29000000	510000	1	64.7059	56.8627
	sp|P16858|G3P_MOUSE	Gapdh	7	8	5800000	0.00805			sp|Q7TMK9|HNRPQ_MOUSE	Syncrip	10	10	8900000	0.00557			sp|Q9CZX8|RS19_MOUSE	Rps19	10	17	8600000	0.0163		sp|P21956|MFGM_MOUSE	Mfge8	Lactadherin OS=Mus musculus GN=Mfge8 PE=1 SV=3	51.21	9	12	14	16	7	7	9100000	22000000	2000000	2000000	4.55	11	1
	sp|O88342|WDR1_MOUSE	Wdr1	7	8	3000000	0.00419			sp|O88342|WDR1_MOUSE	Wdr1	10	10	7200000	0.00451			sp|Q61937|NPM_MOUSE	Npm1	10	14	11000000	0.0206		sp|P61161|ARP2_MOUSE	Actr2	Actin-related protein 2 OS=Mus musculus GN=Actr2 PE=1 SV=1	44.73	10	10	10	10	9	9	5700000	13000000	4200000	4200000	1.35714	3.09524	1
	sp|P25444|RS2_MOUSE	Rps2	7	8	20000000	0.0273			sp|P61161|ARP2_MOUSE	Actr2	10	10	13000000	0.00826			sp|P62754|RS6_MOUSE	Rps6	10	14	29000000	0.0553		sp|O88477|IF2B1_MOUSE	Igf2bp1	Insulin-like growth factor 2 mRNA-binding protein 1 OS=Mus musculus GN=Igf2bp1 PE=1 SV=1	63.41	0	0	13	13	13	13	NF	17000000	11000000	11000000	0	1.54545	1
	sp|P62754|RS6_MOUSE	Rps6	7	7	3600000	0.00497			tr|Q1KYM2|Q1KYM2_MOUSE		10	10	3900000	0.00244			sp|P54823|DDX6_MOUSE	Ddx6	10	13	8000000	0.0152		sp|Q5F2E7|NUFP2_MOUSE	Nufip2	Nuclear fragile X mental retardation-interacting protein 2 OS=Mus musculus GN=Nufip2 PE=1 SV=1	75.61	0	0	9	11	15	19	NF	5900000	7200000	5900000	0	1	1.22034
	sp|Q3UW53|NIBAN_MOUSE	Fam129a	7	7	560000	0.000766			sp|P21107|TPM3_MOUSE	Tpm3	9	22	63000000	0.0393			sp|P62264|RS14_MOUSE	Rps14	10	13	14000000	0.0258		sp|Q64331|MYO6_MOUSE	Myo6	Unconventional myosin-VI OS=Mus musculus GN=Myo6 PE=1 SV=1	146.32	11	11	9	9	9	9	2900000	3400000	1700000	1700000	1.70588	2	1
	sp|A2APV2|FMNL2_MOUSE	Fmnl2	7	7	1800000	0.00243			sp|Q8CGP1|H2B1K_MOUSE	Hist1h2bk	9	18	70000000	0.044			sp|Q8VEK3|HNRPU_MOUSE	Hnrnpu	10	11	9200000	0.0175		sp|Q8CJ19|MICA3_MOUSE	Mical3	[F-actin]-methionine sulfoxide oxidase MICAL3 OS=Mus musculus GN=Mical3 PE=1 SV=2	223.58	5	5	4	4	14	15	720000	1400000	2500000	720000	1	1.94444	3.47222
	sp|Q99JY9|ARP3_MOUSE	Actr3	7	7	4400000	0.00607			sp|P62301|RS13_MOUSE	Rps13	9	18	64000000	0.0401			sp|Q8C854|MYEF2_MOUSE	Myef2	10	11	2300000	0.00445		sp|Q99LF4|RTCB_MOUSE	Rtcb	tRNA-splicing ligase RtcB homolog OS=Mus musculus GN=Rtcb PE=1 SV=1	55.21	0	0	6	6	13	13	NF	1600000	4900000	1600000	0	1	3.0625
	sp|P48962|ADT1_MOUSE	Slc25a4	7	7	2200000	0.003			sp|P97351|RS3A_MOUSE	Rps3a	9	14	33000000	0.0209			sp|Q9Z204|HNRPC_MOUSE	Hnrnpc	10	10	8500000	0.0162		sp|P27659|RL3_MOUSE	Rpl3	60S ribosomal protein L3 OS=Mus musculus GN=Rpl3 PE=1 SV=3	46.08	6	7	12	17	12	23	2400000	31000000	28000000	2400000	1	12.9167	11.6667
	IGKC_MOUSE		6	22	120000000	0.16			sp|Q9CZX8|RS19_MOUSE	Rps19	9	14	21000000	0.0134			sp|O35286|DHX15_MOUSE	Dhx15	10	10	2200000	0.00419		sp|P68369|TBA1A_MOUSE	Tuba1a	Tubulin alpha-1A chain OS=Mus musculus GN=Tuba1a PE=1 SV=1	50.1	12	13	14	15	11	13	14000000	33000000	33000000	14000000	1	2.35714	2.35714
	sp|P86048|RL10L_MOUSE	Rpl10l	6	8	9000000	0.0124			sp|P10126|EF1A1_MOUSE	Eef1a1	9	12	17000000	0.0106			sp|Q3UTJ2|SRBS2_MOUSE	Sorbs2	10	10	1900000	0.00357		sp|P25444|RS2_MOUSE	Rps2	40S ribosomal protein S2 OS=Mus musculus GN=Rps2 PE=1 SV=3	31.21	7	8	11	15	12	16	20000000	82000000	46000000	20000000	1	4.1	2.3
	sp|P27659|RL3_MOUSE	Rpl3	6	7	2400000	0.00329			sp|Q9CPR4|RL17_MOUSE	Rpl17	9	12	21000000	0.0133			sp|Q9CWF2|TBB2B_MOUSE	Tubb2b	9	22	5400000	0.0103		sp|Q7TMK9|HNRPQ_MOUSE	Syncrip	Heterogeneous nuclear ribonucleoprotein Q OS=Mus musculus GN=Syncrip PE=1 SV=2	69.59	1	1	10	10	14	14	93000	8900000	8700000	93000	1	95.6989	93.5484
	sp|P14131|RS16_MOUSE	Rps16	6	7	12000000	0.0166			sp|Q5F2E7|NUFP2_MOUSE	Nufip2	9	11	5900000	0.00371			sp|P10126|EF1A1_MOUSE	Eef1a1	9	19	12000000	0.023		sp|O55111|DSG2_MOUSE	Dsg2	Desmoglein-2 OS=Mus musculus GN=Dsg2 PE=1 SV=3	122.31	5	5	13	14	3	3	740000	5100000	310000	310000	2.3871	16.4516	1
	sp|Q9ER69|FL2D_MOUSE	Wtap	6	6	7700000	0.0106			sp|P16858|G3P_MOUSE	Gapdh	9	11	16000000	0.00982			sp|P62960|YBOX1_MOUSE	Ybx1	9	12	9700000	0.0185		sp|P48678|LMNA_MOUSE	Lmna	Prelamin-A/C OS=Mus musculus GN=Lmna PE=1 SV=2	74.19	8	9	3	4	6	6	1400000	1100000	1300000	1100000	1.27273	1	1.18182
	sp|P56480|ATPB_MOUSE	Atp5b	6	6	1100000	0.00156			sp|P14131|RS16_MOUSE	Rps16	9	11	41000000	0.0256			sp|Q9QXS6|DREB_MOUSE	Dbn1	9	10	2800000	0.00532		sp|P62270|RS18_MOUSE	Rps18	40S ribosomal protein S18 OS=Mus musculus GN=Rps18 PE=1 SV=3	17.71	12	20	13	25	11	18	64000000	190000000	34000000	34000000	1.88235	5.58824	1
	sp|P62242|RS8_MOUSE	Rps8	6	6	7000000	0.00961			sp|Q61937|NPM_MOUSE	Npm1	9	10	6100000	0.00385			sp|Q8BWW4|LARP4_MOUSE	Larp4	9	10	2100000	0.00394		sp|P62754|RS6_MOUSE	Rps6	40S ribosomal protein S6 OS=Mus musculus GN=Rps6 PE=1 SV=1	28.66	7	7	10	11	10	14	3600000	36000000	29000000	3600000	1	10	8.05556
	sp|P59999|ARPC4_MOUSE	Arpc4	6	6	5800000	0.00805			sp|P62082|RS7_MOUSE	Rps7	9	10	23000000	0.0142			sp|P57780|ACTN4_MOUSE	Actn4	9	9	3200000	0.00601		sp|P62082|RS7_MOUSE	Rps7	40S ribosomal protein S7 OS=Mus musculus GN=Rps7 PE=2 SV=1	22.11	5	5	9	10	12	13	820000	23000000	7600000	820000	1	28.0488	9.26829
	sp|Q03265|ATPA_MOUSE	Atp5a1	6	6	1500000	0.00208			sp|Q6NS46|RRP5_MOUSE	Pdcd11	9	10	3100000	0.00196			sp|Q8BVY0|RL1D1_MOUSE	Rsl1d1	9	9	2900000	0.00559		sp|P16858|G3P_MOUSE	Gapdh	Glyceraldehyde-3-phosphate dehydrogenase OS=Mus musculus GN=Gapdh PE=1 SV=2	35.79	7	8	9	11	5	5	5800000	16000000	3400000	3400000	1.70588	4.70588	1
	sp|P47757|CAPZB_MOUSE	Capzb	6	6	6300000	0.00871			sp|Q91WK0|LRRF2_MOUSE	Lrrfip2	9	9	10000000	0.00655			sp|Q922K7|NOP2_MOUSE	Nop2	9	9	3700000	0.00713		sp|Q91WK0|LRRF2_MOUSE	Lrrfip2	Leucine-rich repeat flightless-interacting protein 2 OS=Mus musculus GN=Lrrfip2 PE=1 SV=1	47.12	9	9	9	9	6	6	4700000	10000000	3200000	3200000	1.46875	3.125	1
	sp|P47911|RL6_MOUSE	Rpl6	6	6	2700000	0.00366			sp|P20029|GRP78_MOUSE	Hspa5	9	9	6100000	0.00383			sp|P61161|ARP2_MOUSE	Actr2	9	9	4200000	0.00803		sp|P17182|ENOA_MOUSE	Eno1	Alpha-enolase OS=Mus musculus GN=Eno1 PE=1 SV=3	47.11	10	10	9	9	4	4	2200000	7400000	600000	600000	3.66667	12.3333	1
	sp|P62962|PROF1_MOUSE	Pfn1	6	6	1400000	0.00188			sp|Q68FD5|CLH1_MOUSE	Cltc	9	9	1900000	0.00119			sp|Q64331|MYO6_MOUSE	Myo6	9	9	1700000	0.00331		sp|P11499|HS90B_MOUSE	Hsp90ab1	Heat shock protein HSP 90-beta OS=Mus musculus GN=Hsp90ab1 PE=1 SV=3	83.23	10	11	7	7	4	4	3100000	4600000	710000	710000	4.3662	6.47887	1
	sp|P62245|RS15A_MOUSE	Rps15a	6	6	14000000	0.0194			sp|P47754|CAZA2_MOUSE	Capza2	9	9	22000000	0.0137			sp|Q8K363|DDX18_MOUSE	Ddx18	9	9	1900000	0.00359		sp|Q921M3|SF3B3_MOUSE	Sf3b3	Splicing factor 3B subunit 3 OS=Mus musculus GN=Sf3b3 PE=1 SV=1	135.46	0	0	6	6	11	12	NF	1400000	2400000	1400000	0	1	1.71429
	sp|Q8R1F1|NIBL1_MOUSE	Fam129b	6	6	1100000	0.00146			sp|Q64331|MYO6_MOUSE	Myo6	9	9	3400000	0.00213			sp|P41105|RL28_MOUSE	Rpl28	8	40	37000000	0.0708		tr|Q0VBL3|Q0VBL3_MOUSE	Rbm15	RNA binding motif protein 15 OS=Mus musculus GN=Rbm15 PE=1 SV=1	105.66	13	15	0	0	0	0	2600000	NF	NF	2600000	1	0	0
	sp|E9Q784|ZC3HD_MOUSE	Zc3h13	6	6	930000	0.00128			sp|E9PVX6|KI67_MOUSE	Mki67	9	9	920000	0.000579			sp|P58774|TPM2_MOUSE	Tpm2	8	24	11000000	0.0204		sp|P62806|H4_MOUSE	Hist1h4a	Histone H4 OS=Mus musculus GN=Hist1h4a PE=1 SV=2	11.36	5	13	10	46	11	55	7300000	180000000	55000000	7300000	1	24.6575	7.53425
	sp|Q99104|MYO5A_MOUSE	Myo5a	6	6	1500000	0.00208			sp|P17182|ENOA_MOUSE	Eno1	9	9	7400000	0.00462			sp|Q99020|ROAA_MOUSE	Hnrnpab	8	15	3000000	0.00562		sp|P58774|TPM2_MOUSE	Tpm2	Tropomyosin beta chain OS=Mus musculus GN=Tpm2 PE=1 SV=1	32.82	10	37	10	21	8	24	67000000	50000000	11000000	11000000	6.09091	4.54545	1
	sp|P62806|H4_MOUSE	Hist1h4a	5	13	7300000	0.0101			sp|P48962|ADT1_MOUSE	Slc25a4	9	9	10000000	0.0065			sp|P14131|RS16_MOUSE	Rps16	8	12	28000000	0.0533		sp|P10126|EF1A1_MOUSE	Eef1a1	Elongation factor 1-alpha 1 OS=Mus musculus GN=Eef1a1 PE=1 SV=3	50.08	10	16	9	12	9	19	7500000	17000000	12000000	7500000	1	2.26667	1.6
	sp|P62281|RS11_MOUSE	Rps11	5	8	17000000	0.0231			sp|Q8K1N2|PHLB2_MOUSE	Phldb2	9	9	2800000	0.00177			sp|P61255|RL26_MOUSE	Rpl26	8	11	6800000	0.013		sp|P21107|TPM3_MOUSE	Tpm3	Tropomyosin alpha-3 chain OS=Mus musculus GN=Tpm3 PE=1 SV=3	32.97	10	17	9	22	7	8	35000000	63000000	5300000	5300000	6.60377	11.8868	1
	sp|Q9CWF2|TBB2B_MOUSE	Tubb2b	5	6	1900000	0.0026			sp|O09167|RL21_MOUSE	Rpl21	9	9	25000000	0.016			sp|P62751|RL23A_MOUSE	Rpl23a	8	10	11000000	0.0206		tr|Q6ZWQ9|Q6ZWQ9_MOUSE	Myl12a	MCG5400 OS=Mus musculus GN=Myl12a PE=1 SV=1	19.88	10	15	8	10	5	5	43000000	61000000	9600000	9600000	4.47917	6.35417	1
	sp|P62830|RL23_MOUSE	Rpl23	5	6	2600000	0.00361			sp|P12970|RL7A_MOUSE	Rpl7a	9	9	23000000	0.0142			sp|P47754|CAZA2_MOUSE	Capza2	8	9	5500000	0.0104		sp|P35922|FMR1_MOUSE	Fmr1	Synaptic functional regulator FMR1 OS=Mus musculus GN=Fmr1 PE=1 SV=1	68.95	0	0	4	10	12	25	NF	2900000	4400000	2900000	0	1	1.51724
	tr|F8WID5|F8WID5_MOUSE	Tpm1	5	6	1000000	0.00139			sp|P41105|RL28_MOUSE	Rpl28	8	33	82000000	0.0517			sp|P47757|CAPZB_MOUSE	Capzb	8	9	6600000	0.0126		sp|P57016|LAD1_MOUSE	Lad1	Ladinin-1 OS=Mus musculus GN=Lad1 PE=1 SV=1	58.83	9	13	11	17	1	1	3300000	9900000	130000	130000	25.3846	76.1538	1
	sp|P62071|RRAS2_MOUSE	Rras2	5	6	2000000	0.00279			sp|P62264|RS14_MOUSE	Rps14	8	12	21000000	0.0132			sp|Q9CXY6|ILF2_MOUSE	Ilf2	8	9	1600000	0.00312		sp|P12970|RL7A_MOUSE	Rpl7a	60S ribosomal protein L7a OS=Mus musculus GN=Rpl7a PE=1 SV=2	29.96	4	4	9	9	11	13	1800000	23000000	29000000	1800000	1	12.7778	16.1111
	IgG2a_bovine		5	6	3200000	0.00435			sp|P62717|RL18A_MOUSE	Rpl18a	8	12	13000000	0.00814			sp|Q8BG05|ROA3_MOUSE	Hnrnpa3	8	9	5000000	0.00953		sp|O88342|WDR1_MOUSE	Wdr1	WD repeat-containing protein 1 OS=Mus musculus GN=Wdr1 PE=1 SV=3	66.36	7	8	10	10	2	2	3000000	7200000	1100000	1100000	2.72727	6.54545	1
	sp|Q9DC51|GNAI3_MOUSE	Gnai3	5	5	2600000	0.00361			sp|P47757|CAPZB_MOUSE	Capzb	8	11	20000000	0.0126			sp|Q8R081|HNRPL_MOUSE	Hnrnpl	8	9	5900000	0.0112		sp|Q6IRU2|TPM4_MOUSE	Tpm4	Tropomyosin alpha-4 chain OS=Mus musculus GN=Tpm4 PE=1 SV=3	28.45	11	12	8	8	7	7	3300000	3400000	1200000	1200000	2.75	2.83333	1
	sp|P62082|RS7_MOUSE	Rps7	5	5	820000	0.00113			sp|P61255|RL26_MOUSE	Rpl26	8	11	9500000	0.00597			sp|Q9D6Z1|NOP56_MOUSE	Nop56	8	9	5700000	0.0109		sp|Q8R081|HNRPL_MOUSE	Hnrnpl	Heterogeneous nuclear ribonucleoprotein L OS=Mus musculus GN=Hnrnpl PE=1 SV=2	63.92	0	0	6	9	8	9	NF	6800000	5900000	5900000	0	1.15254	1
	sp|O55111|DSG2_MOUSE	Dsg2	5	5	740000	0.00102			sp|Q9Z0K8|VNN1_MOUSE	Vnn1	8	10	12000000	0.00749			sp|Q569Z6|TR150_MOUSE	Thrap3	8	9	1500000	0.00286		sp|Q9Z0K8|VNN1_MOUSE	Vnn1	Pantetheinase OS=Mus musculus GN=Vnn1 PE=1 SV=3	57.05	9	11	8	10	5	6	6300000	12000000	970000	970000	6.49485	12.3711	1
	sp|Q61029|LAP2B_MOUSE	Tmpo	5	5	1200000	0.00164			tr|Q6ZWQ9|Q6ZWQ9_MOUSE	Myl12a	8	10	61000000	0.0383			sp|P97855|G3BP1_MOUSE	G3bp1	8	9	3400000	0.00643		sp|P54823|DDX6_MOUSE	Ddx6	Probable ATP-dependent RNA helicase DDX6 OS=Mus musculus GN=Ddx6 PE=1 SV=1	54.16	0	0	6	6	10	13	NF	6200000	8000000	6200000	0	1	1.29032
	sp|Q9CZX8|RS19_MOUSE	Rps19	5	5	2100000	0.00287			sp|P58771|TPM1_MOUSE	Tpm1	8	10	31000000	0.0196			sp|P62281|RS11_MOUSE	Rps11	8	9	17000000	0.0331		sp|Q8VH51|RBM39_MOUSE	Rbm39	RNA-binding protein 39 OS=Mus musculus GN=Rbm39 PE=1 SV=2	59.37	0	0	8	8	11	12	NF	4300000	6900000	4300000	0	1	1.60465
	sp|P84084|ARF5_MOUSE	Arf5	5	5	1000000	0.00138			sp|P62242|RS8_MOUSE	Rps8	8	10	72000000	0.0453			sp|P51410|RL9_MOUSE	Rpl9	8	8	5900000	0.0111		sp|P56480|ATPB_MOUSE	Atp5b	ATP synthase subunit beta, mitochondrial OS=Mus musculus GN=Atp5b PE=1 SV=2	56.27	6	6	8	8	7	7	1100000	3400000	1100000	1100000	1	3.09091	1
	sp|Q9D0E1|HNRPM_MOUSE	Hnrnpm	5	5	770000	0.00106			sp|P17225|PTBP1_MOUSE	Ptbp1	8	9	6100000	0.00385			sp|Q03265|ATPA_MOUSE	Atp5a1	8	8	1800000	0.00336		sp|P39061|COIA1_MOUSE	Col18a1	Collagen alpha-1(XVIII) chain OS=Mus musculus GN=Col18a1 PE=1 SV=4	182.06	9	10	7	7	0	0	2000000	3600000	NF	2000000	1	1.8	0
	sp|Q8CJ19|MICA3_MOUSE	Mical3	5	5	720000	0.00099			sp|Q9WUM3|COR1B_MOUSE	Coro1b	8	9	2900000	0.00184			sp|Q99JY9|ARP3_MOUSE	Actr3	8	8	5900000	0.0112		sp|Q60598|SRC8_MOUSE	Cttn	Src substrate cortactin OS=Mus musculus GN=Cttn PE=1 SV=2	61.21	3	3	8	8	2	2	860000	5900000	420000	420000	2.04762	14.0476	1
	sp|Q9WUM3|COR1B_MOUSE	Coro1b	5	5	1500000	0.00203			sp|P10810|CD14_MOUSE	Cd14	8	8	6800000	0.00427			sp|Q99PU8|DHX30_MOUSE	Dhx30	8	8	1300000	0.00255		sp|Q9Z204|HNRPC_MOUSE	Hnrnpc	Heterogeneous nuclear ribonucleoproteins C1/C2 OS=Mus musculus GN=Hnrnpc PE=1 SV=1	34.36	0	0	6	6	10	10	NF	8400000	8500000	8400000	0	1	1.0119
	sp|Q8CGP1|H2B1K_MOUSE	Hist1h2bk	5	5	5600000	0.00769			sp|Q8VH51|RBM39_MOUSE	Rbm39	8	8	4300000	0.00271			sp|P48962|ADT1_MOUSE	Slc25a4	8	8	3800000	0.00715		sp|P01865|GCAM_MOUSE	Igh-1a	Ig gamma-2A chain C region, membrane-bound form OS=Mus musculus GN=Igh-1a PE=1 SV=3	43.92	10	68	10	54	10	65	1800000000	2900000000	1500000000	1500000000	1.2	1.93333	1
	sp|P14148|RL7_MOUSE	Rpl7	5	5	1800000	0.00253			sp|Q03265|ATPA_MOUSE	Atp5a1	8	8	3400000	0.00216			sp|Q8CGP1|H2B1K_MOUSE	Hist1h2bk	7	17	23000000	0.0432		sp|P62737|ACTA_MOUSE	Acta2	Actin, aortic smooth muscle OS=Mus musculus GN=Acta2 PE=1 SV=1	41.98	2	27	3	46	2	18	2400000000	3000000000	1800000000	1800000000	1.33333	1.66667	1
	sp|Q80U72|SCRIB_MOUSE	Scrib	5	5	240000	0.000329			sp|P56480|ATPB_MOUSE	Atp5b	8	8	3400000	0.00214			sp|P62301|RS13_MOUSE	Rps13	7	10	24000000	0.0454		sp|P62960|YBOX1_MOUSE	Ybx1	Nuclease-sensitive element-binding protein 1 OS=Mus musculus GN=Ybx1 PE=1 SV=3	35.71	3	3	10	23	9	12	380000	11000000	9700000	380000	1	28.9474	25.5263
	sp|Q6ZPF4|FMNL3_MOUSE	Fmnl3	5	5	1700000	0.0024			sp|P47911|RL6_MOUSE	Rpl6	8	8	32000000	0.0203			sp|Q8C2Q3|RBM14_MOUSE	Rbm14	7	9	3500000	0.00675		sp|Q9CWF2|TBB2B_MOUSE	Tubb2b	Tubulin beta-2B chain OS=Mus musculus GN=Tubb2b PE=1 SV=1	49.92	5	6	6	9	9	22	1900000	6000000	5400000	1900000	1	3.15789	2.84211
	sp|P63321|RALA_MOUSE	Rala	5	5	1100000	0.00154			sp|Q9CPN8|IF2B3_MOUSE	Igf2bp3	8	8	8900000	0.00556			sp|P62717|RL18A_MOUSE	Rpl18a	7	9	4200000	0.00806		sp|P47754|CAZA2_MOUSE	Capza2	F-actin-capping protein subunit alpha-2 OS=Mus musculus GN=Capza2 PE=1 SV=3	32.95	8	9	9	9	8	9	9400000	22000000	5500000	5500000	1.70909	4	1
	sp|P62751|RL23A_MOUSE	Rpl23a	5	5	1900000	0.00258			sp|Q6IRU2|TPM4_MOUSE	Tpm4	8	8	3400000	0.00212			sp|P62830|RL23_MOUSE	Rpl23	7	8	6400000	0.0121		sp|Q61937|NPM_MOUSE	Npm1	Nucleophosmin OS=Mus musculus GN=Npm1 PE=1 SV=1	32.54	4	4	9	10	10	14	360000	6100000	11000000	360000	1	16.9444	30.5556
	tr|G5E8R2|G5E8R2_MOUSE	Tpm1	4	14	15000000	0.0205			sp|Q60598|SRC8_MOUSE	Cttn	8	8	5900000	0.00372			sp|O09167|RL21_MOUSE	Rpl21	7	8	10000000	0.0193		sp|P62264|RS14_MOUSE	Rps14	40S ribosomal protein S14 OS=Mus musculus GN=Rps14 PE=1 SV=3	16.26	4	4	8	12	10	13	1600000	21000000	14000000	1600000	1	13.125	8.75
	sp|P62983|RS27A_MOUSE	Rps27a	4	9	10000000	0.0141			sp|P97855|G3BP1_MOUSE	G3bp1	8	8	4200000	0.00264			sp|P21107|TPM3_MOUSE	Tpm3	7	8	5300000	0.01		sp|P47911|RL6_MOUSE	Rpl6	60S ribosomal protein L6 OS=Mus musculus GN=Rpl6 PE=1 SV=3	33.49	6	6	8	8	11	16	2700000	32000000	36000000	2700000	1	11.8519	13.3333
	tr|Q58E70|Q58E70_MOUSE	Tpm3	4	6	27000000	0.0373			sp|Q60605|MYL6_MOUSE	Myl6	7	32	1300000000	0.84			sp|P53026|RL10A_MOUSE	Rpl10a	7	8	11000000	0.0205		sp|Q99JY9|ARP3_MOUSE	Actr3	Actin-related protein 3 OS=Mus musculus GN=Actr3 PE=1 SV=3	47.33	7	7	10	11	8	8	4400000	17000000	5900000	4400000	1	3.86364	1.34091
	sp|P14115|RL27A_MOUSE	Rpl27a	4	6	160000000	0.22			tr|Q8C7C3|Q8C7C3_MOUSE	Tpm3	7	11	91000000	0.0574			sp|P19253|RL13A_MOUSE	Rpl13a	7	8	8500000	0.0162		sp|P62245|RS15A_MOUSE	Rps15a	40S ribosomal protein S15a OS=Mus musculus GN=Rps15a PE=1 SV=2	14.83	6	6	10	11	7	7	14000000	42000000	14000000	14000000	1	3	1
	sp|P18760|COF1_MOUSE	Cfl1	4	5	2200000	0.00301			sp|P62281|RS11_MOUSE	Rps11	7	11	72000000	0.0451			sp|O55142|RL35A_MOUSE	Rpl35a	7	8	6500000	0.0123		sp|P48962|ADT1_MOUSE	Slc25a4	ADP/ATP translocase 1 OS=Mus musculus GN=Slc25a4 PE=1 SV=4	32.88	7	7	9	9	8	8	2200000	10000000	3800000	2200000	1	4.54545	1.72727
	sp|P63101|1433Z_MOUSE	Ywhaz	4	5	1300000	0.00179			sp|Q8VEK3|HNRPU_MOUSE	Hnrnpu	7	9	6900000	0.00431			tr|Q8C7C3|Q8C7C3_MOUSE	Tpm3	7	7	8300000	0.0157		sp|Q9CPN8|IF2B3_MOUSE	Igf2bp3	Insulin-like growth factor 2 mRNA-binding protein 3 OS=Mus musculus GN=Igf2bp3 PE=1 SV=1	63.54	0	0	8	8	11	15	NF	8900000	8000000	8000000	0	1.1125	1
	sp|Q8BP67|RL24_MOUSE	Rpl24	4	5	19000000	0.0259			sp|P08752|GNAI2_MOUSE	Gnai2	7	8	27000000	0.017			sp|P70372|ELAV1_MOUSE	Elavl1	7	7	7500000	0.0143		sp|Q8VEK3|HNRPU_MOUSE	Hnrnpu	Heterogeneous nuclear ribonucleoprotein U OS=Mus musculus GN=Hnrnpu PE=1 SV=1	87.86	2	2	7	9	10	11	400000	6900000	9200000	400000	1	17.25	23
	sp|Q8BHL4|RAI3_MOUSE	Gprc5a	4	5	5800000	0.00801			sp|P70372|ELAV1_MOUSE	Elavl1	7	8	17000000	0.0104			sp|O35737|HNRH1_MOUSE	Hnrnph1	7	7	4100000	0.00777		sp|O09167|RL21_MOUSE	Rpl21	60S ribosomal protein L21 OS=Mus musculus GN=Rpl21 PE=1 SV=3	18.55	2	2	9	9	7	8	970000	25000000	10000000	970000	1	25.7732	10.3093
	sp|P17156|HSP72_MOUSE	Hspa2	4	5	2400000	0.0033			sp|Q02248|CTNB1_MOUSE	Ctnnb1	7	8	5700000	0.0036			sp|P20029|GRP78_MOUSE	Hspa5	7	7	2300000	0.00438		sp|P49312|ROA1_MOUSE	Hnrnpa1	Heterogeneous nuclear ribonucleoprotein A1 OS=Mus musculus GN=Hnrnpa1 PE=1 SV=2	34.18	0	0	6	8	5	7	NF	4400000	5400000	4400000	0	1	1.22727
	sp|O09044|SNP23_MOUSE	Snap23	4	4	670000	0.00092			sp|Q99PL5|RRBP1_MOUSE	Rrbp1	7	8	2300000	0.00147			sp|Q8CI11|GNL3_MOUSE	Gnl3	7	7	860000	0.00163		sp|Q02248|CTNB1_MOUSE	Ctnnb1	Catenin beta-1 OS=Mus musculus GN=Ctnnb1 PE=1 SV=1	85.42	9	10	7	8	2	2	2500000	5700000	270000	270000	9.25926	21.1111	1
	sp|Q6ZWV3|RL10_MOUSE	Rpl10	4	4	9300000	0.0128			sp|Q9CZM2|RL15_MOUSE	Rpl15	7	8	8500000	0.00532			sp|P16381|DDX3L_MOUSE	D1Pas1	7	7	1800000	0.00344		tr|F8WID5|F8WID5_MOUSE	Tpm1	Tropomyosin alpha-1 chain OS=Mus musculus GN=Tpm1 PE=1 SV=1	37.39	5	6	0	0	0	0	1000000	NF	NF	1000000	1	0	0
	sp|P26040|EZRI_MOUSE	Ezr	4	4	870000	0.0012			sp|P62918|RL8_MOUSE	Rpl8	7	8	22000000	0.0137			sp|P56480|ATPB_MOUSE	Atp5b	7	7	1100000	0.00214		sp|O35286|DHX15_MOUSE	Dhx15	Pre-mRNA-splicing factor ATP-dependent RNA helicase DHX15 OS=Mus musculus GN=Dhx15 PE=1 SV=2	90.95	0	0	4	4	10	10	NF	770000	2200000	770000	0	1	2.85714
	sp|P10833|RRAS_MOUSE	Rras	4	4	1400000	0.00197			sp|P51410|RL9_MOUSE	Rpl9	7	7	11000000	0.00661			sp|Q7TPR4|ACTN1_MOUSE	Actn1	7	7	28000000	0.0531		sp|Q99PU8|DHX30_MOUSE	Dhx30	Putative ATP-dependent RNA helicase DHX30 OS=Mus musculus GN=Dhx30 PE=1 SV=1	136.58	0	0	4	4	8	8	NF	730000	1300000	730000	0	1	1.78082
	sp|P12970|RL7A_MOUSE	Rpl7a	4	4	1800000	0.00252			sp|P62137|PP1A_MOUSE	Ppp1ca	7	7	5900000	0.00372			sp|Q99NB9|SF3B1_MOUSE	Sf3b1	7	7	940000	0.00178		sp|A2AIV2|VIR_MOUSE	Kiaa1429	Protein virilizer homolog OS=Mus musculus GN=Kiaa1429 PE=1 SV=1	201.31	11	12	0	0	0	0	4000000	NF	NF	4000000	1	0	0
	sp|E9Q634|MYO1E_MOUSE	Myo1e	4	4	4400000	0.00611			sp|Q9CY57|CHTOP_MOUSE	Chtop	7	7	5600000	0.00354			sp|Q6IRU2|TPM4_MOUSE	Tpm4	7	7	1200000	0.00225		IGKC_MOUSE		Ig kappa chain C region OS=Mus musculus PE=1 SV=1	11.77	6	22	6	15	6	15	120000000	180000000	85000000	85000000	1.41176	2.11765	1
	sp|Q6URW6|MYH14_MOUSE	Myh14	4	4	460000	0.000632			sp|P63321|RALA_MOUSE	Rala	7	7	3200000	0.00202			sp|P62245|RS15A_MOUSE	Rps15a	7	7	14000000	0.027		sp|P62301|RS13_MOUSE	Rps13	40S ribosomal protein S13 OS=Mus musculus GN=Rps13 PE=1 SV=2	17.21	8	10	9	18	7	10	20000000	64000000	24000000	20000000	1	3.2	1.2
	sp|P39447|ZO1_MOUSE	Tjp1	4	4	2400000	0.00337			sp|P47753|CAZA1_MOUSE	Capza1	7	7	7900000	0.00496			sp|Q8BKS9|PUM3_MOUSE	Pum3	7	7	1100000	0.00204		sp|Q9CZX8|RS19_MOUSE	Rps19	40S ribosomal protein S19 OS=Mus musculus GN=Rps19 PE=1 SV=3	16.08	5	5	9	14	10	17	2100000	21000000	8600000	2100000	1	10	4.09524
	sp|Q61937|NPM_MOUSE	Npm1	4	4	360000	0.000493			sp|Q91VR5|DDX1_MOUSE	Ddx1	7	7	1800000	0.00113			sp|P21956|MFGM_MOUSE	Mfge8	7	7	2000000	0.00385		sp|P47757|CAPZB_MOUSE	Capzb	F-actin-capping protein subunit beta OS=Mus musculus GN=Capzb PE=1 SV=3	31.33	6	6	8	11	8	9	6300000	20000000	6600000	6300000	1	3.1746	1.04762
	sp|Q8K419|LEG4_MOUSE	Lgals4	4	4	980000	0.00135			sp|P39061|COIA1_MOUSE	Col18a1	7	7	3600000	0.00225			IGKC_MOUSE		6	15	85000000	0.16		sp|Q9CPR4|RL17_MOUSE	Rpl17	60S ribosomal protein L17 OS=Mus musculus GN=Rpl17 PE=1 SV=3	21.41	3	3	9	12	5	8	2400000	21000000	15000000	2400000	1	8.75	6.25
	sp|P62141|PP1B_MOUSE	Ppp1cb	4	4	1300000	0.00172			sp|P11499|HS90B_MOUSE	Hsp90ab1	7	7	4600000	0.00286			sp|Q9Z2X1|HNRPF_MOUSE	Hnrnpf	6	12	14000000	0.0265		sp|P61255|RL26_MOUSE	Rpl26	60S ribosomal protein L26 OS=Mus musculus GN=Rpl26 PE=1 SV=1	17.25	2	2	8	11	8	11	1100000	9500000	6800000	1100000	1	8.63636	6.18182
	sp|F8VPU2|FARP1_MOUSE	Farp1	4	4	850000	0.00117			sp|Q6R0H7|GNAS1_MOUSE	Gnas	7	7	5000000	0.00313			sp|P17225|PTBP1_MOUSE	Ptbp1	6	9	3500000	0.00668		sp|P62751|RL23A_MOUSE	Rpl23a	60S ribosomal protein L23a OS=Mus musculus GN=Rpl23a PE=1 SV=1	17.68	5	5	7	7	8	10	1900000	5400000	11000000	1900000	1	2.84211	5.78947
	sp|P62264|RS14_MOUSE	Rps14	4	4	1600000	0.00221			sp|Q6ZPF4|FMNL3_MOUSE	Fmnl3	7	7	7700000	0.0048			sp|P97379|G3BP2_MOUSE	G3bp2	6	9	3700000	0.00701		sp|P16381|DDX3L_MOUSE	D1Pas1	Putative ATP-dependent RNA helicase Pl10 OS=Mus musculus GN=D1Pas1 PE=1 SV=1	73.1	2	2	7	7	7	7	180000	2800000	1800000	180000	1	15.5556	10
	sp|P29341|PABP1_MOUSE	Pabpc1	4	4	1100000	0.00146			sp|Q6R891|NEB2_MOUSE	Ppp1r9b	7	7	1900000	0.00122			sp|P62242|RS8_MOUSE	Rps8	6	9	41000000	0.0771		sp|P97855|G3BP1_MOUSE	G3bp1	Ras GTPase-activating protein-binding protein 1 OS=Mus musculus GN=G3bp1 PE=1 SV=1	51.8	0	0	8	8	8	9	NF	4200000	3400000	3400000	0	1.23529	1
	sp|Q9JM76|ARPC3_MOUSE	Arpc3	4	4	1800000	0.00248			sp|P16381|DDX3L_MOUSE	D1Pas1	7	7	2800000	0.00178			sp|Q3TJZ6|FA98A_MOUSE	Fam98a	6	7	1700000	0.0032		sp|Q03265|ATPA_MOUSE	Atp5a1	ATP synthase subunit alpha, mitochondrial OS=Mus musculus GN=Atp5a1 PE=1 SV=1	59.72	6	6	8	8	8	8	1500000	3400000	1800000	1500000	1	2.26667	1.2
	sp|O70475|UGDH_MOUSE	Ugdh	4	4	370000	0.00051			tr|A0A1B0GR85|A0A1B0GR85_MOUSE	2900026A02Rik	7	7	10000000	0.00651			sp|P63325|RS10_MOUSE	Rps10	6	7	12000000	0.0225		sp|Q6R0H7|GNAS1_MOUSE	Gnas	Guanine nucleotide-binding protein G(s) subunit alpha isoforms XLas OS=Mus musculus GN=Gnas PE=1 SV=1	121.43	8	8	7	7	2	2	2300000	5000000	360000	360000	6.38889	13.8889	1
	sp|P38647|GRP75_MOUSE	Hspa9	4	4	950000	0.0013			sp|P62751|RL23A_MOUSE	Rpl23a	7	7	5400000	0.00337			sp|P08752|GNAI2_MOUSE	Gnai2	6	6	2500000	0.00479		sp|P10810|CD14_MOUSE	Cd14	Monocyte differentiation antigen CD14 OS=Mus musculus GN=Cd14 PE=1 SV=1	39.18	8	8	8	8	3	3	2100000	6800000	350000	350000	6	19.4286	1
	sp|P62911|RL32_MOUSE	Rpl32	4	4	840000	0.00116			IGKC_MOUSE		6	15	180000000	0.11			sp|Q91WK0|LRRF2_MOUSE	Lrrfip2	6	6	3200000	0.00618		sp|Q8BG05|ROA3_MOUSE	Hnrnpa3	Heterogeneous nuclear ribonucleoprotein A3 OS=Mus musculus GN=Hnrnpa3 PE=1 SV=1	39.63	0	0	5	5	8	9	NF	4200000	5000000	4200000	0	1	1.19048
	sp|P16110|LEG3_MOUSE	Lgals3	4	4	940000	0.0013			sp|Q8R081|HNRPL_MOUSE	Hnrnpl	6	9	6800000	0.00427			sp|Q61029|LAP2B_MOUSE	Tmpo	6	6	1400000	0.0026		sp|Q921U8|SMTN_MOUSE	Smtn	Smoothelin OS=Mus musculus GN=Smtn PE=1 SV=2	100.23	3	3	0	0	4	4	380000	NF	770000	380000	1	0	2.02632
	sp|P41105|RL28_MOUSE	Rpl28	3	11	4700000	0.00654			sp|Q9CWF2|TBB2B_MOUSE	Tubb2b	6	9	6000000	0.00375			sp|P61979|HNRPK_MOUSE	Hnrnpk	6	6	1500000	0.00282		sp|Q922K7|NOP2_MOUSE	Nop2	Probable 28S rRNA (cytosine-C(5))-methyltransferase OS=Mus musculus GN=Nop2 PE=1 SV=1	86.7	0	0	4	5	9	9	NF	2800000	3700000	2800000	0	1	1.32143
	sp|P62267|RS23_MOUSE	Rps23	3	6	4600000	0.00632			sp|Q9ESX5|DKC1_MOUSE	Dkc1	6	8	1500000	0.000952			sp|P43277|H13_MOUSE	Hist1h1d	6	6	18000000	0.0349		sp|Q9D6Z1|NOP56_MOUSE	Nop56	Nucleolar protein 56 OS=Mus musculus GN=Nop56 PE=1 SV=2	64.42	0	0	5	5	8	9	NF	1800000	5700000	1800000	0	1	3.16667
	sp|P62874|GBB1_MOUSE	Gnb1	3	5	9600000	0.0132			sp|P49312|ROA1_MOUSE	Hnrnpa1	6	8	4400000	0.00274			sp|P26231|CTNA1_MOUSE	Ctnna1	6	6	590000	0.00112		sp|Q8BVY0|RL1D1_MOUSE	Rsl1d1	Ribosomal L1 domain-containing protein 1 OS=Mus musculus GN=Rsl1d1 PE=1 SV=1	50.39	0	0	4	4	9	9	NF	2100000	2900000	2100000	0	1	1.38095
	sp|P29391|FRIL1_MOUSE	Ftl1	3	4	500000	0.000684			sp|Q80VP0|TCPR1_MOUSE	Tecpr1	6	7	2600000	0.00161			sp|Q9Z1X4|ILF3_MOUSE	Ilf3	6	6	1100000	0.00218		sp|Q8C854|MYEF2_MOUSE	Myef2	Myelin expression factor 2 OS=Mus musculus GN=Myef2 PE=1 SV=1	63.25	0	0	2	2	10	11	NF	1600000	2300000	1600000	0	1	1.4375
	sp|P62900|RL31_MOUSE	Rpl31	3	4	1700000	0.00228			sp|G3X9J0|SI1L3_MOUSE	Sipa1l3	6	7	1400000	0.000888			sp|P48678|LMNA_MOUSE	Lmna	6	6	1300000	0.00251		sp|Q3UTJ2|SRBS2_MOUSE	Sorbs2	Sorbin and SH3 domain-containing protein 2 OS=Mus musculus GN=Sorbs2 PE=1 SV=2	132.27	0	0	3	3	10	10	NF	1600000	1900000	1600000	0	1	1.1875
	sp|C0HKE3|H2A1D_MOUSE	Hist1h2ad	3	4	5100000	0.00697			sp|Q9DC51|GNAI3_MOUSE	Gnai3	6	6	8900000	0.00562			sp|Q9CVB6|ARPC2_MOUSE	Arpc2	6	6	1900000	0.00357		sp|Q9WVK4|EHD1_MOUSE	Ehd1	EH domain-containing protein 1 OS=Mus musculus GN=Ehd1 PE=1 SV=1	60.56	8	8	4	4	0	0	970000	1300000	NF	970000	1	1.34021	0
	sp|P63325|RS10_MOUSE	Rps10	3	4	1300000	0.00173			sp|Q9Z204|HNRPC_MOUSE	Hnrnpc	6	6	8400000	0.0053			sp|Q99ME9|NOG1_MOUSE	Gtpbp4	6	6	920000	0.00175		sp|P41105|RL28_MOUSE	Rpl28	60S ribosomal protein L28 OS=Mus musculus GN=Rpl28 PE=1 SV=2	15.72	3	11	8	33	8	40	4700000	82000000	37000000	4700000	1	17.4468	7.87234
	sp|Q921U8|SMTN_MOUSE	Smtn	3	3	380000	0.000525			sp|Q61029|LAP2B_MOUSE	Tmpo	6	6	3500000	0.00217			sp|P70698|PYRG1_MOUSE	Ctps1	6	6	1000000	0.00195		sp|Q9CY57|CHTOP_MOUSE	Chtop	Chromatin target of PRMT1 protein OS=Mus musculus GN=Chtop PE=1 SV=2	26.57	8	45	7	7	3	14	4600000	5600000	620000	620000	7.41935	9.03226	1
	sp|P62960|YBOX1_MOUSE	Ybx1	3	3	380000	0.000527			sp|Q921M3|SF3B3_MOUSE	Sf3b3	6	6	1400000	0.000904			sp|Q64012|RALY_MOUSE	Raly	6	6	1200000	0.00233		sp|Q8CGP1|H2B1K_MOUSE	Hist1h2bk	Histone H2B type 1-K OS=Mus musculus GN=Hist1h2bk PE=1 SV=3	13.91	5	5	9	18	7	17	5600000	70000000	23000000	5600000	1	12.5	4.10714
	tr|V9GX76|V9GX76_MOUSE	Myo6	3	3	550000	0.000756			sp|P97479|MYO7A_MOUSE	Myo7a	6	6	2500000	0.00156			sp|Q60605|MYL6_MOUSE	Myl6	5	12	130000000	0.25		sp|P14131|RS16_MOUSE	Rps16	40S ribosomal protein S16 OS=Mus musculus GN=Rps16 PE=1 SV=4	16.44	6	7	9	11	8	12	12000000	41000000	28000000	12000000	1	3.41667	2.33333
	sp|Q922F4|TBB6_MOUSE	Tubb6	3	3	290000	0.000406			sp|Q4VAC9|PKHG3_MOUSE	Plekhg3	6	6	1900000	0.00116			sp|Q9CPR4|RL17_MOUSE	Rpl17	5	8	15000000	0.029		sp|P47753|CAZA1_MOUSE	Capza1	F-actin-capping protein subunit alpha-1 OS=Mus musculus GN=Capza1 PE=1 SV=4	32.92	8	9	7	7	5	5	7300000	7900000	2600000	2600000	2.80769	3.03846	1
	sp|Q60598|SRC8_MOUSE	Cttn	3	3	860000	0.00119			sp|P59999|ARPC4_MOUSE	Arpc4	6	6	16000000	0.01			sp|P49312|ROA1_MOUSE	Hnrnpa1	5	7	5400000	0.0103		sp|Q99020|ROAA_MOUSE	Hnrnpab	Heterogeneous nuclear ribonucleoprotein A/B OS=Mus musculus GN=Hnrnpab PE=1 SV=1	30.81	0	0	5	9	8	15	NF	2000000	3000000	2000000	0	1	1.5
	sp|P62849|RS24_MOUSE	Rps24	3	3	1500000	0.00213			sp|P39447|ZO1_MOUSE	Tjp1	6	6	1300000	0.000794			sp|C0HKE3|H2A1D_MOUSE	Hist1h2ad	5	7	41000000	0.0772		sp|P70372|ELAV1_MOUSE	Elavl1	ELAV-like protein 1 OS=Mus musculus GN=Elavl1 PE=1 SV=2	36.15	0	0	7	8	7	7	NF	17000000	7500000	7500000	0	2.26667	1
	sp|Q8VEM8|MPCP_MOUSE	Slc25a3	3	3	730000	0.001			sp|P54823|DDX6_MOUSE	Ddx6	6	6	6200000	0.0039			sp|P62918|RL8_MOUSE	Rpl8	5	7	6100000	0.0117		sp|P62830|RL23_MOUSE	Rpl23	60S ribosomal protein L23 OS=Mus musculus GN=Rpl23 PE=1 SV=1	14.86	5	6	4	5	7	8	2600000	8000000	6400000	2600000	1	3.07692	2.46154
	sp|P97351|RS3A_MOUSE	Rps3a	3	3	510000	0.000697			sp|P53026|RL10A_MOUSE	Rpl10a	6	6	15000000	0.00924			sp|Q9JKF1|IQGA1_MOUSE	Iqgap1	5	6	340000	0.000655		sp|P62717|RL18A_MOUSE	Rpl18a	60S ribosomal protein L18a OS=Mus musculus GN=Rpl18a PE=1 SV=1	20.72	0	0	8	12	7	9	NF	13000000	4200000	4200000	0	3.09524	1
	sp|O88329|MYO1A_MOUSE	Myo1a	3	3	2200000	0.00303			sp|Q99LF4|RTCB_MOUSE	Rtcb	6	6	1600000	0.00102			sp|Q9Z0K8|VNN1_MOUSE	Vnn1	5	6	970000	0.00185		sp|P53026|RL10A_MOUSE	Rpl10a	60S ribosomal protein L10a OS=Mus musculus GN=Rpl10a PE=1 SV=3	24.9	3	3	6	6	7	8	1300000	15000000	11000000	1300000	1	11.5385	8.46154
	sp|P97479|MYO7A_MOUSE	Myo7a	3	3	420000	0.000583			sp|O55142|RL35A_MOUSE	Rpl35a	6	6	11000000	0.00689			sp|P99024|TBB5_MOUSE	Tubb5	5	6	9800000	0.0187		sp|P68134|ACTS_MOUSE	Acta1	Actin, alpha skeletal muscle OS=Mus musculus GN=Acta1 PE=1 SV=1	42.02	2	2	0	0	0	0	440000	NF	NF	440000	1	0	0
	sp|Q641P0|ARP3B_MOUSE	Actr3b	3	3	1400000	0.00188			sp|P57722|PCBP3_MOUSE	Pcbp3	5	19	200000000	0.12			sp|P62849|RS24_MOUSE	Rps24	5	6	6000000	0.0113		sp|Q9ESX5|DKC1_MOUSE	Dkc1	H/ACA ribonucleoprotein complex subunit 4 OS=Mus musculus GN=Dkc1 PE=1 SV=4	57.37	0	0	6	8	5	5	NF	1500000	960000	960000	0	1.5625	1
	sp|Q9QZQ1|AFAD_MOUSE	Afdn	3	3	250000	0.000343			sp|P62874|GBB1_MOUSE	Gnb1	5	14	34000000	0.0215			sp|Q6DFW4|NOP58_MOUSE	Nop58	5	5	700000	0.00134		sp|Q8BWW4|LARP4_MOUSE	Larp4	La-related protein 4 OS=Mus musculus GN=Larp4 PE=1 SV=2	79.71	0	0	4	4	9	10	NF	1200000	2100000	1200000	0	1	1.75
	sp|Q91YR1|TWF1_MOUSE	Twf1	3	3	340000	0.000462			tr|G5E8R2|G5E8R2_MOUSE	Tpm1	5	12	30000000	0.0186			sp|P16858|G3P_MOUSE	Gapdh	5	5	3400000	0.00649		sp|Q6URW6|MYH14_MOUSE	Myh14	Myosin-14 OS=Mus musculus GN=Myh14 PE=1 SV=1	228.45	4	4	4	5	5	5	460000	820000	340000	340000	1.35294	2.41176	1
	sp|Q9QUJ7|ACSL4_MOUSE	Acsl4	3	3	480000	0.000662			sp|Q99020|ROAA_MOUSE	Hnrnpab	5	9	2000000	0.00128			sp|Q922P9|GLYR1_MOUSE	Glyr1	5	5	680000	0.0013		sp|Q6ZPF4|FMNL3_MOUSE	Fmnl3	Formin-like protein 3 OS=Mus musculus GN=Fmnl3 PE=1 SV=2	117.09	5	5	7	7	2	2	1700000	7700000	200000	200000	8.5	38.5	1
	sp|Q9Z2X1|HNRPF_MOUSE	Hnrnpf	3	3	510000	0.000701			sp|C0HKE3|H2A1D_MOUSE	Hist1h2ad	5	8	85000000	0.0531			sp|Q80WJ7|LYRIC_MOUSE	Mtdh	5	5	990000	0.00188		sp|Q9CXY6|ILF2_MOUSE	Ilf2	Interleukin enhancer-binding factor 2 OS=Mus musculus GN=Ilf2 PE=1 SV=1	43.04	0	0	4	4	8	9	NF	1800000	1600000	1600000	0	1.125	1
	tr|Q1KYM2|Q1KYM2_MOUSE		3	3	1500000	0.00212			sp|P14115|RL27A_MOUSE	Rpl27a	5	8	270000000	0.17			sp|Q9ESX5|DKC1_MOUSE	Dkc1	5	5	960000	0.00183		sp|Q9Z1X4|ILF3_MOUSE	Ilf3	Interleukin enhancer-binding factor 3 OS=Mus musculus GN=Ilf3 PE=1 SV=2	95.96	0	0	5	5	6	6	NF	1300000	1100000	1100000	0	1.18182	1
	sp|Q9WV32|ARC1B_MOUSE	Arpc1b	3	3	1800000	0.00242			sp|Q3TC33|CC127_MOUSE	Ccdc127	5	6	2300000	0.00146			sp|Q9DBE9|SPB1_MOUSE	Ftsj3	5	5	620000	0.00118		sp|P39447|ZO1_MOUSE	Tjp1	Tight junction protein ZO-1 OS=Mus musculus GN=Tjp1 PE=1 SV=2	194.62	4	4	6	6	2	2	2400000	1300000	98000	98000	24.4898	13.2653	1
	sp|P11370|ENV2_MOUSE	Fv4	3	3	1400000	0.00188			sp|P63276|RS17_MOUSE	Rps17	5	6	7300000	0.00457			tr|Q3UMT8|Q3UMT8_MOUSE	Hnrnpr	5	5	1200000	0.00229		sp|Q4VAC9|PKHG3_MOUSE	Plekhg3	Pleckstrin homology domain-containing family G member 3 OS=Mus musculus GN=Plekhg3 PE=1 SV=2	148.43	2	2	6	6	0	0	180000	1900000	NF	180000	1	10.5556	0
	sp|P62331|ARF6_MOUSE	Arf6	3	3	450000	0.000624			tr|Q58E70|Q58E70_MOUSE	Tpm3	5	6	41000000	0.0254			sp|Q9WV32|ARC1B_MOUSE	Arpc1b	5	5	3000000	0.00566		sp|P63321|RALA_MOUSE	Rala	Ras-related protein Ral-A OS=Mus musculus GN=Rala PE=1 SV=1	23.54	5	5	7	7	0	0	1100000	3200000	NF	1100000	1	2.90909	0
	sp|P51881|ADT2_MOUSE	Slc25a5	3	3	2100000	0.00288			sp|P63325|RS10_MOUSE	Rps10	5	6	4900000	0.0031			sp|Q8R5K4|NOL6_MOUSE	Nol6	5	5	950000	0.0018		sp|Q8K1N2|PHLB2_MOUSE	Phldb2	Pleckstrin homology-like domain family B member 2 OS=Mus musculus GN=Phldb2 PE=1 SV=2	141.4	3	3	9	9	0	0	330000	2800000	NF	330000	1	8.48485	0
	sp|P51410|RL9_MOUSE	Rpl9	3	3	1200000	0.00161			sp|P62900|RL31_MOUSE	Rpl31	5	6	11000000	0.00682			sp|Q99JG3|ANX13_MOUSE	Anxa13	5	5	1900000	0.00358		sp|Q99NB9|SF3B1_MOUSE	Sf3b1	Splicing factor 3B subunit 1 OS=Mus musculus GN=Sf3b1 PE=1 SV=1	145.72	0	0	4	4	7	7	NF	760000	940000	760000	0	1	1.23684
	sp|P21278|GNA11_MOUSE	Gna11	3	3	620000	0.00085			sp|P21278|GNA11_MOUSE	Gna11	5	6	2100000	0.00134			sp|Q8VEM8|MPCP_MOUSE	Slc25a3	5	5	1000000	0.00194		sp|Q8R1F1|NIBL1_MOUSE	Fam129b	Niban-like protein 1 OS=Mus musculus GN=Fam129b PE=1 SV=2	84.76	6	6	5	5	0	0	1100000	540000	NF	540000	2.03704	1	0
	sp|Q8K1N2|PHLB2_MOUSE	Phldb2	3	3	330000	0.000459			sp|Q9WVR4|FXR2_MOUSE	Fxr2	5	6	1400000	0.000879			sp|Q9Z108|STAU1_MOUSE	Stau1	5	5	540000	0.00103		sp|Q8K363|DDX18_MOUSE	Ddx18	ATP-dependent RNA helicase DDX18 OS=Mus musculus GN=Ddx18 PE=1 SV=1	74.13	0	0	0	0	9	9	NF	NF	1900000	1900000	0	0	1
	sp|P53026|RL10A_MOUSE	Rpl10a	3	3	1300000	0.00185			sp|P52480|KPYM_MOUSE	Pkm	5	6	1500000	0.000965			sp|Q8VHK9|DHX36_MOUSE	Dhx36	5	5	450000	0.000864		tr|Q8C7C3|Q8C7C3_MOUSE	Tpm3	Putative uncharacterized protein OS=Mus musculus GN=Tpm3 PE=2 SV=1	28.88	8	20	7	11	7	7	93000000	91000000	8300000	8300000	11.2048	10.9639	1
	sp|O70318|E41L2_MOUSE	Epb41l2	3	3	320000	0.000441			sp|P43277|H13_MOUSE	Hist1h1d	5	6	21000000	0.0131			sp|B2RRE7|OTUD4_MOUSE	Otud4	5	5	740000	0.00141		sp|P62281|RS11_MOUSE	Rps11	40S ribosomal protein S11 OS=Mus musculus GN=Rps11 PE=1 SV=3	18.42	5	8	7	11	8	9	17000000	72000000	17000000	17000000	1	4.23529	1
	sp|P61358|RL27_MOUSE	Rpl27	3	3	2200000	0.0031			sp|P63101|1433Z_MOUSE	Ywhaz	5	5	2500000	0.00156			sp|P47753|CAZA1_MOUSE	Capza1	5	5	2600000	0.00486		sp|P62242|RS8_MOUSE	Rps8	40S ribosomal protein S8 OS=Mus musculus GN=Rps8 PE=1 SV=2	24.19	6	6	8	10	6	9	7000000	72000000	41000000	7000000	1	10.2857	5.85714
	sp|Q9D8E6|RL4_MOUSE	Rpl4	3	3	1300000	0.0018			sp|Q9D6Z1|NOP56_MOUSE	Nop56	5	5	1800000	0.00111			sp|Q9CQE8|CN166_MOUSE		5	5	780000	0.00148		sp|Q9Z2X1|HNRPF_MOUSE	Hnrnpf	Heterogeneous nuclear ribonucleoprotein F OS=Mus musculus GN=Hnrnpf PE=1 SV=3	45.7	3	3	4	6	6	12	510000	6600000	14000000	510000	1	12.9412	27.451
	sp|P62835|RAP1A_MOUSE	Rap1a	3	3	690000	0.000944			sp|Q60865|CAPR1_MOUSE	Caprin1	5	5	1500000	0.000954			sp|P38647|GRP75_MOUSE	Hspa9	5	5	1800000	0.00347		sp|P08752|GNAI2_MOUSE	Gnai2	Guanine nucleotide-binding protein G(i) subunit alpha-2 OS=Mus musculus GN=Gnai2 PE=1 SV=5	40.46	8	9	7	8	6	6	9600000	27000000	2500000	2500000	3.84	10.8	1
	tr|Q792Z1|Q792Z1_MOUSE	Try10	3	3	760000	0.00104			sp|Q91WT8|RBM47_MOUSE	Rbm47	5	5	1700000	0.00104			sp|P52293|IMA1_MOUSE	Kpna2	5	5	460000	0.000881		sp|P17225|PTBP1_MOUSE	Ptbp1	Polypyrimidine tract-binding protein 1 OS=Mus musculus GN=Ptbp1 PE=1 SV=2	56.44	0	0	8	9	6	9	NF	6100000	3500000	3500000	0	1.74286	1
	sp|Q91VR2|ATPG_MOUSE	Atp5c1	3	3	500000	0.000691			sp|Q8BG05|ROA3_MOUSE	Hnrnpa3	5	5	4200000	0.00263			tr|Q6ZWQ9|Q6ZWQ9_MOUSE	Myl12a	5	5	9600000	0.0183		sp|Q61029|LAP2B_MOUSE	Tmpo	Lamina-associated polypeptide 2, isoforms beta/delta/epsilon/gamma OS=Mus musculus GN=Tmpo PE=1 SV=4	50.34	5	5	6	6	6	6	1200000	3500000	1400000	1200000	1	2.91667	1.16667
	sp|Q9CPR4|RL17_MOUSE	Rpl17	3	3	2400000	0.00327			sp|P62849|RS24_MOUSE	Rps24	5	5	10000000	0.00655			sp|Q8VIJ6|SFPQ_MOUSE	Sfpq	5	5	920000	0.00175		sp|P51410|RL9_MOUSE	Rpl9	60S ribosomal protein L9 OS=Mus musculus GN=Rpl9 PE=2 SV=2	21.87	3	3	7	7	8	8	1200000	11000000	5900000	1200000	1	9.16667	4.91667
	sp|Q9JLQ0|CD2AP_MOUSE	Cd2ap	3	3	240000	0.000335			sp|P99024|TBB5_MOUSE	Tubb5	5	5	8900000	0.00561			sp|P11983|TCPA_MOUSE	Tcp1	5	5	550000	0.00105		sp|P86048|RL10L_MOUSE	Rpl10l	60S ribosomal protein L10-like OS=Mus musculus GN=Rpl10l PE=2 SV=1	24.54	6	8	5	5	5	5	9000000	14000000	6100000	6100000	1.47541	2.29508	1
	sp|P62737|ACTA_MOUSE	Acta2	2	27	2400000000	3.25			sp|P62141|PP1B_MOUSE	Ppp1cb	5	5	4300000	0.00271			sp|Q6URW6|MYH14_MOUSE	Myh14	5	5	340000	0.000651		sp|Q9WUM3|COR1B_MOUSE	Coro1b	Coronin-1B OS=Mus musculus GN=Coro1b PE=1 SV=1	53.88	5	5	8	9	3	3	1500000	2900000	300000	300000	5	9.66667	1
	sp|P45591|COF2_MOUSE	Cfl2	2	3	2100000	0.00286			sp|Q9CXS4|CENPV_MOUSE	Cenpv	5	5	4900000	0.00305			sp|Q8K224|NAT10_MOUSE	Nat10	5	5	660000	0.00125		sp|Q9CZM2|RL15_MOUSE	Rpl15	60S ribosomal protein L15 OS=Mus musculus GN=Rpl15 PE=2 SV=4	24.13	2	2	7	8	4	7	330000	8500000	6500000	330000	1	25.7576	19.697
	sp|P21271|MYO5B_MOUSE	Myo5b	2	3	800000	0.0011			sp|Q8R1F1|NIBL1_MOUSE	Fam129b	5	5	540000	0.000337			sp|P61358|RL27_MOUSE	Rpl27	5	5	12000000	0.0224		sp|P62918|RL8_MOUSE	Rpl8	60S ribosomal protein L8 OS=Mus musculus GN=Rpl8 PE=1 SV=2	28.01	2	3	7	8	5	7	830000	22000000	6100000	830000	1	26.506	7.3494
	sp|Q80X90|FLNB_MOUSE	Flnb	2	3	240000	0.000328			sp|Q91YR1|TWF1_MOUSE	Twf1	5	5	3800000	0.00236			sp|P86048|RL10L_MOUSE	Rpl10l	5	5	6100000	0.0116		sp|O55142|RL35A_MOUSE	Rpl35a	60S ribosomal protein L35a OS=Mus musculus GN=Rpl35a PE=1 SV=2	12.55	1	1	6	6	7	8	630000	11000000	6500000	630000	1	17.4603	10.3175
	sp|O70456|1433S_MOUSE	Sfn	2	3	960000	0.00132			sp|Q99104|MYO5A_MOUSE	Myo5a	5	5	4200000	0.00266			sp|P57722|PCBP3_MOUSE	Pcbp3	4	18	140000000	0.27		sp|P61358|RL27_MOUSE	Rpl27	60S ribosomal protein L27 OS=Mus musculus GN=Rpl27 PE=1 SV=2	15.79	3	3	5	5	5	5	2200000	21000000	12000000	2200000	1	9.54545	5.45455
	sp|Q01320|TOP2A_MOUSE	Top2a	2	3	27000000	0.0368			sp|P61358|RL27_MOUSE	Rpl27	5	5	21000000	0.0131			sp|Q9D1R9|RL34_MOUSE	Rpl34	4	18	32000000	0.0609		sp|P19253|RL13A_MOUSE	Rpl13a	60S ribosomal protein L13a OS=Mus musculus GN=Rpl13a PE=1 SV=4	23.45	2	2	4	4	7	8	810000	8900000	8500000	810000	1	10.9877	10.4938
	sp|Q6ZWV7|RL35_MOUSE	Rpl35	2	3	5100000	0.00698			sp|Q60634|FLOT2_MOUSE	Flot2	5	5	2200000	0.00139			sp|P62983|RS27A_MOUSE	Rps27a	4	11	14000000	0.0266		sp|Q91YR1|TWF1_MOUSE	Twf1	Twinfilin-1 OS=Mus musculus GN=Twf1 PE=1 SV=2	40.05	3	3	5	5	3	3	340000	3800000	700000	340000	1	11.1765	2.05882
	sp|Q9D1R9|RL34_MOUSE	Rpl34	2	3	7000000	0.00963			sp|Q8BP67|RL24_MOUSE	Rpl24	5	5	21000000	0.0129			tr|G5E8R2|G5E8R2_MOUSE	Tpm1	4	9	3300000	0.00623		sp|Q3TJZ6|FA98A_MOUSE	Fam98a	Protein FAM98A OS=Mus musculus GN=Fam98a PE=1 SV=1	55.02	0	0	3	3	6	7	NF	1200000	1700000	1200000	0	1	1.41667
	sp|P62918|RL8_MOUSE	Rpl8	2	3	830000	0.00114			sp|Q9Z1X4|ILF3_MOUSE	Ilf3	5	5	1300000	0.000825			sp|Q6ZWV3|RL10_MOUSE	Rpl10	4	7	20000000	0.0385		sp|Q3UW53|NIBAN_MOUSE	Fam129a	Protein Niban OS=Mus musculus GN=Fam129a PE=1 SV=2	102.58	7	7	3	3	0	0	560000	450000	NF	450000	1.24444	1	0
	sp|P68134|ACTS_MOUSE	Acta1	2	2	440000	0.000607			sp|P86048|RL10L_MOUSE	Rpl10l	5	5	14000000	0.00888			sp|Q9CZM2|RL15_MOUSE	Rpl15	4	7	6500000	0.0123		sp|Q569Z6|TR150_MOUSE	Thrap3	Thyroid hormone receptor-associated protein 3 OS=Mus musculus GN=Thrap3 PE=1 SV=1	108.11	0	0	0	0	8	9	NF	NF	1500000	1500000	0	0	1
	tr|Q3TDU5|Q3TDU5_MOUSE	Mfge8	2	2	1600000	0.0022			sp|Q9D1R9|RL34_MOUSE	Rpl34	4	13	26000000	0.0162			sp|Q62468|VILI_MOUSE	Vil1	4	6	910000	0.00174		sp|Q8BKS9|PUM3_MOUSE	Pum3	Pumilio homolog 3 OS=Mus musculus GN=Pum3 PE=1 SV=2	72.75	0	0	2	2	7	7	NF	750000	1100000	750000	0	1	1.46667
	sp|P17879|HS71B_MOUSE	Hspa1b	2	2	2000000	0.00273			sp|P35922|FMR1_MOUSE	Fmr1	4	10	2900000	0.00184			sp|P62911|RL32_MOUSE	Rpl32	4	6	1800000	0.00348		sp|Q8CI11|GNL3_MOUSE	Gnl3	Guanine nucleotide-binding protein-like 3 OS=Mus musculus GN=Gnl3 PE=1 SV=2	60.75	0	0	1	1	7	7	NF	92000	860000	92000	0	1	9.34783
	sp|Q60634|FLOT2_MOUSE	Flot2	2	2	210000	0.000291			sp|P62983|RS27A_MOUSE	Rps27a	4	10	36000000	0.0227			sp|Q8BP67|RL24_MOUSE	Rpl24	4	5	32000000	0.0601		sp|Q8K224|NAT10_MOUSE	Nat10	RNA cytidine acetyltransferase OS=Mus musculus GN=Nat10 PE=1 SV=1	115.35	0	0	3	3	5	5	NF	290000	660000	290000	0	1	2.27586
	sp|Q9CR57|RL14_MOUSE	Rpl14	2	2	1400000	0.00189			sp|P62267|RS23_MOUSE	Rps23	4	9	14000000	0.00867			sp|Q91VC3|IF4A3_MOUSE	Eif4a3	4	5	1300000	0.00244		sp|P22777|PAI1_MOUSE	Serpine1	Plasminogen activator inhibitor 1 OS=Mus musculus GN=Serpine1 PE=1 SV=1	45.14	0	0	0	0	0	0	NF	NF	NF	0	0	0	0
	sp|Q148V8|FA83H_MOUSE	Fam83h	2	2	210000	0.000286			sp|P62843|RS15_MOUSE	Rps15	4	7	1900000	0.00119			sp|Q08288|LYAR_MOUSE	Lyar	4	5	690000	0.00131		sp|Q60605|MYL6_MOUSE	Myl6	Myosin light polypeptide 6 OS=Mus musculus GN=Myl6 PE=1 SV=3	16.92	7	35	7	32	5	12	1100000000	1300000000	130000000	130000000	8.46154	10	1
	sp|O08917|FLOT1_MOUSE	Flot1	2	2	430000	0.000598			sp|Q9Z2X1|HNRPF_MOUSE	Hnrnpf	4	6	6600000	0.00413			sp|P17156|HSP72_MOUSE	Hspa2	4	5	3600000	0.00694		sp|P59999|ARPC4_MOUSE	Arpc4	Actin-related protein 2/3 complex subunit 4 OS=Mus musculus GN=Arpc4 PE=1 SV=3	19.65	6	6	6	6	4	5	5800000	16000000	3300000	3300000	1.75758	4.84848	1
	sp|P84099|RL19_MOUSE	Rpl19	2	2	310000	0.000422			tr|E0CZD8|E0CZD8_MOUSE	Lmo7	4	6	24000000	0.0149			tr|Q58E70|Q58E70_MOUSE	Tpm3	4	5	8500000	0.0162		sp|P97379|G3BP2_MOUSE	G3bp2	Ras GTPase-activating protein-binding protein 2 OS=Mus musculus GN=G3bp2 PE=1 SV=2	54.05	0	0	4	4	6	9	NF	2400000	3700000	2400000	0	1	1.54167
	sp|Q5SXY1|CYTSB_MOUSE	Specc1	2	2	400000	0.000547			sp|O35295|PURB_MOUSE	Purb	4	5	830000	0.000522			sp|Q9WVR4|FXR2_MOUSE	Fxr2	4	5	940000	0.0018		sp|P62849|RS24_MOUSE	Rps24	40S ribosomal protein S24 OS=Mus musculus GN=Rps24 PE=1 SV=1	15.41	3	3	5	5	5	6	1500000	10000000	6000000	1500000	1	6.66667	4
	sp|P35979|RL12_MOUSE	Rpl12	2	2	1600000	0.00215			sp|Q6URW6|MYH14_MOUSE	Myh14	4	5	820000	0.000513			sp|P14115|RL27A_MOUSE	Rpl27a	4	5	66000000	0.13		sp|Q9WVR4|FXR2_MOUSE	Fxr2	Fragile X mental retardation syndrome-related protein 2 OS=Mus musculus GN=Fxr2 PE=1 SV=1	73.7	0	0	5	6	4	5	NF	1400000	940000	940000	0	1.48936	1
	sp|O09167|RL21_MOUSE	Rpl21	2	2	970000	0.00134			sp|Q922K7|NOP2_MOUSE	Nop2	4	5	2800000	0.00175			sp|P59999|ARPC4_MOUSE	Arpc4	4	5	3300000	0.00633		sp|O35737|HNRH1_MOUSE	Hnrnph1	Heterogeneous nuclear ribonucleoprotein H OS=Mus musculus GN=Hnrnph1 PE=1 SV=3	49.17	1	1	4	4	7	7	150000	4900000	4100000	150000	1	32.6667	27.3333
	sp|P49945|FRIL2_MOUSE	Ftl2	2	2	720000	0.000986			sp|O88569|ROA2_MOUSE	Hnrnpa2b1	4	5	2200000	0.00137			tr|V9GX76|V9GX76_MOUSE	Myo6	4	4	360000	0.000692		sp|Q91VR2|ATPG_MOUSE	Atp5c1	ATP synthase subunit gamma, mitochondrial OS=Mus musculus GN=Atp5c1 PE=1 SV=1	32.87	3	3	4	4	4	4	500000	2100000	890000	500000	1	4.2	1.78
	tr|O89054|O89054_MOUSE	Actb	2	2	550000	0.000755			sp|P62830|RL23_MOUSE	Rpl23	4	5	8000000	0.00501			sp|Q921U8|SMTN_MOUSE	Smtn	4	4	770000	0.00147		sp|Q9DC51|GNAI3_MOUSE	Gnai3	Guanine nucleotide-binding protein G(k) subunit alpha OS=Mus musculus GN=Gnai3 PE=1 SV=3	40.51	5	5	6	6	1	1	2600000	8900000	670000	670000	3.8806	13.2836	1
	sp|Q9CXW4|RL11_MOUSE	Rpl11	2	2	1900000	0.00261			sp|P18760|COF1_MOUSE	Cfl1	4	4	6100000	0.00386			sp|O54724|PTRF_MOUSE	Ptrf	4	4	580000	0.0011		sp|P61979|HNRPK_MOUSE	Hnrnpk	Heterogeneous nuclear ribonucleoprotein K OS=Mus musculus GN=Hnrnpk PE=1 SV=1	50.94	0	0	2	2	6	6	NF	1200000	1500000	1200000	0	1	1.25
	sp|P21279|GNAQ_MOUSE	Gnaq	2	2	330000	0.000458			sp|Q921F2|TADBP_MOUSE	Tardbp	4	4	980000	0.000616			sp|P17182|ENOA_MOUSE	Eno1	4	4	600000	0.00115		sp|P62137|PP1A_MOUSE	Ppp1ca	Serine/threonine-protein phosphatase PP1-alpha catalytic subunit OS=Mus musculus GN=Ppp1ca PE=1 SV=1	37.52	2	2	7	7	3	3	1200000	5900000	1500000	1200000	1	4.91667	1.25
	sp|Q8BSL7|ARF2_MOUSE	Arf2	2	2	240000	0.000328			sp|P21279|GNAQ_MOUSE	Gnaq	4	4	1100000	0.000714			sp|Q6PCQ0|IQCE_MOUSE	Iqce	4	4	660000	0.00126		sp|Q8C2Q3|RBM14_MOUSE	Rbm14	RNA-binding protein 14 OS=Mus musculus GN=Rbm14 PE=1 SV=1	69.41	0	0	4	4	7	9	NF	2300000	3500000	2300000	0	1	1.52174
	tr|A0A1B0GR85|A0A1B0GR85_MOUSE	2900026A02Rik	2	2	200000	0.000281			sp|P97379|G3BP2_MOUSE	G3bp2	4	4	2400000	0.00153			sp|Q6A068|CDC5L_MOUSE	Cdc5l	4	4	390000	0.000748		sp|Q60865|CAPR1_MOUSE	Caprin1	Caprin-1 OS=Mus musculus GN=Caprin1 PE=1 SV=2	78.12	0	0	5	5	4	4	NF	1500000	2700000	1500000	0	1	1.8
	sp|Q8R0W0|EPIPL_MOUSE	Eppk1	2	2	830000	0.00114			sp|Q6ZWV3|RL10_MOUSE	Rpl10	4	4	19000000	0.0119			sp|Q60865|CAPR1_MOUSE	Caprin1	4	4	2700000	0.00522		sp|Q922F4|TBB6_MOUSE	Tubb6	Tubulin beta-6 chain OS=Mus musculus GN=Tubb6 PE=1 SV=1	50.06	3	3	3	3	1	1	290000	980000	450000	290000	1	3.37931	1.55172
	sp|Q61753|SERA_MOUSE	Phgdh	2	2	540000	0.000738			sp|O35737|HNRH1_MOUSE	Hnrnph1	4	4	4900000	0.00305			sp|O88569|ROA2_MOUSE	Hnrnpa2b1	4	4	1100000	0.00209		sp|P62962|PROF1_MOUSE	Pfn1	Profilin-1 OS=Mus musculus GN=Pfn1 PE=1 SV=2	14.95	6	6	4	4	0	0	1400000	1800000	NF	1400000	1	1.28571	0
	sp|Q6PCQ0|IQCE_MOUSE	Iqce	2	2	190000	0.000256			sp|Q6PCQ0|IQCE_MOUSE	Iqce	4	4	1000000	0.00063			sp|Q3UEB3|PUF60_MOUSE	Puf60	4	4	460000	0.000877		sp|Q64012|RALY_MOUSE	Raly	RNA-binding protein Raly OS=Mus musculus GN=Raly PE=1 SV=3	33.17	0	0	2	2	6	6	NF	550000	1200000	550000	0	1	2.18182
	sp|Q9R0P5|DEST_MOUSE	Dstn	2	2	110000	0.000158			sp|Q8BVY0|RL1D1_MOUSE	Rsl1d1	4	4	2100000	0.00134			sp|P35980|RL18_MOUSE	Rpl18	4	4	12000000	0.0227		sp|Q6DFW4|NOP58_MOUSE	Nop58	Nucleolar protein 58 OS=Mus musculus GN=Nop58 PE=1 SV=1	60.3	0	0	3	3	5	5	NF	560000	700000	560000	0	1	1.25
	sp|Q9CZM2|RL15_MOUSE	Rpl15	2	2	330000	0.000457			sp|P35980|RL18_MOUSE	Rpl18	4	4	14000000	0.00886			sp|Q6P9R1|DDX51_MOUSE	Ddx51	4	4	690000	0.00132		sp|Q80U72|SCRIB_MOUSE	Scrib	Protein scribble homolog OS=Mus musculus GN=Scrib PE=1 SV=2	173.95	5	5	4	4	0	0	240000	640000	NF	240000	1	2.66667	0
	sp|P63276|RS17_MOUSE	Rps17	2	2	260000	0.000353			sp|Q99PU8|DHX30_MOUSE	Dhx30	4	4	730000	0.000456			sp|P30999|CTND1_MOUSE	Ctnnd1	4	4	340000	0.000644		tr|A0A1B0GR85|A0A1B0GR85_MOUSE	2900026A02Rik	RIKEN cDNA 2900026A02 gene OS=Mus musculus GN=2900026A02Rik PE=1 SV=1	192.61	2	2	7	7	0	0	200000	10000000	NF	200000	1	50	0
	sp|P0DP27|CALM2_MOUSE	Calm2	2	2	2700000	0.00372			sp|Q80U72|SCRIB_MOUSE	Scrib	4	4	640000	0.000402			sp|Q8CGC7|SYEP_MOUSE	Eprs	4	4	15000000	0.0289		sp|Q922P9|GLYR1_MOUSE	Glyr1	Putative oxidoreductase GLYR1 OS=Mus musculus GN=Glyr1 PE=1 SV=1	59.68	0	0	2	2	5	5	NF	170000	680000	170000	0	1	4
	sp|Q9EQP2|EHD4_MOUSE	Ehd4	2	2	340000	0.000471			sp|Q8BG67|EFR3A_MOUSE	Efr3a	4	4	640000	0.000402			sp|P62852|RS25_MOUSE	Rps25	4	4	6800000	0.013		sp|Q60634|FLOT2_MOUSE	Flot2	Flotillin-2 OS=Mus musculus GN=Flot2 PE=1 SV=2	47.01	2	2	5	5	0	0	210000	2200000	NF	210000	1	10.4762	0
	sp|P09803|CADH1_MOUSE	Cdh1	2	2	1200000	0.00168			sp|Q99NB9|SF3B1_MOUSE	Sf3b1	4	4	760000	0.000477			sp|Q8VI84|NOC3L_MOUSE	Noc3l	4	4	220000	0.000416		sp|Q6R891|NEB2_MOUSE	Ppp1r9b	Neurabin-2 OS=Mus musculus GN=Ppp1r9b PE=1 SV=1	89.47	0	0	7	7	0	0	NF	1900000	NF	1900000	0	1	0
	sp|P05480|SRC_MOUSE	Src	2	2	240000	0.00033			sp|O35286|DHX15_MOUSE	Dhx15	4	4	770000	0.000483			sp|P62889|RL30_MOUSE	Rpl30	4	4	2500000	0.00477		sp|P57722|PCBP3_MOUSE	Pcbp3	Poly(rC)-binding protein 3 OS=Mus musculus GN=Pcbp3 PE=1 SV=3	39.27	0	0	5	19	4	18	NF	200000000	140000000	140000000	0	1.42857	1
	sp|P99024|TBB5_MOUSE	Tubb5	2	2	3300000	0.00461			sp|O08917|FLOT1_MOUSE	Flot1	4	4	1900000	0.00116			sp|Q9JJ80|RPF2_MOUSE	Rpf2	4	4	460000	0.000868		sp|P62874|GBB1_MOUSE	Gnb1	Guanine nucleotide-binding protein G(I)/G(S)/G(T) subunit beta-1 OS=Mus musculus GN=Gnb1 PE=1 SV=3	37.35	3	5	5	14	3	3	9600000	34000000	2300000	2300000	4.17391	14.7826	1
	sp|Q8BG81|PDIP3_MOUSE	Poldip3	2	2	160000	0.000215			sp|Q9JM76|ARPC3_MOUSE	Arpc3	4	4	5500000	0.00344			sp|P43276|H15_MOUSE	Hist1h1b	4	4	4700000	0.00893		sp|P63325|RS10_MOUSE	Rps10	40S ribosomal protein S10 OS=Mus musculus GN=Rps10 PE=1 SV=1	18.9	3	4	5	6	6	7	1300000	4900000	12000000	1300000	1	3.76923	9.23077
	sp|A2A863|ITB4_MOUSE	Itgb4	2	2	160000	0.000218			sp|P62962|PROF1_MOUSE	Pfn1	4	4	1800000	0.00111			sp|P11499|HS90B_MOUSE	Hsp90ab1	4	4	710000	0.00135		sp|P43277|H13_MOUSE	Hist1h1d	Histone H1.3 OS=Mus musculus GN=Hist1h1d PE=1 SV=2	22.09	2	2	5	6	6	6	620000	21000000	18000000	620000	1	33.871	29.0323
	sp|P62137|PP1A_MOUSE	Ppp1ca	2	2	1200000	0.00161			tr|Q3UMT8|Q3UMT8_MOUSE	Hnrnpr	4	4	1300000	0.000812			sp|Q91VR2|ATPG_MOUSE	Atp5c1	4	4	890000	0.00168		sp|P99024|TBB5_MOUSE	Tubb5	Tubulin beta-5 chain OS=Mus musculus GN=Tubb5 PE=1 SV=1	49.64	2	2	5	5	5	6	3300000	8900000	9800000	3300000	1	2.69697	2.9697
	sp|Q9DAS9|GBG12_MOUSE	Gng12	2	2	670000	0.000927			sp|Q8CJ19|MICA3_MOUSE	Mical3	4	4	1400000	0.000887			tr|Q80Y35|Q80Y35_MOUSE	Numa1	4	4	460000	0.000877		sp|Q8BP67|RL24_MOUSE	Rpl24	60S ribosomal protein L24 OS=Mus musculus GN=Rpl24 PE=1 SV=2	17.77	4	5	5	5	4	5	19000000	21000000	32000000	19000000	1	1.10526	1.68421
	sp|Q8BGS1|E41L5_MOUSE	Epb41l5	2	2	86000	0.000118			sp|Q8BWW4|LARP4_MOUSE	Larp4	4	4	1200000	0.000745			sp|Q9CY57|CHTOP_MOUSE	Chtop	3	14	620000	0.00118		sp|P62911|RL32_MOUSE	Rpl32	60S ribosomal protein L32 OS=Mus musculus GN=Rpl32 PE=1 SV=2	15.85	4	4	1	1	4	6	840000	470000	1800000	470000	1.78723	1	3.82979
	sp|P62855|RS26_MOUSE	Rps26	2	2	1000000	0.00139			sp|Q9WVK4|EHD1_MOUSE	Ehd1	4	4	1300000	0.000827			sp|P68433|H31_MOUSE	Hist1h3a	3	9	15000000	0.0282		sp|P62843|RS15_MOUSE	Rps15	40S ribosomal protein S15 OS=Mus musculus GN=Rps15 PE=1 SV=2	17.03	1	1	4	7	3	3	53000	1900000	400000	53000	1	35.8491	7.54717
	sp|Q4VAC9|PKHG3_MOUSE	Plekhg3	2	2	180000	0.000246			sp|Q61468|MSLN_MOUSE	Msln	4	4	1200000	0.00074			sp|Q8BFZ3|ACTBL_MOUSE	Actbl2	3	7	32000000	0.0615		sp|P63276|RS17_MOUSE	Rps17	40S ribosomal protein S17 OS=Mus musculus GN=Rps17 PE=1 SV=2	15.51	2	2	5	6	3	3	260000	7300000	1700000	260000	1	28.0769	6.53846
	sp|P15331|PERI_MOUSE	Prph	2	2	1600000	0.00226			sp|P09803|CADH1_MOUSE	Cdh1	4	4	1600000	0.00103			sp|P62267|RS23_MOUSE	Rps23	3	6	4800000	0.00919		sp|P63101|1433Z_MOUSE	Ywhaz	14-3-3 protein zeta/delta OS=Mus musculus GN=Ywhaz PE=1 SV=1	27.75	4	5	5	5	1	1	1300000	2500000	25000	25000	52	100	1
	sp|G3X9J0|SI1L3_MOUSE	Sipa1l3	2	2	150000	0.000209			sp|Q9WV32|ARC1B_MOUSE	Arpc1b	4	4	17000000	0.0107			sp|P84099|RL19_MOUSE	Rpl19	3	5	3300000	0.00635		sp|P62141|PP1B_MOUSE	Ppp1cb	Serine/threonine-protein phosphatase PP1-beta catalytic subunit OS=Mus musculus GN=Ppp1cb PE=1 SV=3	37.16	4	4	5	5	3	3	1300000	4300000	370000	370000	3.51351	11.6216	1
	sp|P60867|RS20_MOUSE	Rps20	2	2	550000	0.000755			sp|Q9CXY6|ILF2_MOUSE	Ilf2	4	4	1800000	0.00114			sp|P62900|RL31_MOUSE	Rpl31	3	5	5600000	0.0107		IgG2a_bovine		heavy chain constant region [Bos taurus]	35.83	5	6	3	3	0	0	3200000	4100000	NF	3200000	1	1.28125	0
	sp|Q3V0K9|PLSI_MOUSE	Pls1	2	2	250000	0.000348			sp|P17156|HSP72_MOUSE	Hspa2	4	4	5100000	0.00319			sp|Q810D6|GRWD1_MOUSE	Grwd1	3	5	590000	0.00113		sp|Q9CXS4|CENPV_MOUSE	Cenpv	Centromere protein V OS=Mus musculus GN=Cenpv PE=1 SV=2	27.52	0	0	5	5	3	3	NF	4900000	1400000	1400000	0	3.5	1
	sp|P31001|DESM_MOUSE	Des	2	2	1700000	0.0023			sp|Q99KP6|PRP19_MOUSE	Prpf19	4	4	890000	0.000558			sp|P18760|COF1_MOUSE	Cfl1	3	4	520000	0.000984		sp|Q8VIJ6|SFPQ_MOUSE	Sfpq	Splicing factor, proline- and glutamine-rich OS=Mus musculus GN=Sfpq PE=1 SV=1	75.39	0	0	2	2	5	5	NF	410000	920000	410000	0	1	2.2439
	sp|B2RSH2|GNAI1_MOUSE	Gnai1	2	2	400000	0.000555			sp|P43276|H15_MOUSE	Hist1h1b	4	4	4200000	0.00266			sp|P10922|H10_MOUSE	H1f0	3	4	2800000	0.00527		sp|Q6PCQ0|IQCE_MOUSE	Iqce	IQ domain-containing protein E OS=Mus musculus GN=Iqce PE=1 SV=1	86.3	2	2	4	4	4	4	190000	1000000	660000	190000	1	5.26316	3.47368
	sp|Q9D6F9|TBB4A_MOUSE	Tubb4a	2	2	1600000	0.00221			sp|Q91VR2|ATPG_MOUSE	Atp5c1	4	4	2100000	0.00134			tr|Q6P5B5|Q6P5B5_MOUSE	Fxr2	3	4	1200000	0.00221		sp|P26040|EZRI_MOUSE	Ezr	Ezrin OS=Mus musculus GN=Ezr PE=1 SV=3	69.36	4	4	3	4	1	1	870000	1000000	110000	110000	7.90909	9.09091	1
	sp|P17742|PPIA_MOUSE	Ppia	2	2	570000	0.000783			sp|Q8C2Q3|RBM14_MOUSE	Rbm14	4	4	2300000	0.00142			sp|P47962|RL5_MOUSE	Rpl5	3	4	170000	0.000327		sp|P62071|RRAS2_MOUSE	Rras2	Ras-related protein R-Ras2 OS=Mus musculus GN=Rras2 PE=1 SV=1	23.38	5	6	3	3	1	1	2000000	1600000	34000	34000	58.8235	47.0588	1
	sp|Q61468|MSLN_MOUSE	Msln	2	2	670000	0.000925			sp|Q6ZWV7|RL35_MOUSE	Rpl35	4	4	13000000	0.00807			sp|Q8K301|DDX52_MOUSE	Ddx52	3	3	370000	0.000702		sp|Q9CQE8|CN166_MOUSE		UPF0568 protein C14orf166 homolog OS=Mus musculus PE=1 SV=1	28.13	0	0	2	2	5	5	NF	510000	780000	510000	0	1	1.52941
	sp|Q8VHX6|FLNC_MOUSE	Flnc	2	2	310000	0.000424			sp|Q8R4U7|LUZP1_MOUSE	Luzp1	4	4	1100000	0.000694			sp|P99027|RLA2_MOUSE	Rplp2	3	3	930000	0.00177		sp|G3X9J0|SI1L3_MOUSE	Sipa1l3	Signal-induced proliferation-associated 1-like protein 3 OS=Mus musculus GN=Sipa1l3 PE=1 SV=1	194.94	2	2	6	7	0	0	150000	1400000	NF	150000	1	9.33333	0
	sp|P09411|PGK1_MOUSE	Pgk1	2	2	500000	0.000689			sp|P19253|RL13A_MOUSE	Rpl13a	4	4	8900000	0.00562			sp|Q9CXS4|CENPV_MOUSE	Cenpv	3	3	1400000	0.00268		sp|Q80VP0|TCPR1_MOUSE	Tecpr1	Tectonin beta-propeller repeat-containing protein 1 OS=Mus musculus GN=Tecpr1 PE=1 SV=1	130.18	1	1	6	7	0	0	78000	2600000	NF	78000	1	33.3333	0
	sp|Q62186|SSRD_MOUSE	Ssr4	2	2	180000	0.000254			sp|P62737|ACTA_MOUSE	Acta2	3	46	3000000000	1.87			sp|O08810|U5S1_MOUSE	Eftud2	3	3	180000	0.000338		sp|Q8R5K4|NOL6_MOUSE	Nol6	Nucleolar protein 6 OS=Mus musculus GN=Nol6 PE=2 SV=2	129.15	0	0	2	2	5	5	NF	250000	950000	250000	0	1	3.8
	sp|Q8VEK3|HNRPU_MOUSE	Hnrnpu	2	2	400000	0.000555			tr|Q923G3|Q923G3_MOUSE	Capzb	3	6	3000000	0.00187			sp|Q91WT8|RBM47_MOUSE	Rbm47	3	3	390000	0.000749		sp|P70698|PYRG1_MOUSE	Ctps1	CTP synthase 1 OS=Mus musculus GN=Ctps1 PE=1 SV=2	66.64	0	0	1	1	6	6	NF	75000	1000000	75000	0	1	13.3333
	sp|O54724|PTRF_MOUSE	Ptrf	2	2	180000	0.000253			sp|P26040|EZRI_MOUSE	Ezr	3	4	1000000	0.000658			sp|P62843|RS15_MOUSE	Rps15	3	3	400000	0.000752		sp|Q9ER69|FL2D_MOUSE	Wtap	Pre-mRNA-splicing regulator WTAP OS=Mus musculus GN=Wtap PE=1 SV=3	44.15	6	6	0	0	0	0	7700000	NF	NF	7700000	1	0	0
	sp|P61027|RAB10_MOUSE	Rab10	2	2	510000	0.000708			sp|P15331|PERI_MOUSE	Prph	3	4	9200000	0.00578			sp|P10810|CD14_MOUSE	Cd14	3	3	350000	0.00066		tr|Q80Y35|Q80Y35_MOUSE	Numa1	Nuclear mitotic apparatus protein 1 OS=Mus musculus GN=Numa1 PE=2 SV=1	235.52	0	0	2	2	4	4	NF	250000	460000	250000	0	1	1.84
	sp|P16381|DDX3L_MOUSE	D1Pas1	2	2	180000	0.000251			sp|P47962|RL5_MOUSE	Rpl5	3	4	790000	0.000494			sp|Q9D903|EBP2_MOUSE	Ebna1bp2	3	3	490000	0.000936		sp|Q99KP6|PRP19_MOUSE	Prpf19	Pre-mRNA-processing factor 19 OS=Mus musculus GN=Prpf19 PE=1 SV=1	55.2	0	0	4	4	2	2	NF	890000	940000	890000	0	1	1.05618
	sp|Q9JL15|LEG8_MOUSE	Lgals8	2	2	360000	0.000492			sp|P48678|LMNA_MOUSE	Lmna	3	4	1100000	0.00068			sp|Q9WV02|RBMX_MOUSE	Rbmx	3	3	2300000	0.00432		sp|Q99ME9|NOG1_MOUSE	Gtpbp4	Nucleolar GTP-binding protein 1 OS=Mus musculus GN=Gtpbp4 PE=1 SV=3	74.07	0	0	0	0	6	6	NF	NF	920000	920000	0	0	1
	sp|P12382|PFKAL_MOUSE	Pfkl	2	2	130000	0.000182			sp|O09044|SNP23_MOUSE	Snap23	3	3	1100000	0.00068			sp|P63276|RS17_MOUSE	Rps17	3	3	1700000	0.00326		sp|E9Q784|ZC3HD_MOUSE	Zc3h13	Zinc finger CCCH domain-containing protein 13 OS=Mus musculus GN=Zc3h13 PE=1 SV=1	203.64	6	6	0	0	0	0	930000	NF	NF	930000	1	0	0
	sp|P68368|TBA4A_MOUSE	Tuba4a	2	2	310000	0.000427			sp|Q8K301|DDX52_MOUSE	Ddx52	3	3	300000	0.000187			sp|O35295|PURB_MOUSE	Purb	3	3	240000	0.000452		tr|G5E8R2|G5E8R2_MOUSE	Tpm1	Tropomyosin 1, alpha, isoform CRA_k OS=Mus musculus GN=Tpm1 PE=1 SV=1	28.68	4	14	5	12	4	9	15000000	30000000	3300000	3300000	4.54545	9.09091	1
	sp|Q61503|5NTD_MOUSE	Nt5e	2	2	180000	0.000244			sp|P10833|RRAS_MOUSE	Rras	3	3	2200000	0.00136			sp|Q9Z1Z2|STRAP_MOUSE	Strap	3	3	270000	0.000519		sp|C0HKE3|H2A1D_MOUSE	Hist1h2ad	Histone H2A type 1-D OS=Mus musculus GN=Hist1h2ad PE=1 SV=1	14.13	3	4	5	8	5	7	5100000	85000000	41000000	5100000	1	16.6667	8.03922
	sp|P17809|GTR1_MOUSE	Slc2a1	2	2	300000	0.000408			sp|Q3TJZ6|FA98A_MOUSE	Fam98a	3	3	1200000	0.00076			sp|Q9WUM3|COR1B_MOUSE	Coro1b	3	3	300000	0.000576		sp|P14115|RL27A_MOUSE	Rpl27a	60S ribosomal protein L27a OS=Mus musculus GN=Rpl27a PE=1 SV=5	16.6	4	6	5	8	4	5	160000000	270000000	66000000	66000000	2.42424	4.09091	1
	sp|P27601|GNA13_MOUSE	Gna13	2	2	120000	0.000166			sp|Q8K224|NAT10_MOUSE	Nat10	3	3	290000	0.000179			sp|P53569|CEBPZ_MOUSE	Cebpz	3	3	250000	0.000471		tr|Q58E70|Q58E70_MOUSE	Tpm3	Putative uncharacterized protein OS=Mus musculus GN=Tpm3 PE=2 SV=1	29	4	6	5	6	4	5	27000000	41000000	8500000	8500000	3.17647	4.82353	1
	sp|P68040|RACK1_MOUSE	Rack1	2	2	160000	0.000224			sp|P45591|COF2_MOUSE	Cfl2	3	3	5700000	0.0036			sp|O55111|DSG2_MOUSE	Dsg2	3	3	310000	0.000582		sp|P18760|COF1_MOUSE	Cfl1	Cofilin-1 OS=Mus musculus GN=Cfl1 PE=1 SV=3	18.55	4	5	4	4	3	4	2200000	6100000	520000	520000	4.23077	11.7308	1
	sp|Q9CPW4|ARPC5_MOUSE	Arpc5	2	2	920000	0.00127			sp|Q8BGS1|E41L5_MOUSE	Epb41l5	3	3	1200000	0.000783			sp|Q91YR1|TWF1_MOUSE	Twf1	3	3	700000	0.00134		sp|P62900|RL31_MOUSE	Rpl31	60S ribosomal protein L31 OS=Mus musculus GN=Rpl31 PE=1 SV=1	14.45	3	4	5	6	3	5	1700000	11000000	5600000	1700000	1	6.47059	3.29412
	sp|P43277|H13_MOUSE	Hist1h1d	2	2	620000	0.000856			sp|Q9CR57|RL14_MOUSE	Rpl14	3	3	16000000	0.00997			sp|Q8K4G5|ABLM1_MOUSE	Ablim1	3	3	370000	0.000713		sp|Q9WV32|ARC1B_MOUSE	Arpc1b	Actin-related protein 2/3 complex subunit 1B OS=Mus musculus GN=Arpc1b PE=1 SV=4	41.04	3	3	4	4	5	5	1800000	17000000	3000000	1800000	1	9.44444	1.66667
	sp|Q01279|EGFR_MOUSE	Egfr	2	2	170000	0.000236			sp|P10922|H10_MOUSE	H1f0	3	3	3200000	0.002			sp|O08583|THOC4_MOUSE	Alyref	3	3	1000000	0.00197		sp|O35295|PURB_MOUSE	Purb	Transcriptional activator protein Pur-beta OS=Mus musculus GN=Purb PE=1 SV=3	33.88	0	0	4	5	3	3	NF	830000	240000	240000	0	3.45833	1
	tr|A0A140T8K6|A0A140T8K6_MOUSE	Rpl36-ps3	2	2	510000	0.000702			sp|O08688|CAN5_MOUSE	Capn5	3	3	1000000	0.000638			sp|Q99LH1|NOG2_MOUSE	Gnl2	3	3	350000	0.000675		sp|P21271|MYO5B_MOUSE	Myo5b	Unconventional myosin-Vb OS=Mus musculus GN=Myo5b PE=1 SV=2	210.44	2	3	2	4	2	3	800000	6200000	1100000	800000	1	7.75	1.375
	sp|P61255|RL26_MOUSE	Rpl26	2	2	1100000	0.00158			sp|P58252|EF2_MOUSE	Eef2	3	3	320000	0.0002			sp|P35550|FBRL_MOUSE	Fbl	3	3	1600000	0.00305		sp|Q9JM76|ARPC3_MOUSE	Arpc3	Actin-related protein 2/3 complex subunit 3 OS=Mus musculus GN=Arpc3 PE=1 SV=3	20.51	4	4	4	4	2	2	1800000	5500000	420000	420000	4.28571	13.0952	1
	sp|P39688|FYN_MOUSE	Fyn	2	2	410000	0.000567			sp|O88329|MYO1A_MOUSE	Myo1a	3	3	11000000	0.00693			sp|P62141|PP1B_MOUSE	Ppp1cb	3	3	370000	0.000713		sp|P38647|GRP75_MOUSE	Hspa9	Stress-70 protein, mitochondrial OS=Mus musculus GN=Hspa9 PE=1 SV=3	73.42	4	4	3	3	5	5	950000	1400000	1800000	950000	1	1.47368	1.89474
	sp|P35700|PRDX1_MOUSE	Prdx1	2	2	520000	0.00071			sp|Q922F4|TBB6_MOUSE	Tubb6	3	3	980000	0.000618			sp|P35979|RL12_MOUSE	Rpl12	3	3	9900000	0.0188		sp|Q8VEM8|MPCP_MOUSE	Slc25a3	Phosphate carrier protein, mitochondrial OS=Mus musculus GN=Slc25a3 PE=1 SV=1	39.61	3	3	2	2	5	5	730000	2200000	1000000	730000	1	3.0137	1.36986
	sp|P19253|RL13A_MOUSE	Rpl13a	2	2	810000	0.00112			sp|P62889|RL30_MOUSE	Rpl30	3	3	3800000	0.00236			sp|Q8R0X7|SGPL1_MOUSE	Sgpl1	3	3	340000	0.000643		sp|Q9D6F9|TBB4A_MOUSE	Tubb4a	Tubulin beta-4A chain OS=Mus musculus GN=Tubb4a PE=1 SV=3	49.55	2	2	3	3	2	2	1600000	4400000	4700000	1600000	1	2.75	2.9375
	sp|Q925I1|ATAD3_MOUSE	Atad3	2	2	330000	0.00046			sp|P62835|RAP1A_MOUSE	Rap1a	3	3	1100000	0.000677			tr|Q3UJB0|Q3UJB0_MOUSE	Sf3b2	3	3	360000	0.000684		tr|Q3UMT8|Q3UMT8_MOUSE	Hnrnpr	Putative uncharacterized protein OS=Mus musculus GN=Hnrnpr PE=2 SV=1	70.87	0	0	4	4	5	5	NF	1300000	1200000	1200000	0	1.08333	1
	sp|P43276|H15_MOUSE	Hist1h1b	2	2	260000	0.000356			sp|Q9WVB0|RBPMS_MOUSE	Rbpms	3	3	890000	0.000555			sp|P60867|RS20_MOUSE	Rps20	3	3	1600000	0.00302		sp|O88569|ROA2_MOUSE	Hnrnpa2b1	Heterogeneous nuclear ribonucleoproteins A2/B1 OS=Mus musculus GN=Hnrnpa2b1 PE=1 SV=2	37.38	0	0	4	5	4	4	NF	2200000	1100000	1100000	0	2	1
	tr|A0A0G2JEP4|A0A0G2JEP4_MOUSE	Lrrfip2	1	8	660000	0.000902			sp|Q3UW53|NIBAN_MOUSE	Fam129a	3	3	450000	0.000285			sp|Q8VDY4|EFCB7_MOUSE	Efcab7	3	3	810000	0.00155		sp|Q9QZQ8|H2AY_MOUSE	H2afy	Core histone macro-H2A.1 OS=Mus musculus GN=H2afy PE=1 SV=3	39.71	0	0	3	3	3	3	NF	650000	380000	380000	0	1.71053	1
	sp|Q8CI43|MYL6B_MOUSE	Myl6b	1	7	470000000	0.65			sp|Q9WV02|RBMX_MOUSE	Rbmx	3	3	4100000	0.00259			sp|Q9JJI8|RL38_MOUSE	Rpl38	3	3	520000	0.000997		sp|P11983|TCPA_MOUSE	Tcp1	T-complex protein 1 subunit alpha OS=Mus musculus GN=Tcp1 PE=1 SV=3	60.41	0	0	2	2	5	5	NF	340000	550000	340000	0	1	1.61765
	sp|P01629|KV2A4_MOUSE		1	6	940000000	1.3			tr|A0A0G2JG52|A0A0G2JG52_MOUSE	Aim1	3	3	480000	0.000304			sp|G5E870|TRIPC_MOUSE	Trip12	3	3	110000	0.000218		sp|P84084|ARF5_MOUSE	Arf5	ADP-ribosylation factor 5 OS=Mus musculus GN=Arf5 PE=1 SV=2	20.52	5	5	2	2	2	2	1000000	520000	200000	200000	5	2.6	1
	tr|Q923G3|Q923G3_MOUSE	Capzb	1	4	630000	0.000861			sp|Q9QZQ8|H2AY_MOUSE	H2afy	3	3	650000	0.000409			sp|P51881|ADT2_MOUSE	Slc25a5	3	3	3600000	0.00685		sp|P21278|GNA11_MOUSE	Gna11	Guanine nucleotide-binding protein subunit alpha-11 OS=Mus musculus GN=Gna11 PE=1 SV=1	42	3	3	5	6	1	1	620000	2100000	82000	82000	7.56098	25.6098	1
	sp|P68254|1433T_MOUSE	Ywhaq	1	2	97000	0.000134			sp|P51881|ADT2_MOUSE	Slc25a5	3	3	12000000	0.00742			sp|Q04750|TOP1_MOUSE	Top1	3	3	1200000	0.00219		sp|Q91WT8|RBM47_MOUSE	Rbm47	RNA-binding protein 47 OS=Mus musculus GN=Rbm47 PE=1 SV=1	64.02	0	0	5	5	3	3	NF	1700000	390000	390000	0	4.35897	1
	sp|Q9JJY3|NSMA2_MOUSE	Smpd3	1	2	93000	0.000127			sp|P60867|RS20_MOUSE	Rps20	3	3	3400000	0.00215			sp|Q9DCA5|BRX1_MOUSE	Brix1	3	3	350000	0.000675		sp|O70475|UGDH_MOUSE	Ugdh	UDP-glucose 6-dehydrogenase OS=Mus musculus GN=Ugdh PE=1 SV=1	54.8	4	4	2	2	2	2	370000	380000	110000	110000	3.36364	3.45455	1
	tr|Q5R3X4|Q5R3X4_MOUSE		1	2	220000	0.000306			sp|Q8CIE6|COPA_MOUSE	Copa	3	3	370000	0.000231			sp|Q3UYV9|NCBP1_MOUSE	Ncbp1	3	3	650000	0.00124		tr|V9GX76|V9GX76_MOUSE	Myo6	Unconventional myosin-VI OS=Mus musculus GN=Myo6 PE=1 SV=1	149.14	3	3	1	1	4	4	550000	120000	360000	120000	4.58333	1	3
	tr|Q8BI52|Q8BI52_MOUSE	Fmnl2	1	2	130000	0.000173			sp|Q3UTJ2|SRBS2_MOUSE	Sorbs2	3	3	1600000	0.000978			sp|Q9QZQ8|H2AY_MOUSE	H2afy	3	3	380000	0.000725		sp|P10833|RRAS_MOUSE	Rras	Ras-related protein R-Ras OS=Mus musculus GN=Rras PE=1 SV=1	23.75	4	4	3	3	1	1	1400000	2200000	250000	250000	5.6	8.8	1
	tr|Q14BZ1|Q14BZ1_MOUSE	9230110C19Rik	1	2	390000	0.000542			sp|P62071|RRAS2_MOUSE	Rras2	3	3	1600000	0.000997			sp|Q501J6|DDX17_MOUSE	Ddx17	3	3	290000	0.00056		sp|Q9Z108|STAU1_MOUSE	Stau1	Double-stranded RNA-binding protein Staufen homolog 1 OS=Mus musculus GN=Stau1 PE=1 SV=1	53.89	0	0	1	1	5	5	NF	380000	540000	380000	0	1	1.42105
	tr|E9Q3Z5|E9Q3Z5_MOUSE	Svil	1	1	340000	0.000462			sp|Q61753|SERA_MOUSE	Phgdh	3	3	1400000	0.000874			sp|Q6ZWX6|IF2A_MOUSE	Eif2s1	3	3	280000	0.000532		sp|Q501J6|DDX17_MOUSE	Ddx17	Probable ATP-dependent RNA helicase DDX17 OS=Mus musculus GN=Ddx17 PE=1 SV=1	72.35	0	0	2	2	3	3	NF	500000	290000	290000	0	1.72414	1
	sp|Q64337|SQSTM_MOUSE	Sqstm1	1	1	300000	0.000411			sp|Q9JJI8|RL38_MOUSE	Rpl38	3	3	3700000	0.00233			sp|Q8BG81|PDIP3_MOUSE	Poldip3	3	3	370000	0.000703		sp|O09044|SNP23_MOUSE	Snap23	Synaptosomal-associated protein 23 OS=Mus musculus GN=Snap23 PE=1 SV=1	23.25	4	4	3	3	0	0	670000	1100000	NF	670000	1	1.64179	0
	sp|Q9DCW2|PLS2_MOUSE	Plscr2	1	1	68000	9.33e-05			tr|Q5SWZ5|Q5SWZ5_MOUSE	Mprip	3	3	970000	0.000606			sp|Q00PI9|HNRL2_MOUSE	Hnrnpul2	3	3	490000	0.000926		sp|Q80WJ7|LYRIC_MOUSE	Mtdh	Protein LYRIC OS=Mus musculus GN=Mtdh PE=1 SV=1	63.81	0	0	0	0	5	5	NF	NF	990000	990000	0	0	1
	tr|A0A0J9YTU3|A0A0J9YTU3_MOUSE	Specc1	1	1	96000	0.000132			sp|Q9D6F9|TBB4A_MOUSE	Tubb4a	3	3	4400000	0.00275			sp|Q6NZJ6|IF4G1_MOUSE	Eif4g1	3	3	200000	0.000373		sp|Q3TC33|CC127_MOUSE	Ccdc127	Coiled-coil domain-containing protein 127 OS=Mus musculus GN=Ccdc127 PE=1 SV=2	30.49	1	1	5	6	0	0	340000	2300000	NF	340000	1	6.76471	0
	sp|O88552|CLD2_MOUSE	Cldn2	1	1	300000	0.000408			sp|P38647|GRP75_MOUSE	Hspa9	3	3	1400000	0.000877			sp|Q9WVB0|RBPMS_MOUSE	Rbpms	3	3	390000	0.000735		sp|Q9JJI8|RL38_MOUSE	Rpl38	60S ribosomal protein L38 OS=Mus musculus GN=Rpl38 PE=1 SV=3	8.2	1	1	3	3	3	3	500000	3700000	520000	500000	1	7.4	1.04
	tr|E9PVU0|E9PVU0_MOUSE	Myo6	1	1	210000	0.000289			sp|Q9JL15|LEG8_MOUSE	Lgals8	3	3	1400000	0.00087			sp|Q62318|TIF1B_MOUSE	Trim28	3	3	29000000	0.0548		sp|Q08288|LYAR_MOUSE	Lyar	Cell growth-regulating nucleolar protein OS=Mus musculus GN=Lyar PE=1 SV=2	43.71	0	0	2	2	4	5	NF	110000	690000	110000	0	1	6.27273
	sp|Q9Z1Q5|CLIC1_MOUSE	Clic1	1	1	240000	0.000334			sp|Q6DFW4|NOP58_MOUSE	Nop58	3	3	560000	0.000354			sp|Q8K019|BCLF1_MOUSE	Bclaf1	3	3	360000	0.000684		sp|P52293|IMA1_MOUSE	Kpna2	Importin subunit alpha-1 OS=Mus musculus GN=Kpna2 PE=1 SV=2	57.89	0	0	2	2	5	5	NF	150000	460000	150000	0	1	3.06667
	sp|P97461|RS5_MOUSE	Rps5	1	1	63000	8.72e-05			tr|A0A140T8K6|A0A140T8K6_MOUSE	Rpl36-ps3	3	3	1800000	0.00114			sp|P62874|GBB1_MOUSE	Gnb1	3	3	2300000	0.00437		sp|Q8K419|LEG4_MOUSE	Lgals4	Galectin-4 OS=Mus musculus GN=Lgals4 PE=1 SV=2	36.35	4	4	2	2	0	0	980000	310000	NF	310000	3.16129	1	0
	tr|Q9CVC4|Q9CVC4_MOUSE	2210011C24Rik	1	1	65000	8.92e-05			IgG2a_bovine		3	3	4100000	0.00258			sp|P32067|LA_MOUSE	Ssb	3	3	780000	0.00148		sp|O08917|FLOT1_MOUSE	Flot1	Flotillin-1 OS=Mus musculus GN=Flot1 PE=1 SV=1	47.48	2	2	4	4	0	0	430000	1900000	NF	430000	1	4.4186	0
	sp|O35737|HNRH1_MOUSE	Hnrnph1	1	1	150000	0.000211			sp|Q8BHL4|RAI3_MOUSE	Gprc5a	2	5	19000000	0.0122			sp|P68368|TBA4A_MOUSE	Tuba4a	3	3	1200000	0.00229		sp|P09803|CADH1_MOUSE	Cdh1	Cadherin-1 OS=Mus musculus GN=Cdh1 PE=1 SV=1	98.19	2	2	4	4	0	0	1200000	1600000	NF	1200000	1	1.33333	0
	sp|P07356|ANXA2_MOUSE	Anxa2	1	1	120000	0.000166			tr|A0A0G2JEP4|A0A0G2JEP4_MOUSE	Lrrfip2	2	5	1700000	0.00108			sp|Q05512|MARK2_MOUSE	Mark2	3	3	400000	0.000765		sp|P52480|KPYM_MOUSE	Pkm	Pyruvate kinase PKM OS=Mus musculus GN=Pkm PE=1 SV=4	57.81	0	0	5	6	0	0	NF	1500000	NF	1500000	0	1	0
	sp|Q9JJI8|RL38_MOUSE	Rpl38	1	1	500000	0.000686			sp|B2RSH2|GNAI1_MOUSE	Gnai1	2	4	1700000	0.00105			sp|P62137|PP1A_MOUSE	Ppp1ca	3	3	1500000	0.00288		sp|Q9DBE9|SPB1_MOUSE	Ftsj3	pre-rRNA processing protein FTSJ3 OS=Mus musculus GN=Ftsj3 PE=1 SV=1	95.47	0	0	0	0	5	5	NF	NF	620000	620000	0	0	1
	sp|P61514|RL37A_MOUSE	Rpl37a	1	1	430000	0.000597			sp|Q8BFZ3|ACTBL_MOUSE	Actbl2	2	4	3400000	0.00215			sp|Q3TEA8|HP1B3_MOUSE	Hp1bp3	3	3	400000	0.000762		sp|P70168|IMB1_MOUSE	Kpnb1	Importin subunit beta-1 OS=Mus musculus GN=Kpnb1 PE=1 SV=2	97.12	1	1	2	2	2	2	140000	280000	98000	98000	1.42857	2.85714	1
	sp|P61982|1433G_MOUSE	Ywhag	1	1	140000	0.000197			sp|P21271|MYO5B_MOUSE	Myo5b	2	4	6200000	0.00389			sp|Q91W50|CSDE1_MOUSE	Csde1	3	3	410000	0.000777		sp|Q8BG67|EFR3A_MOUSE	Efr3a	Protein EFR3 homolog A OS=Mus musculus GN=Efr3a PE=1 SV=1	92.55	1	1	4	4	0	0	200000	640000	NF	200000	1	3.2	0
	sp|Q8BG73|SH3L2_MOUSE	Sh3bgrl2	1	1	140000	0.000189			sp|P84099|RL19_MOUSE	Rpl19	2	4	4900000	0.00307			sp|P62737|ACTA_MOUSE	Acta2	2	18	1800000000	3.46		sp|Q8VHK9|DHX36_MOUSE	Dhx36	ATP-dependent RNA helicase DHX36 OS=Mus musculus GN=Dhx36 PE=1 SV=2	113.81	0	0	0	0	5	5	NF	NF	450000	450000	0	0	1
	sp|P68373|TBA1C_MOUSE	Tuba1c	1	1	290000	0.000397			sp|Q6PDN3|MYLK_MOUSE	Mylk	2	3	710000	0.000444			sp|Q9CR57|RL14_MOUSE	Rpl14	2	4	20000000	0.0384		sp|B2RRE7|OTUD4_MOUSE	Otud4	OTU domain-containing protein 4 OS=Mus musculus GN=Otud4 PE=1 SV=1	122.98	0	0	0	0	5	5	NF	NF	740000	740000	0	0	1
	sp|P35980|RL18_MOUSE	Rpl18	1	1	400000	0.000552			sp|P29391|FRIL1_MOUSE	Ftl1	2	3	690000	0.000432			sp|Q8CI43|MYL6B_MOUSE	Myl6b	2	4	56000000	0.11		sp|Q9D1R9|RL34_MOUSE	Rpl34	60S ribosomal protein L34 OS=Mus musculus GN=Rpl34 PE=1 SV=2	13.28	2	3	4	13	4	18	7000000	26000000	32000000	7000000	1	3.71429	4.57143
	sp|Q99LC5|ETFA_MOUSE	Etfa	1	1	250000	0.000344			tr|O89054|O89054_MOUSE	Actb	2	3	1300000	0.000829			sp|O08573|LEG9_MOUSE	Lgals9	2	3	320000	0.000609		sp|P62983|RS27A_MOUSE	Rps27a	Ubiquitin-40S ribosomal protein S27a OS=Mus musculus GN=Rps27a PE=1 SV=2	17.94	4	9	4	10	4	11	10000000	36000000	14000000	10000000	1	3.6	1.4
	tr|Q61975|Q61975_MOUSE		1	1	350000	0.000475			sp|Q62186|SSRD_MOUSE	Ssr4	2	3	490000	0.00031			sp|P62855|RS26_MOUSE	Rps26	2	3	4800000	0.00917		sp|P62267|RS23_MOUSE	Rps23	40S ribosomal protein S23 OS=Mus musculus GN=Rps23 PE=1 SV=3	15.8	3	6	4	9	3	6	4600000	14000000	4800000	4600000	1	3.04348	1.04348
	sp|O35682|MYADM_MOUSE	Myadm	1	1	200000	0.00027			sp|O70456|1433S_MOUSE	Sfn	2	3	570000	0.000358			sp|Q9CXW4|RL11_MOUSE	Rpl11	2	3	8800000	0.0168		sp|Q6ZWV3|RL10_MOUSE	Rpl10	60S ribosomal protein L10 OS=Mus musculus GN=Rpl10 PE=1 SV=3	24.59	4	4	4	4	4	7	9300000	19000000	20000000	9300000	1	2.04301	2.15054
	sp|P46935|NEDD4_MOUSE	Nedd4	1	1	19000	2.67e-05			sp|Q3UYV9|NCBP1_MOUSE	Ncbp1	2	3	840000	0.000529			sp|P21271|MYO5B_MOUSE	Myo5b	2	3	1100000	0.00203		sp|P17156|HSP72_MOUSE	Hspa2	Heat shock-related 70 kDa protein 2 OS=Mus musculus GN=Hspa2 PE=1 SV=2	69.6	4	5	4	4	4	5	2400000	5100000	3600000	2400000	1	2.125	1.5
	sp|P58871|TB182_MOUSE	Tnks1bp1	1	1	63000	8.67e-05			sp|P61027|RAB10_MOUSE	Rab10	2	3	900000	0.000564			sp|Q6ZWV7|RL35_MOUSE	Rpl35	2	3	6300000	0.012		sp|Q8BHL4|RAI3_MOUSE	Gprc5a	Retinoic acid-induced protein 3 OS=Mus musculus GN=Gprc5a PE=1 SV=1	40.07	4	5	2	5	2	2	5800000	19000000	1500000	1500000	3.86667	12.6667	1
	sp|Q80VP0|TCPR1_MOUSE	Tecpr1	1	1	78000	0.000107			sp|Q9CX86|ROA0_MOUSE	Hnrnpa0	2	2	2000000	0.00126			sp|Q8K1N4|SPAS2_MOUSE	Spats2	2	3	180000	0.000349		sp|P35980|RL18_MOUSE	Rpl18	60S ribosomal protein L18 OS=Mus musculus GN=Rpl18 PE=1 SV=3	21.63	1	1	4	4	4	4	400000	14000000	12000000	400000	1	35	30
	sp|P32067|LA_MOUSE	Ssb	1	1	610000	0.00084			sp|Q8K419|LEG4_MOUSE	Lgals4	2	2	310000	0.000194			sp|Q64337|SQSTM_MOUSE	Sqstm1	2	3	490000	0.000928		sp|P84099|RL19_MOUSE	Rpl19	60S ribosomal protein L19 OS=Mus musculus GN=Rpl19 PE=1 SV=1	23.45	2	2	2	4	3	5	310000	4900000	3300000	310000	1	15.8065	10.6452
	sp|P28656|NP1L1_MOUSE	Nap1l1	1	1	160000	0.000218			sp|Q04736|YES_MOUSE	Yes1	2	2	220000	0.000137			sp|Q8BHN5|RBM45_MOUSE	Rbm45	2	3	900000	0.00172		sp|P47962|RL5_MOUSE	Rpl5	60S ribosomal protein L5 OS=Mus musculus GN=Rpl5 PE=1 SV=3	34.38	0	0	3	4	3	4	NF	790000	170000	170000	0	4.64706	1
	sp|Q9WV02|RBMX_MOUSE	Rbmx	1	1	220000	0.000298			sp|P32067|LA_MOUSE	Ssb	2	2	680000	0.000428			sp|Q9CX86|ROA0_MOUSE	Hnrnpa0	2	2	1700000	0.00331		sp|Q6ZWV7|RL35_MOUSE	Rpl35	60S ribosomal protein L35 OS=Mus musculus GN=Rpl35 PE=1 SV=1	14.54	2	3	4	4	2	3	5100000	13000000	6300000	5100000	1	2.54902	1.23529
	sp|P47955|RLA1_MOUSE	Rplp1	1	1	230000	0.000311			sp|P70168|IMB1_MOUSE	Kpnb1	2	2	280000	0.000173			sp|P17879|HS71B_MOUSE	Hspa1b	2	2	2000000	0.00387		sp|P43276|H15_MOUSE	Hist1h1b	Histone H1.5 OS=Mus musculus GN=Hist1h1b PE=1 SV=2	22.56	2	2	4	4	4	4	260000	4200000	4700000	260000	1	16.1538	18.0769
	tr|Q3UTB4|Q3UTB4_MOUSE	AU040096	1	1	190000	0.00026			sp|Q9CQE8|CN166_MOUSE		2	2	510000	0.000317			sp|Q60668|HNRPD_MOUSE	Hnrnpd	2	2	550000	0.00106		tr|Q923G3|Q923G3_MOUSE	Capzb	Capping protein (Actin filament) muscle Z-line, beta OS=Mus musculus GN=Capzb PE=2 SV=1	30.61	1	4	3	6	0	0	630000	3000000	NF	630000	1	4.7619	0
	sp|Q8K1S3|UNC5B_MOUSE	Unc5b	1	1	52000	7.14e-05			sp|Q61147|CERU_MOUSE	Cp	2	2	170000	0.000106			tr|G4V4Z1|G4V4Z1_MOUSE	gag-pro-pol	2	2	370000	0.000698		sp|P45591|COF2_MOUSE	Cfl2	Cofilin-2 OS=Mus musculus GN=Cfl2 PE=1 SV=1	18.7	2	3	3	3	0	0	2100000	5700000	NF	2100000	1	2.71429	0
	sp|P48036|ANXA5_MOUSE	Anxa5	1	1	30000	4.09e-05			sp|E9Q634|MYO1E_MOUSE	Myo1e	2	2	6900000	0.00433			sp|Q8BMS1|ECHA_MOUSE	Hadha	2	2	110000	0.000207		tr|Q6P5B5|Q6P5B5_MOUSE	Fxr2	Fragile X mental retardation syndrome-related protein 2 OS=Mus musculus GN=Fxr2 PE=1 SV=1	74.21	0	0	2	2	3	4	NF	1100000	1200000	1100000	0	1	1.09091
	sp|Q9QYJ0|DNJA2_MOUSE	Dnaja2	1	1	12000	1.71e-05			sp|Q8VEM8|MPCP_MOUSE	Slc25a3	2	2	2200000	0.00141			sp|Q61753|SERA_MOUSE	Phgdh	2	2	370000	0.000696		sp|Q641P0|ARP3B_MOUSE	Actr3b	Actin-related protein 3B OS=Mus musculus GN=Actr3b PE=1 SV=1	47.55	3	3	2	2	2	2	1400000	2300000	430000	430000	3.25581	5.34884	1
	sp|P49722|PSA2_MOUSE	Psma2	1	1	24000	3.32e-05			sp|Q925I1|ATAD3_MOUSE	Atad3	2	2	430000	0.000272			sp|Q921F2|TADBP_MOUSE	Tardbp	2	2	530000	0.001		sp|P62852|RS25_MOUSE	Rps25	40S ribosomal protein S25 OS=Mus musculus GN=Rps25 PE=1 SV=1	13.73	1	1	2	2	4	4	970000	5800000	6800000	970000	1	5.97938	7.01031
	sp|P61164|ACTZ_MOUSE	Actr1a	1	1	120000	0.000169			sp|Q64522|H2A2B_MOUSE	Hist2h2ab	2	2	160000	0.000101			tr|Q6NZL1|Q6NZL1_MOUSE	Dhx37	2	2	86000	0.000163		sp|Q921F2|TADBP_MOUSE	Tardbp	TAR DNA-binding protein 43 OS=Mus musculus GN=Tardbp PE=1 SV=1	44.52	0	0	4	4	2	2	NF	980000	530000	530000	0	1.84906	1
	tr|Q5FWB6|Q5FWB6_MOUSE	Rplp0	1	1	43000	5.98e-05			sp|P99027|RLA2_MOUSE	Rplp2	2	2	1300000	0.000847			sp|P39447|ZO1_MOUSE	Tjp1	2	2	98000	0.000187		sp|O54724|PTRF_MOUSE	Ptrf	Polymerase I and transcript release factor OS=Mus musculus GN=Ptrf PE=1 SV=1	43.93	2	2	2	2	4	4	180000	580000	580000	180000	1	3.22222	3.22222
	tr|Q05CR3|Q05CR3_MOUSE	Plec	1	1	230000	0.000315			sp|Q8BMS1|ECHA_MOUSE	Hadha	2	2	190000	0.000117			sp|Q8C5L7|RBM34_MOUSE	Rbm34	2	2	120000	0.000229		sp|P62889|RL30_MOUSE	Rpl30	60S ribosomal protein L30 OS=Mus musculus GN=Rpl30 PE=1 SV=2	12.78	0	0	3	3	4	4	NF	3800000	2500000	2500000	0	1.52	1
	sp|P15379|CD44_MOUSE	Cd44	1	1	350000	0.000479			tr|Q80Y35|Q80Y35_MOUSE	Numa1	2	2	250000	0.000159			sp|Q62351|TFR1_MOUSE	Tfrc	2	2	130000	0.000251		sp|E9Q634|MYO1E_MOUSE	Myo1e	Unconventional myosin-Ie OS=Mus musculus GN=Myo1e PE=1 SV=1	126.74	4	4	2	2	2	2	4400000	6900000	150000	150000	29.3333	46	1
	sp|Q3UK78|PCGF5_MOUSE	Pcgf5	1	1	130000	0.000184			sp|O08583|THOC4_MOUSE	Alyref	2	2	920000	0.000579			sp|E9Q634|MYO1E_MOUSE	Myo1e	2	2	150000	0.000291		sp|B2RSH2|GNAI1_MOUSE	Gnai1	Guanine nucleotide-binding protein G(i) subunit alpha-1 OS=Mus musculus GN=Gnai1 PE=1 SV=1	40.34	2	2	2	4	2	2	400000	1700000	720000	400000	1	4.25	1.8
	sp|P61205|ARF3_MOUSE	Arf3	1	1	46000	6.28e-05			sp|P62855|RS26_MOUSE	Rps26	2	2	7700000	0.00483			sp|Q02248|CTNB1_MOUSE	Ctnnb1	2	2	270000	0.000513		sp|Q8VDY4|EFCB7_MOUSE	Efcab7	EF-hand calcium-binding domain-containing protein 7 OS=Mus musculus GN=Efcab7 PE=2 SV=1	71.4	1	1	2	2	3	3	170000	1500000	810000	170000	1	8.82353	4.76471
	sp|P61226|RAP2B_MOUSE	Rap2b	1	1	62000	8.57e-05			sp|Q641P0|ARP3B_MOUSE	Actr3b	2	2	2300000	0.00144			sp|Q8BHL4|RAI3_MOUSE	Gprc5a	2	2	1500000	0.00283		tr|A0A140T8K6|A0A140T8K6_MOUSE	Rpl36-ps3	60S ribosomal protein L36 OS=Mus musculus GN=Rpl36-ps3 PE=3 SV=1	12.25	2	2	3	3	2	2	510000	1800000	740000	510000	1	3.52941	1.45098
	sp|Q99K85|SERC_MOUSE	Psat1	1	1	110000	0.000152			tr|A0A140DKP8|A0A140DKP8_MOUSE		2	2	3400000	0.00215			sp|P42669|PURA_MOUSE	Pura	2	2	400000	0.000759		sp|Q9WV02|RBMX_MOUSE	Rbmx	RNA-binding motif protein, X chromosome OS=Mus musculus GN=Rbmx PE=1 SV=1	42.28	1	1	3	3	3	3	220000	4100000	2300000	220000	1	18.6364	10.4545
	tr|Q3TZN6|Q3TZN6_MOUSE	Sptbn1	1	1	590000	0.000809			sp|O70475|UGDH_MOUSE	Ugdh	2	2	380000	0.000241			sp|Q60598|SRC8_MOUSE	Cttn	2	2	420000	0.000792		sp|Q61468|MSLN_MOUSE	Msln	Mesothelin OS=Mus musculus GN=Msln PE=1 SV=1	69.38	2	2	4	4	1	1	670000	1200000	280000	280000	2.39286	4.28571	1
	sp|Q9DBJ1|PGAM1_MOUSE	Pgam1	1	1	290000	0.000403			sp|Q8BG73|SH3L2_MOUSE	Sh3bgrl2	2	2	530000	0.000333			sp|Q9JKX4|AATF_MOUSE	Aatf	2	2	96000	0.000183		sp|Q810D6|GRWD1_MOUSE	Grwd1	Glutamate-rich WD repeat-containing protein 1 OS=Mus musculus GN=Grwd1 PE=1 SV=2	49.19	0	0	2	2	3	5	NF	290000	590000	290000	0	1	2.03448
	sp|Q8CGB3|UACA_MOUSE	Uaca	1	1	73000	0.0001			sp|P35979|RL12_MOUSE	Rpl12	2	2	10000000	0.00636			sp|Q99JX7|NXF1_MOUSE	Nxf1	2	2	91000	0.000173		sp|P68368|TBA4A_MOUSE	Tuba4a	Tubulin alpha-4A chain OS=Mus musculus GN=Tuba4a PE=1 SV=1	49.89	2	2	1	1	3	3	310000	830000	1200000	310000	1	2.67742	3.87097
	sp|Q3TC33|CC127_MOUSE	Ccdc127	1	1	340000	0.000468			sp|P61979|HNRPK_MOUSE	Hnrnpk	2	2	1200000	0.000781			sp|Q9EPL8|IPO7_MOUSE	Ipo7	2	2	240000	0.000456		sp|P21279|GNAQ_MOUSE	Gnaq	Guanine nucleotide-binding protein G(q) subunit alpha OS=Mus musculus GN=Gnaq PE=1 SV=4	42.13	2	2	4	4	0	0	330000	1100000	NF	330000	1	3.33333	0
	sp|Q9JIY2|HAKAI_MOUSE	Cbll1	1	1	270000	0.000366			sp|P11983|TCPA_MOUSE	Tcp1	2	2	340000	0.000213			sp|Q8BP47|SYNC_MOUSE	Nars	2	2	260000	0.000494		sp|P32067|LA_MOUSE	Ssb	Lupus La protein homolog OS=Mus musculus GN=Ssb PE=1 SV=1	47.73	1	1	2	2	3	3	610000	680000	780000	610000	1	1.11475	1.27869
	sp|O08573|LEG9_MOUSE	Lgals9	1	1	60000	8.27e-05			sp|P60766|CDC42_MOUSE	Cdc42	2	2	500000	0.000312			sp|O88329|MYO1A_MOUSE	Myo1a	2	2	2000000	0.0039		sp|Q9WVB0|RBPMS_MOUSE	Rbpms	RNA-binding protein with multiple splicing OS=Mus musculus GN=Rbpms PE=1 SV=2	21.8	0	0	3	3	3	3	NF	890000	390000	390000	0	2.28205	1
	sp|Q80VQ1|LRRC1_MOUSE	Lrrc1	1	1	120000	0.000161			sp|P0C0S6|H2AZ_MOUSE	H2afz	2	2	2000000	0.00124			sp|Q3U9G9|LBR_MOUSE	Lbr	2	2	130000	0.000241		sp|P62835|RAP1A_MOUSE	Rap1a	Ras-related protein Rap-1A OS=Mus musculus GN=Rap1a PE=1 SV=1	20.97	3	3	3	3	0	0	690000	1100000	NF	690000	1	1.5942	0
	sp|P68372|TBB4B_MOUSE	Tubb4b	1	1	430000	0.00059			tr|Q6P5B5|Q6P5B5_MOUSE	Fxr2	2	2	1100000	0.000693			sp|P07356|ANXA2_MOUSE	Anxa2	2	2	220000	0.000425		sp|Q8VI84|NOC3L_MOUSE	Noc3l	Nucleolar complex protein 3 homolog OS=Mus musculus GN=Noc3l PE=2 SV=2	93.15	0	0	2	2	4	4	NF	200000	220000	200000	0	1	1.1
	sp|Q61792|LASP1_MOUSE	Lasp1	1	1	300000	0.000419			sp|Q9DBR1|XRN2_MOUSE	Xrn2	2	2	540000	0.00034			sp|Q9DBR1|XRN2_MOUSE	Xrn2	2	2	270000	0.000518		tr|E0CZD8|E0CZD8_MOUSE	Lmo7	LIM domain only 7 OS=Mus musculus GN=Lmo7 PE=1 SV=1	49.05	0	0	4	6	0	0	NF	24000000	NF	24000000	0	1	0
	tr|A0A0J9YUR2|A0A0J9YUR2_MOUSE	Specc1	1	1	630000	0.000867			sp|Q8VIJ6|SFPQ_MOUSE	Sfpq	2	2	410000	0.000259			sp|O70551|SRPK1_MOUSE	Srpk1	2	2	240000	0.000456		sp|Q8BGS1|E41L5_MOUSE	Epb41l5	Band 4.1-like protein 5 OS=Mus musculus GN=Epb41l5 PE=1 SV=1	81.58	2	2	3	3	0	0	86000	1200000	NF	86000	1	13.9535	0
	sp|Q8BRV5|K1671_MOUSE	Kiaa1671	1	1	84000	0.000115			sp|P0DP27|CALM2_MOUSE	Calm2	2	2	6300000	0.00394			sp|P97461|RS5_MOUSE	Rps5	2	2	520000	0.000996		sp|Q9DBR1|XRN2_MOUSE	Xrn2	5'-3' exoribonuclease 2 OS=Mus musculus GN=Xrn2 PE=1 SV=1	108.62	0	0	2	2	2	2	NF	540000	270000	270000	0	2	1
	sp|P28660|NCKP1_MOUSE	Nckap1	1	1	76000	0.000104			sp|Q8BKS9|PUM3_MOUSE	Pum3	2	2	750000	0.000472			sp|O88342|WDR1_MOUSE	Wdr1	2	2	1100000	0.00201		sp|Q91VC3|IF4A3_MOUSE	Eif4a3	Eukaryotic initiation factor 4A-III OS=Mus musculus GN=Eif4a3 PE=1 SV=3	46.81	0	0	0	0	4	5	NF	NF	1300000	1300000	0	0	1
	sp|O54962|BAF_MOUSE	Banf1	1	1	360000	0.000493			sp|Q501J6|DDX17_MOUSE	Ddx17	2	2	500000	0.000313			sp|Q9D0R8|LSM12_MOUSE	Lsm12	2	2	1500000	0.00294		sp|Q925I1|ATAD3_MOUSE	Atad3	ATPase family AAA domain-containing protein 3 OS=Mus musculus GN=Atad3 PE=1 SV=1	66.7	2	2	2	2	1	1	330000	430000	160000	160000	2.0625	2.6875	1
	tr|F6TFN2|F6TFN2_MOUSE	Lmo7	1	1	64000	8.83e-05			sp|P52293|IMA1_MOUSE	Kpna2	2	2	150000	9.52e-05			sp|Q9CXK8|NIP7_MOUSE	Nip7	2	2	2500000	0.00477		sp|Q05512|MARK2_MOUSE	Mark2	Serine/threonine-protein kinase MARK2 OS=Mus musculus GN=Mark2 PE=1 SV=3	86.25	0	0	2	2	3	3	NF	770000	400000	400000	0	1.925	1
	sp|Q91YE6|IPO9_MOUSE	Ipo9	1	1	27000	3.73e-05			sp|Q64012|RALY_MOUSE	Raly	2	2	550000	0.000344			sp|Q8BHX3|BOREA_MOUSE	Cdca8	2	2	120000	0.000226		sp|Q9JL15|LEG8_MOUSE	Lgals8	Galectin-8 OS=Mus musculus GN=Lgals8 PE=1 SV=1	36.14	2	2	3	3	0	0	360000	1400000	NF	360000	1	3.88889	0
	sp|Q8VDN2|AT1A1_MOUSE	Atp1a1	1	1	120000	0.000162			sp|Q9DBG3|AP2B1_MOUSE	Ap2b1	2	2	160000	0.000103			sp|Q921N6|DDX27_MOUSE	Ddx27	2	2	180000	0.000339		sp|Q9JJ80|RPF2_MOUSE	Rpf2	Ribosome production factor 2 homolog OS=Mus musculus GN=Rpf2 PE=2 SV=2	35.34	0	0	0	0	4	4	NF	NF	460000	460000	0	0	1
	tr|B9EKP5|B9EKP5_MOUSE	Flna	1	1	240000	0.000326			sp|G5E870|TRIPC_MOUSE	Trip12	2	2	170000	0.000106			sp|Q9CYH6|RRS1_MOUSE	Rrs1	2	2	280000	0.000529		tr|Q3UJB0|Q3UJB0_MOUSE	Sf3b2	Putative uncharacterized protein OS=Mus musculus GN=Sf3b2 PE=1 SV=1	98.14	0	0	1	1	3	3	NF	160000	360000	160000	0	1	2.25
	sp|P62843|RS15_MOUSE	Rps15	1	1	53000	7.33e-05			sp|Q3URU2|PEG3_MOUSE	Peg3	2	2	420000	0.000263			sp|Q8R0W0|EPIPL_MOUSE	Eppk1	2	2	160000	0.0003		sp|Q6A068|CDC5L_MOUSE	Cdc5l	Cell division cycle 5-like protein OS=Mus musculus GN=Cdc5l PE=1 SV=2	92.13	0	0	0	0	4	4	NF	NF	390000	390000	0	0	1
	sp|Q9EPK2|XRP2_MOUSE	Rp2	1	1	270000	0.000368			sp|P12382|PFKAL_MOUSE	Pfkl	2	2	400000	0.000253			sp|O70194|EIF3D_MOUSE	Eif3d	2	2	180000	0.000334		sp|Q3UEB3|PUF60_MOUSE	Puf60	Poly(U)-binding-splicing factor PUF60 OS=Mus musculus GN=Puf60 PE=1 SV=2	60.21	0	0	0	0	4	4	NF	NF	460000	460000	0	0	1
	sp|P67984|RL22_MOUSE	Rpl22	1	1	680000	0.000939			sp|P84084|ARF5_MOUSE	Arf5	2	2	520000	0.000328			sp|P67984|RL22_MOUSE	Rpl22	2	2	3700000	0.00708		sp|Q6P9R1|DDX51_MOUSE	Ddx51	ATP-dependent RNA helicase DDX51 OS=Mus musculus GN=Ddx51 PE=1 SV=1	70.32	0	0	0	0	4	4	NF	NF	690000	690000	0	0	1
	sp|P62827|RAN_MOUSE	Ran	1	1	61000	8.45e-05			sp|P67984|RL22_MOUSE	Rpl22	2	2	11000000	0.00669			sp|Q3UPF5|ZCCHV_MOUSE	Zc3hav1	2	2	350000	0.000675		sp|Q8CGC7|SYEP_MOUSE	Eprs	Bifunctional glutamate/proline--tRNA ligase OS=Mus musculus GN=Eprs PE=1 SV=4	169.97	0	0	0	0	4	4	NF	NF	15000000	15000000	0	0	1
	sp|O08688|CAN5_MOUSE	Capn5	1	1	51000	7.06e-05			sp|Q08288|LYAR_MOUSE	Lyar	2	2	110000	7.21e-05			sp|Q9QX47|SON_MOUSE	Son	2	2	310000	0.000599		sp|Q00PI9|HNRL2_MOUSE	Hnrnpul2	Heterogeneous nuclear ribonucleoprotein U-like protein 2 OS=Mus musculus GN=Hnrnpul2 PE=1 SV=2	84.89	0	0	0	0	3	3	NF	NF	490000	490000	0	0	1
	sp|Q9EQH3|VPS35_MOUSE	Vps35	1	1	80000	0.00011			sp|P61226|RAP2B_MOUSE	Rap2b	2	2	270000	0.000168			sp|O35682|MYADM_MOUSE	Myadm	2	2	180000	0.000339		sp|F8VPU2|FARP1_MOUSE	Farp1	FERM, RhoGEF and pleckstrin domain-containing protein 1 OS=Mus musculus GN=Farp1 PE=1 SV=1	118.8	4	4	0	0	0	0	850000	NF	NF	850000	1	0	0
	sp|P61963|DCAF7_MOUSE	Dcaf7	1	1	150000	0.000201			sp|O54724|PTRF_MOUSE	Ptrf	2	2	580000	0.000364			sp|Q9D0I9|SYRC_MOUSE	Rars	2	2	240000	0.000459		sp|Q9JLQ0|CD2AP_MOUSE	Cd2ap	CD2-associated protein OS=Mus musculus GN=Cd2ap PE=1 SV=3	70.41	3	3	1	1	0	0	240000	250000	NF	240000	1	1.04167	0
	sp|Q922B9|SSFA2_MOUSE	Ssfa2	1	1	110000	0.000148			sp|Q922M3|BACD3_MOUSE	Kctd10	2	2	150000	9.21e-05			sp|P15331|PERI_MOUSE	Prph	2	2	1500000	0.00279		sp|Q91W50|CSDE1_MOUSE	Csde1	Cold shock domain-containing protein E1 OS=Mus musculus GN=Csde1 PE=1 SV=1	88.73	0	0	0	0	3	3	NF	NF	410000	410000	0	0	1
	sp|Q9ET43|CLD12_MOUSE	Cldn12	1	1	58000	8.05e-05			sp|Q6ZWU9|RS27_MOUSE	Rps27	2	2	4300000	0.0027			sp|Q9D6F9|TBB4A_MOUSE	Tubb4a	2	2	4700000	0.00885		sp|P16110|LEG3_MOUSE	Lgals3	Galectin-3 OS=Mus musculus GN=Lgals3 PE=1 SV=3	27.5	4	4	0	0	0	0	940000	NF	NF	940000	1	0	0
	sp|P08113|ENPL_MOUSE	Hsp90b1	1	1	350000	0.000479			sp|Q810D6|GRWD1_MOUSE	Grwd1	2	2	290000	0.000179			sp|O70475|UGDH_MOUSE	Ugdh	2	2	110000	0.000214		sp|Q8R4U7|LUZP1_MOUSE	Luzp1	Leucine zipper protein 1 OS=Mus musculus GN=Luzp1 PE=1 SV=2	119.24	0	0	4	4	0	0	NF	1100000	NF	1100000	0	1	0
	sp|P99027|RLA2_MOUSE	Rplp2	1	1	230000	0.000319			sp|Q05512|MARK2_MOUSE	Mark2	2	2	770000	0.000485			tr|Q3TA75|Q3TA75_MOUSE	Fxr2	2	2	410000	0.000781		tr|A0A0G2JEP4|A0A0G2JEP4_MOUSE	Lrrfip2	Leucine-rich repeat flightless-interacting protein 2 OS=Mus musculus GN=Lrrfip2 PE=1 SV=1	48.38	1	8	2	5	1	3	660000	1700000	140000	140000	4.71429	12.1429	1
	sp|Q62418|DBNL_MOUSE	Dbnl	1	1	61000	8.34e-05			sp|Q3UIL6|PKHA7_MOUSE	Plekha7	2	2	440000	0.000275			sp|Q8BFR5|EFTU_MOUSE	Tufm	2	2	220000	0.000428		sp|Q8BFZ3|ACTBL_MOUSE	Actbl2	Beta-actin-like protein 2 OS=Mus musculus GN=Actbl2 PE=1 SV=1	41.98	0	0	2	4	3	7	NF	3400000	32000000	3400000	0	1	9.41176
	sp|Q3TDQ1|STT3B_MOUSE	Stt3b	1	1	200000	0.000271			sp|P28656|NP1L1_MOUSE	Nap1l1	2	2	690000	0.000434			sp|Q9Z2Q2|KNOP1_MOUSE	Knop1	2	2	220000	0.000416		sp|Q9CR57|RL14_MOUSE	Rpl14	60S ribosomal protein L14 OS=Mus musculus GN=Rpl14 PE=1 SV=3	23.55	2	2	3	3	2	4	1400000	16000000	20000000	1400000	1	11.4286	14.2857
	IgG1_bovine		1	1	360000	0.000496			sp|Q9QZD8|DIC_MOUSE	Slc25a10	2	2	250000	0.000157			tr|Q8K205|Q8K205_MOUSE	Pop1	2	2	210000	0.000402		sp|P51881|ADT2_MOUSE	Slc25a5	ADP/ATP translocase 2 OS=Mus musculus GN=Slc25a5 PE=1 SV=3	32.91	3	3	3	3	3	3	2100000	12000000	3600000	2100000	1	5.71429	1.71429
	tr|B9EKJ1|B9EKJ1_MOUSE	Sptan1	1	1	640000	0.00088			sp|Q9QUJ7|ACSL4_MOUSE	Acsl4	2	2	460000	0.000291			sp|Q91W39|NCOA5_MOUSE	Ncoa5	2	2	160000	0.000303		sp|P68433|H31_MOUSE	Hist1h3a	Histone H3.1 OS=Mus musculus GN=Hist1h3a PE=1 SV=2	15.39	0	0	0	0	3	9	NF	NF	15000000	15000000	0	0	1
	sp|Q99KG5|LSR_MOUSE	Lsr	1	1	140000	0.000189			sp|Q6GSS7|H2A2A_MOUSE	Hist2h2aa1	2	2	1500000	0.000945			sp|Q99KP6|PRP19_MOUSE	Prpf19	2	2	940000	0.00179		sp|O88329|MYO1A_MOUSE	Myo1a	Unconventional myosin-Ia OS=Mus musculus GN=Myo1a PE=2 SV=2	118.62	3	3	3	3	2	2	2200000	11000000	2000000	2000000	1.1	5.5	1
	sp|Q8VI59|PCX3_MOUSE	Pcnx3	1	1	150000	0.000204			sp|P31001|DESM_MOUSE	Des	2	2	5500000	0.00342			sp|Q920Q6|MSI2H_MOUSE	Msi2	2	2	270000	0.000506		sp|P60867|RS20_MOUSE	Rps20	40S ribosomal protein S20 OS=Mus musculus GN=Rps20 PE=1 SV=1	13.36	2	2	3	3	3	3	550000	3400000	1600000	550000	1	6.18182	2.90909
	sp|P62821|RAB1A_MOUSE	Rab1A	1	1	470000	0.000643			sp|Q8C854|MYEF2_MOUSE	Myef2	2	2	1600000	0.00101			sp|Q640M1|UT14A_MOUSE	Utp14a	2	2	81000	0.000153		sp|P35979|RL12_MOUSE	Rpl12	60S ribosomal protein L12 OS=Mus musculus GN=Rpl12 PE=1 SV=2	17.79	2	2	2	2	3	3	1600000	10000000	9900000	1600000	1	6.25	6.1875
	tr|P70355|P70355_MOUSE	Mela	1	1	160000	0.000216			sp|P27601|GNA13_MOUSE	Gna13	2	2	250000	0.000157			sp|P84084|ARF5_MOUSE	Arf5	2	2	200000	0.000384		tr|O89054|O89054_MOUSE	Actb	Cytoskeletal beta-actin (Fragment) OS=Mus musculus GN=Actb PE=2 SV=1	15.2	2	2	2	3	1	1	550000	1300000	190000	190000	2.89474	6.84211	1
	tr|B2RY19|B2RY19_MOUSE	Cgnl1	1	1	340000	0.000473			sp|Q99PV0|PRP8_MOUSE	Prpf8	2	2	160000	0.000101			sp|Q9D0I8|MRT4_MOUSE	Mrto4	2	2	300000	0.000563		sp|P10922|H10_MOUSE	H1f0	Histone H1.0 OS=Mus musculus GN=H1f0 PE=2 SV=4	20.85	0	0	3	3	3	4	NF	3200000	2800000	2800000	0	1.14286	1
	sp|Q9EQK5|MVP_MOUSE	Mvp	1	1	39000	5.43e-05			sp|Q8R5K4|NOL6_MOUSE	Nol6	2	2	250000	0.000157			sp|P43275|H11_MOUSE	Hist1h1a	2	2	680000	0.00129		sp|Q61753|SERA_MOUSE	Phgdh	D-3-phosphoglycerate dehydrogenase OS=Mus musculus GN=Phgdh PE=1 SV=3	56.55	2	2	3	3	2	2	540000	1400000	370000	370000	1.45946	3.78378	1
	sp|Q8VDY4|EFCB7_MOUSE	Efcab7	1	1	170000	0.000233			sp|P11370|ENV2_MOUSE	Fv4	2	2	1800000	0.0011			sp|P28656|NP1L1_MOUSE	Nap1l1	2	2	880000	0.00168		sp|P15331|PERI_MOUSE	Prph	Peripherin OS=Mus musculus GN=Prph PE=1 SV=2	54.23	2	2	3	4	2	2	1600000	9200000	1500000	1500000	1.06667	6.13333	1
	sp|Q91VI7|RINI_MOUSE	Rnh1	1	1	19000	2.59e-05			sp|P07356|ANXA2_MOUSE	Anxa2	2	2	540000	0.000339			sp|Q9JM76|ARPC3_MOUSE	Arpc3	2	2	420000	0.000798		sp|P29391|FRIL1_MOUSE	Ftl1	Ferritin light chain 1 OS=Mus musculus GN=Ftl1 PE=1 SV=2	20.79	3	4	2	3	0	0	500000	690000	NF	500000	1	1.38	0
	sp|P35456|UPAR_MOUSE	Plaur	1	1	190000	0.00026			sp|Q99K51|PLST_MOUSE	Pls3	2	2	430000	0.00027			sp|Q91YU6|LZTS2_MOUSE	Lzts2	2	2	200000	0.000386		sp|Q8K301|DDX52_MOUSE	Ddx52	Probable ATP-dependent RNA helicase DDX52 OS=Mus musculus GN=Ddx52 PE=2 SV=2	67.43	0	0	3	3	3	3	NF	300000	370000	300000	0	1	1.23333
	sp|P10630|IF4A2_MOUSE	Eif4a2	1	1	340000	0.000464			sp|Q9CPW4|ARPC5_MOUSE	Arpc5	2	2	2100000	0.00131			sp|Q6ZWU9|RS27_MOUSE	Rps27	2	2	1900000	0.00357		sp|P99027|RLA2_MOUSE	Rplp2	60S acidic ribosomal protein P2 OS=Mus musculus GN=Rplp2 PE=1 SV=3	11.64	1	1	2	2	3	3	230000	1300000	930000	230000	1	5.65217	4.04348
	sp|O09106|HDAC1_MOUSE	Hdac1	1	1	130000	0.000175			sp|P25911|LYN_MOUSE	Lyn	2	2	560000	0.00035			sp|Q68FD5|CLH1_MOUSE	Cltc	2	2	160000	0.000309		sp|O08583|THOC4_MOUSE	Alyref	THO complex subunit 4 OS=Mus musculus GN=Alyref PE=1 SV=3	26.92	0	0	2	2	3	3	NF	920000	1000000	920000	0	1	1.08696
	sp|P07901|HS90A_MOUSE	Hsp90aa1	1	1	270000	0.000375			sp|Q9DBJ1|PGAM1_MOUSE	Pgam1	2	2	590000	0.000373			sp|Q6R0H7|GNAS1_MOUSE	Gnas	2	2	360000	0.00068		sp|P07356|ANXA2_MOUSE	Anxa2	Annexin A2 OS=Mus musculus GN=Anxa2 PE=1 SV=2	38.65	1	1	2	2	2	2	120000	540000	220000	120000	1	4.5	1.83333
	sp|Q9QUR6|PPCE_MOUSE	Prep	1	1	120000	0.000158			sp|P49945|FRIL2_MOUSE	Ftl2	2	2	1200000	0.000761			sp|P43274|H14_MOUSE	Hist1h1e	2	2	6500000	0.0123		sp|P28656|NP1L1_MOUSE	Nap1l1	Nucleosome assembly protein 1-like 1 OS=Mus musculus GN=Nap1l1 PE=1 SV=2	45.32	1	1	2	2	2	2	160000	690000	880000	160000	1	4.3125	5.5
	tr|Q8BFR9|Q8BFR9_MOUSE	Mela	1	1	660000	0.000911			sp|Q04750|TOP1_MOUSE	Top1	2	2	880000	0.000549			sp|Q9Z0N2|IF2H_MOUSE	Eif2s3y	2	2	270000	0.000523		sp|Q64337|SQSTM_MOUSE	Sqstm1	Sequestosome-1 OS=Mus musculus GN=Sqstm1 PE=1 SV=1	48.13	1	1	0	0	2	3	300000	NF	490000	300000	1	0	1.63333
	sp|P63001|RAC1_MOUSE	Rac1	1	1	150000	0.000206			sp|Q3V0K9|PLSI_MOUSE	Pls1	2	2	580000	0.000362			sp|P70168|IMB1_MOUSE	Kpnb1	2	2	98000	0.000187		sp|G5E870|TRIPC_MOUSE	Trip12	E3 ubiquitin-protein ligase TRIP12 OS=Mus musculus GN=Trip12 PE=1 SV=1	223.99	0	0	2	2	3	3	NF	170000	110000	110000	0	1.54545	1
	sp|Q9Z2U0|PSA7_MOUSE	Psma7	1	1	73000	0.0001			sp|Q9D0I8|MRT4_MOUSE	Mrto4	2	2	500000	0.000315			sp|P31001|DESM_MOUSE	Des	2	2	1500000	0.00276		sp|Q3UYV9|NCBP1_MOUSE	Ncbp1	Nuclear cap-binding protein subunit 1 OS=Mus musculus GN=Ncbp1 PE=1 SV=2	91.87	0	0	2	3	3	3	NF	840000	650000	650000	0	1.29231	1
	sp|P80318|TCPG_MOUSE	Cct3	1	1	110000	0.000145			sp|P46935|NEDD4_MOUSE	Nedd4	2	2	280000	0.000173			sp|Q9CWX9|DDX47_MOUSE	Ddx47	2	2	280000	0.000539		sp|O70456|1433S_MOUSE	Sfn	14-3-3 protein sigma OS=Mus musculus GN=Sfn PE=1 SV=2	27.69	2	3	2	3	0	0	960000	570000	NF	570000	1.68421	1	0
	sp|Q91Z49|UIF_MOUSE	Fyttd1	1	1	170000	0.000231			sp|Q9D1C9|RRP7A_MOUSE	Rrp7a	2	2	690000	0.000433			sp|Q6NZQ2|DDX31_MOUSE	Ddx31	2	2	180000	0.000336		sp|P11370|ENV2_MOUSE	Fv4	Retrovirus-related Env polyprotein from Fv-4 locus OS=Mus musculus GN=Fv4 PE=1 SV=2	74.41	3	3	2	2	0	0	1400000	1800000	NF	1400000	1	1.28571	0
	sp|Q61024|ASNS_MOUSE	Asns	1	1	42000	5.74e-05			sp|Q8VDY4|EFCB7_MOUSE	Efcab7	2	2	1500000	0.000921			sp|Q99KD5|UN45A_MOUSE	Unc45a	2	2	190000	0.000363		sp|Q8VHX6|FLNC_MOUSE	Flnc	Filamin-C OS=Mus musculus GN=Flnc PE=1 SV=3	290.94	2	2	1	1	0	0	310000	280000	NF	280000	1.10714	1	0
	sp|Q7TMK9|HNRPQ_MOUSE	Syncrip	1	1	93000	0.000128			sp|Q922P9|GLYR1_MOUSE	Glyr1	2	2	170000	0.000106			sp|Q9D0R4|DDX56_MOUSE	Ddx56	2	2	190000	0.000364		sp|Q9D898|ARP5L_MOUSE	Arpc5l	Actin-related protein 2/3 complex subunit 5-like protein OS=Mus musculus GN=Arpc5l PE=1 SV=1	16.97	0	0	1	1	1	2	NF	750000	420000	420000	0	1.78571	1
	sp|Q9CQW5|LEG2_MOUSE	Lgals2	1	1	400000	0.000548			sp|P80318|TCPG_MOUSE	Cct3	2	2	410000	0.000256			sp|Q5SXY1|CYTSB_MOUSE	Specc1	2	2	180000	0.000346		sp|O08688|CAN5_MOUSE	Capn5	Calpain-5 OS=Mus musculus GN=Capn5 PE=1 SV=1	72.91	1	1	3	3	1	1	51000	1000000	19000	19000	2.68421	52.6316	1
	sp|P45376|ALDR_MOUSE	Akr1b1	1	1	130000	0.000172			sp|P62852|RS25_MOUSE	Rps25	2	2	5800000	0.00365			sp|Q6ZPF4|FMNL3_MOUSE	Fmnl3	2	2	200000	0.000373		sp|Q8R0W0|EPIPL_MOUSE	Eppk1	Epiplakin OS=Mus musculus GN=Eppk1 PE=1 SV=2	724.22	2	2	1	1	2	2	830000	420000	160000	160000	5.1875	2.625	1
	sp|Q99N93|RM16_MOUSE	Mrpl16	1	1	72000	9.88e-05			sp|Q9EPL8|IPO7_MOUSE	Ipo7	2	2	290000	0.000183			tr|A0A140T8K6|A0A140T8K6_MOUSE	Rpl36-ps3	2	2	740000	0.00141		sp|Q9QUJ7|ACSL4_MOUSE	Acsl4	Long-chain-fatty-acid--CoA ligase 4 OS=Mus musculus GN=Acsl4 PE=1 SV=2	79.03	3	3	2	2	0	0	480000	460000	NF	460000	1.04348	1	0
	sp|Q5PR73|DIRA2_MOUSE	Diras2	1	1	1100000	0.00153			sp|P57776|EF1D_MOUSE	Eef1d	2	2	380000	0.000235			tr|Q8C2B1|Q8C2B1_MOUSE	BC094435	2	2	140000	0.000267		sp|Q8BG81|PDIP3_MOUSE	Poldip3	Polymerase delta-interacting protein 3 OS=Mus musculus GN=Poldip3 PE=1 SV=1	46.1	2	2	0	0	3	3	160000	NF	370000	160000	1	0	2.3125
	sp|Q9JHS4|CLPX_MOUSE	Clpx	1	1	180000	0.000242			sp|P63001|RAC1_MOUSE	Rac1	2	2	2100000	0.0013			sp|Q61033|LAP2A_MOUSE	Tmpo	2	2	210000	0.000402		sp|Q04750|TOP1_MOUSE	Top1	DNA topoisomerase 1 OS=Mus musculus GN=Top1 PE=1 SV=2	90.82	0	0	2	2	3	3	NF	880000	1200000	880000	0	1	1.36364
	sp|P59242|CING_MOUSE	Cgn	1	1	46000	6.38e-05			sp|Q8VI84|NOC3L_MOUSE	Noc3l	2	2	200000	0.000125			sp|Q91YU8|SSF1_MOUSE	Ppan	2	2	310000	0.00059		sp|Q3TEA8|HP1B3_MOUSE	Hp1bp3	Heterochromatin protein 1-binding protein 3 OS=Mus musculus GN=Hp1bp3 PE=1 SV=1	60.83	0	0	1	1	3	3	NF	350000	400000	350000	0	1	1.14286
	sp|Q8C3M9|CB080_MOUSE		1	1	220000	0.000309			sp|E9PVA8|GCN1_MOUSE	Gcn1	2	2	280000	0.000173			sp|B2RSH2|GNAI1_MOUSE	Gnai1	2	2	720000	0.00138		tr|Q792Z1|Q792Z1_MOUSE	Try10	MCG140784 OS=Mus musculus GN=Try10 PE=1 SV=1	26.2	3	3	0	0	2	2	760000	NF	480000	480000	1.58333	0	1
	sp|P42932|TCPQ_MOUSE	Cct8	1	1	120000	0.000169			sp|P47915|RL29_MOUSE	Rpl29	2	2	3400000	0.00212			sp|Q6PGG6|GNL3L_MOUSE	Gnl3l	2	2	150000	0.000284		sp|Q8BMS1|ECHA_MOUSE	Hadha	Trifunctional enzyme subunit alpha, mitochondrial OS=Mus musculus GN=Hadha PE=1 SV=1	82.62	0	0	2	2	2	2	NF	190000	110000	110000	0	1.72727	1
	sp|P62862|RS30_MOUSE	Fau	1	1	830000	0.00114			sp|P62259|1433E_MOUSE	Ywhae	2	2	680000	0.000425			sp|P62320|SMD3_MOUSE	Snrpd3	2	2	280000	0.000525		sp|O08810|U5S1_MOUSE	Eftud2	116 kDa U5 small nuclear ribonucleoprotein component OS=Mus musculus GN=Eftud2 PE=1 SV=1	109.29	0	0	1	1	3	3	NF	60000	180000	60000	0	1	3
	sp|Q9R112|SQOR_MOUSE	Sqor	1	1	110000	0.000146			sp|Q8CI43|MYL6B_MOUSE	Myl6b	1	5	600000000	0.37			sp|Q9D8M4|RL7L_MOUSE	Rpl7l1	2	2	260000	0.000502		sp|Q9QZQ1|AFAD_MOUSE	Afdn	Afadin OS=Mus musculus GN=Afdn PE=1 SV=3	206.37	3	3	1	1	0	0	250000	150000	NF	150000	1.66667	1	0
	sp|P62274|RS29_MOUSE	Rps29	1	1	500000	0.000694			sp|P01629|KV2A4_MOUSE		1	5	1100000000	0.67			sp|Q8R3C6|RBM19_MOUSE	Rbm19	2	2	92000	0.000175		sp|P53569|CEBPZ_MOUSE	Cebpz	CCAAT/enhancer-binding protein zeta OS=Mus musculus GN=Cebpz PE=1 SV=2	120.19	0	0	1	1	3	3	NF	73000	250000	73000	0	1	3.42466
	sp|Q61411|RASH_MOUSE	Hras	1	1	210000	0.000287			tr|K7TDP0|K7TDP0_MOUSE		1	4	5900000	0.00368			tr|Q792Z1|Q792Z1_MOUSE	Try10	2	2	480000	0.000907		sp|Q3URU2|PEG3_MOUSE	Peg3	Paternally-expressed gene 3 protein OS=Mus musculus GN=Peg3 PE=1 SV=1	178.82	0	0	2	2	0	0	NF	420000	NF	420000	0	1	0
	tr|Q3U804|Q3U804_MOUSE	Actb	1	1	120000	0.000167			sp|P61514|RL37A_MOUSE	Rpl37a	1	2	5500000	0.00346			sp|Q641P0|ARP3B_MOUSE	Actr3b	2	2	430000	0.000827		sp|Q9EPL8|IPO7_MOUSE	Ipo7	Importin-7 OS=Mus musculus GN=Ipo7 PE=1 SV=2	119.41	0	0	2	2	2	2	NF	290000	240000	240000	0	1.20833	1
	sp|Q80TH2|ERBIN_MOUSE	Erbin	1	1	45000	6.2e-05			sp|Q3U1G5|I20L2_MOUSE	Isg20l2	1	2	190000	0.000119			sp|Q99MN1|SYK_MOUSE	Kars	2	2	120000	0.000225		sp|Q6ZWX6|IF2A_MOUSE	Eif2s1	Eukaryotic translation initiation factor 2 subunit 1 OS=Mus musculus GN=Eif2s1 PE=1 SV=3	36.09	0	0	0	0	3	3	NF	NF	280000	280000	0	0	1
	sp|Q8CIE6|COPA_MOUSE	Copa	1	1	170000	0.000239			sp|P70698|PYRG1_MOUSE	Ctps1	1	1	75000	4.73e-05			sp|Q91VM5|RMXL1_MOUSE	Rbmxl1	2	2	490000	0.000937		sp|Q3V0K9|PLSI_MOUSE	Pls1	Plastin-1 OS=Mus musculus GN=Pls1 PE=1 SV=1	70.36	2	2	2	2	0	0	250000	580000	NF	250000	1	2.32	0
	sp|P62852|RS25_MOUSE	Rps25	1	1	970000	0.00134			sp|Q9DCW2|PLS2_MOUSE	Plscr2	1	1	560000	0.000352			sp|Q9CY66|GAR1_MOUSE	Gar1	2	2	380000	0.000717		sp|Q9D0I8|MRT4_MOUSE	Mrto4	mRNA turnover protein 4 homolog OS=Mus musculus GN=Mrto4 PE=1 SV=1	27.53	0	0	2	2	2	2	NF	500000	300000	300000	0	1.66667	1
	sp|Q8R3K3|PTCD2_MOUSE	Ptcd2	1	1	140000	0.000197			tr|E9Q3Z5|E9Q3Z5_MOUSE	Svil	1	1	630000	0.000396			sp|Q9JHI7|EXOS9_MOUSE	Exosc9	2	2	210000	0.000403		sp|Q8K019|BCLF1_MOUSE	Bclaf1	Bcl-2-associated transcription factor 1 OS=Mus musculus GN=Bclaf1 PE=1 SV=2	105.94	0	0	0	0	3	3	NF	NF	360000	360000	0	0	1
	sp|P61965|WDR5_MOUSE	Wdr5	1	1	140000	0.000197			sp|P17879|HS71B_MOUSE	Hspa1b	1	1	850000	0.000531			sp|P47964|RL36_MOUSE	Rpl36	2	2	620000	0.00119		sp|Q9D903|EBP2_MOUSE	Ebna1bp2	Probable rRNA-processing protein EBP2 OS=Mus musculus GN=Ebna1bp2 PE=2 SV=1	34.68	0	0	0	0	3	3	NF	NF	490000	490000	0	0	1
	sp|P46660|AINX_MOUSE	Ina	1	1	1000000	0.0014			sp|Q9QZQ1|AFAD_MOUSE	Afdn	1	1	150000	9.65e-05			sp|Q99K43|PRC1_MOUSE	Prc1	2	2	290000	0.000543		sp|Q9Z1Z2|STRAP_MOUSE	Strap	Serine-threonine kinase receptor-associated protein OS=Mus musculus GN=Strap PE=1 SV=2	38.42	0	0	0	0	3	3	NF	NF	270000	270000	0	0	1
	tr|Q9ES61|Q9ES61_MOUSE	Ms4a4b	1	1	35000	4.78e-05			sp|P97461|RS5_MOUSE	Rps5	1	1	440000	0.000276			sp|P01629|KV2A4_MOUSE		1	4	460000000	0.87		sp|P58252|EF2_MOUSE	Eef2	Elongation factor 2 OS=Mus musculus GN=Eef2 PE=1 SV=2	95.25	0	0	3	3	0	0	NF	320000	NF	320000	0	1	0
	sp|P97326|CADH6_MOUSE	Cdh6	1	1	68000	9.37e-05			sp|Q62159|RHOC_MOUSE	Rhoc	1	1	120000	7.77e-05			tr|A0A0G2JEP4|A0A0G2JEP4_MOUSE	Lrrfip2	1	3	140000	0.000271		sp|Q99LH1|NOG2_MOUSE	Gnl2	Nucleolar GTP-binding protein 2 OS=Mus musculus GN=Gnl2 PE=1 SV=2	83.29	0	0	0	0	3	3	NF	NF	350000	350000	0	0	1
	sp|P42580|NKX12_MOUSE	Nkx1-2	1	1	260000	0.000359			tr|A0A0J9YTU3|A0A0J9YTU3_MOUSE	Specc1	1	1	550000	0.000347			tr|Q68G78|Q68G78_MOUSE	Ybx3	1	2	350000	0.000673		sp|A2A863|ITB4_MOUSE	Itgb4	Integrin beta-4 OS=Mus musculus GN=Itgb4 PE=1 SV=1	201.52	2	2	1	1	0	0	160000	130000	NF	130000	1.23077	1	0
	sp|P60843|IF4A1_MOUSE	Eif4a1	1	1	130000	0.000172			sp|Q9JKB3|YBOX3_MOUSE	Ybx3	1	1	460000	0.00029			sp|Q9D898|ARP5L_MOUSE	Arpc5l	1	2	420000	0.000808		sp|P35550|FBRL_MOUSE	Fbl	rRNA 2'-O-methyltransferase fibrillarin OS=Mus musculus GN=Fbl PE=1 SV=2	34.29	0	0	0	0	3	3	NF	NF	1600000	1600000	0	0	1
	sp|Q6P1B1|XPP1_MOUSE	Xpnpep1	1	1	49000	6.71e-05			sp|Q3TJ91|L2GL2_MOUSE	Llgl2	1	1	97000	6.1e-05			sp|O55143|AT2A2_MOUSE	Atp2a2	1	2	35000	6.59e-05		sp|Q8R0X7|SGPL1_MOUSE	Sgpl1	Sphingosine-1-phosphate lyase 1 OS=Mus musculus GN=Sgpl1 PE=1 SV=1	63.64	0	0	0	0	3	3	NF	NF	340000	340000	0	0	1
	sp|P53657|KPYR_MOUSE	Pklr	1	1	200000	0.000277			sp|P48036|ANXA5_MOUSE	Anxa5	1	1	130000	8.26e-05			sp|P61514|RL37A_MOUSE	Rpl37a	1	2	2200000	0.00411		tr|A0A0G2JG52|A0A0G2JG52_MOUSE	Aim1	Absent in melanoma 1 OS=Mus musculus GN=Aim1 PE=1 SV=1	223.31	0	0	3	3	0	0	NF	480000	NF	480000	0	1	0
	sp|Q8CFI0|NED4L_MOUSE	Nedd4l	1	1	90000	0.000124			tr|E3VVQ8|E3VVQ8_MOUSE	Svil	1	1	310000	0.000193			sp|Q99MQ1|BICC1_MOUSE	Bicc1	1	2	37000	7.12e-05		sp|Q9DCA5|BRX1_MOUSE	Brix1	Ribosome biogenesis protein BRX1 homolog OS=Mus musculus GN=Brix1 PE=1 SV=3	41.21	0	0	0	0	3	3	NF	NF	350000	350000	0	0	1
	sp|Q9JMC8|E41LB_MOUSE	Epb41l4b	1	1	74000	0.000102			tr|Q3UJB0|Q3UJB0_MOUSE	Sf3b2	1	1	160000	9.79e-05			tr|Q5R3X4|Q5R3X4_MOUSE		1	2	240000	0.00045		sp|Q9D0I9|SYRC_MOUSE	Rars	Arginine--tRNA ligase, cytoplasmic OS=Mus musculus GN=Rars PE=1 SV=2	75.63	0	0	1	1	2	2	NF	180000	240000	180000	0	1	1.33333
	sp|Q9WU65|GLPK2_MOUSE	Gk2	1	1	1500000	0.00212			sp|Q9R0P5|DEST_MOUSE	Dstn	1	1	150000	9.67e-05			tr|B2RQA7|B2RQA7_MOUSE	Ncapg	1	2	81000	0.000154		sp|P62331|ARF6_MOUSE	Arf6	ADP-ribosylation factor 6 OS=Mus musculus GN=Arf6 PE=1 SV=2	20.07	3	3	0	0	0	0	450000	NF	NF	450000	1	0	0
	sp|Q8BG67|EFR3A_MOUSE	Efr3a	1	1	200000	0.000279			sp|Q9QYJ0|DNJA2_MOUSE	Dnaja2	1	1	74000	4.64e-05			sp|Q9CYL5|GAPR1_MOUSE	Glipr2	1	2	120000	0.000223		sp|Q6NZJ6|IF4G1_MOUSE	Eif4g1	Eukaryotic translation initiation factor 4 gamma 1 OS=Mus musculus GN=Eif4g1 PE=1 SV=1	175.97	0	0	0	0	3	3	NF	NF	200000	200000	0	0	1
	sp|P70168|IMB1_MOUSE	Kpnb1	1	1	140000	0.000194			tr|Q3TZN6|Q3TZN6_MOUSE	Sptbn1	1	1	2000000	0.00127			sp|Q3U1G5|I20L2_MOUSE	Isg20l2	1	2	71000	0.000135		tr|Q5SWZ5|Q5SWZ5_MOUSE	Mprip	Myosin phosphatase Rho-interacting protein OS=Mus musculus GN=Mprip PE=1 SV=1	257.13	0	0	3	3	0	0	NF	970000	NF	970000	0	1	0
	sp|P48455|PP2BC_MOUSE	Ppp3cc	1	1	91000	0.000125			sp|Q9JJY3|NSMA2_MOUSE	Smpd3	1	1	200000	0.000128			tr|B7ZN04|B7ZN04_MOUSE	Gemin5	1	2	28000	5.28e-05		sp|Q62318|TIF1B_MOUSE	Trim28	Transcription intermediary factor 1-beta OS=Mus musculus GN=Trim28 PE=1 SV=3	88.79	0	0	0	0	3	3	NF	NF	29000000	29000000	0	0	1
	sp|Q8R4H9|ZNT5_MOUSE	Slc30a5	1	1	67000	9.16e-05			sp|Q8CGB3|UACA_MOUSE	Uaca	1	1	220000	0.000141			tr|Q5FWB6|Q5FWB6_MOUSE	Rplp0	1	1	560000	0.00107		sp|O70318|E41L2_MOUSE	Epb41l2	Band 4.1-like protein 2 OS=Mus musculus GN=Epb41l2 PE=1 SV=2	109.87	3	3	0	0	0	0	320000	NF	NF	320000	1	0	0
	sp|B2RQC6|PYR1_MOUSE	Cad	1	1	44000	6.01e-05			sp|Q8K4L0|DDX54_MOUSE	Ddx54	1	1	35000	2.18e-05			sp|Q9DBG6|RPN2_MOUSE	Rpn2	1	1	43000	8.14e-05		sp|Q61033|LAP2A_MOUSE	Tmpo	Lamina-associated polypeptide 2, isoforms alpha/zeta OS=Mus musculus GN=Tmpo PE=1 SV=4	75.12	0	0	1	1	2	2	NF	330000	210000	210000	0	1.57143	1
	sp|Q8R089|FBRS_MOUSE	Fbrs	1	1	130000	0.000174			tr|G4V4Z1|G4V4Z1_MOUSE	gag-pro-pol	1	1	400000	0.000253			sp|Q9JKB3|YBOX3_MOUSE	Ybx3	1	1	450000	0.000851		sp|Q99K43|PRC1_MOUSE	Prc1	Protein regulator of cytokinesis 1 OS=Mus musculus GN=Prc1 PE=1 SV=2	70.25	0	0	1	1	2	2	NF	170000	290000	170000	0	1	1.70588
	sp|Q3TY86|AIFM3_MOUSE	Aifm3	1	1	180000	0.000253			tr|F6TFN2|F6TFN2_MOUSE	Lmo7	1	1	1700000	0.00105			sp|Q8C0C7|SYFA_MOUSE	Farsa	1	1	80000	0.000152		sp|Q8CI43|MYL6B_MOUSE	Myl6b	Myosin light chain 6B OS=Mus musculus GN=Myl6b PE=1 SV=1	22.73	1	7	1	5	2	4	470000000	600000000	56000000	56000000	8.39286	10.7143	1
	sp|O55142|RL35A_MOUSE	Rpl35a	1	1	630000	0.000864			sp|Q6P5B0|RRP12_MOUSE	Rrp12	1	1	23000	1.47e-05			sp|Q9DC69|NDUA9_MOUSE	Ndufa9	1	1	18000	3.49e-05		sp|P62855|RS26_MOUSE	Rps26	40S ribosomal protein S26 OS=Mus musculus GN=Rps26 PE=1 SV=3	13.01	2	2	2	2	2	3	1000000	7700000	4800000	1000000	1	7.7	4.8
	sp|O70250|PGAM2_MOUSE	Pgam2	1	1	78000	0.000108			sp|Q6DIA2|EX3L4_MOUSE	Exoc3l4	1	1	200000	0.000123			sp|Q91Z49|UIF_MOUSE	Fyttd1	1	1	43000	8.15e-05		sp|Q9CXW4|RL11_MOUSE	Rpl11	60S ribosomal protein L11 OS=Mus musculus GN=Rpl11 PE=1 SV=4	20.24	2	2	1	1	2	3	1900000	4000000	8800000	1900000	1	2.10526	4.63158
									sp|Q9Z108|STAU1_MOUSE	Stau1	1	1	380000	0.000237			sp|Q8VC70|RBMS2_MOUSE	Rbms2	1	1	170000	0.000319		sp|P67984|RL22_MOUSE	Rpl22	60S ribosomal protein L22 OS=Mus musculus GN=Rpl22 PE=1 SV=2	14.75	1	1	2	2	2	2	680000	11000000	3700000	680000	1	16.1765	5.44118
									sp|P68254|1433T_MOUSE	Ywhaq	1	1	200000	0.000124			sp|P70333|HNRH2_MOUSE	Hnrnph2	1	1	55000	0.000104		sp|Q9CPW4|ARPC5_MOUSE	Arpc5	Actin-related protein 2/3 complex subunit 5 OS=Mus musculus GN=Arpc5 PE=1 SV=3	16.28	2	2	2	2	1	1	920000	2100000	540000	540000	1.7037	3.88889	1
									tr|Q61975|Q61975_MOUSE		1	1	910000	0.000568			sp|Q9D753|EXOS8_MOUSE	Exosc8	1	1	19000	3.71e-05		sp|P61027|RAB10_MOUSE	Rab10	Ras-related protein Rab-10 OS=Mus musculus GN=Rab10 PE=1 SV=1	22.53	2	2	2	3	0	0	510000	900000	NF	510000	1	1.76471	0
									sp|P99029|PRDX5_MOUSE	Prdx5	1	1	44000	2.74e-05			sp|O08688|CAN5_MOUSE	Capn5	1	1	19000	3.67e-05		sp|Q01320|TOP2A_MOUSE	Top2a	DNA topoisomerase 2-alpha OS=Mus musculus GN=Top2a PE=1 SV=2	172.68	2	3	0	0	0	0	27000000	NF	NF	27000000	1	0	0
									sp|Q8CI11|GNL3_MOUSE	Gnl3	1	1	92000	5.78e-05			sp|Q9D880|TIM50_MOUSE	Timm50	1	1	66000	0.000125		sp|P17879|HS71B_MOUSE	Hspa1b	Heat shock 70 kDa protein 1B OS=Mus musculus GN=Hspa1b PE=1 SV=3	70.13	2	2	1	1	2	2	2000000	850000	2000000	850000	2.35294	1	2.35294
									sp|P16045|LEG1_MOUSE	Lgals1	1	1	210000	0.000134			sp|Q8BW10|NOB1_MOUSE	Nob1	1	1	54000	0.000102		sp|Q62186|SSRD_MOUSE	Ssr4	Translocon-associated protein subunit delta OS=Mus musculus GN=Ssr4 PE=1 SV=1	18.92	2	2	2	3	1	1	180000	490000	40000	40000	4.5	12.25	1
									sp|P80315|TCPD_MOUSE	Cct4	1	1	94000	5.88e-05			sp|Q9DB85|RRP8_MOUSE	Rrp8	1	1	120000	0.000225		sp|Q6ZWU9|RS27_MOUSE	Rps27	40S ribosomal protein S27 OS=Mus musculus GN=Rps27 PE=1 SV=3	9.45	0	0	2	2	2	2	NF	4300000	1900000	1900000	0	2.26316	1
									tr|Q3TDU5|Q3TDU5_MOUSE	Mfge8	1	1	2900000	0.00182			sp|O35134|RPA1_MOUSE	Polr1a	1	1	27000	5.06e-05		sp|P31001|DESM_MOUSE	Des	Desmin OS=Mus musculus GN=Des PE=1 SV=3	53.47	2	2	2	2	2	2	1700000	5500000	1500000	1500000	1.13333	3.66667	1
									sp|Q01853|TERA_MOUSE	Vcp	1	1	110000	6.95e-05			sp|P63037|DNJA1_MOUSE	Dnaja1	1	1	120000	0.000226		tr|Q3TDU5|Q3TDU5_MOUSE	Mfge8	Milk fat globule-EGF factor 8 protein, isoform CRA_a OS=Mus musculus GN=Mfge8 PE=2 SV=1	47.17	2	2	1	1	0	0	1600000	2900000	NF	1600000	1	1.8125	0
									sp|Q811D0|DLG1_MOUSE	Dlg1	1	1	150000	9.16e-05			sp|Q9DCW2|PLS2_MOUSE	Plscr2	1	1	19000	3.54e-05		sp|O08573|LEG9_MOUSE	Lgals9	Galectin-9 OS=Mus musculus GN=Lgals9 PE=1 SV=1	40.01	1	1	1	1	2	3	60000	150000	320000	60000	1	2.5	5.33333
									tr|V9GX76|V9GX76_MOUSE	Myo6	1	1	120000	7.64e-05			sp|P17897|LYZ1_MOUSE	Lyz1	1	1	5900000	0.0113		sp|Q9R0P5|DEST_MOUSE	Dstn	Destrin OS=Mus musculus GN=Dstn PE=1 SV=3	18.51	2	2	1	1	0	0	110000	150000	NF	110000	1	1.36364	0
									sp|Q99JY0|ECHB_MOUSE	Hadhb	1	1	32000	1.99e-05			sp|Q9WUA3|PFKAP_MOUSE	Pfkp	1	1	100000	0.000192		sp|P42669|PURA_MOUSE	Pura	Transcriptional activator protein Pur-alpha OS=Mus musculus GN=Pura PE=1 SV=1	34.86	0	0	1	1	2	2	NF	500000	400000	400000	0	1.25	1
									sp|Q80VQ1|LRRC1_MOUSE	Lrrc1	1	1	350000	0.000219			sp|P80316|TCPE_MOUSE	Cct5	1	1	76000	0.000144		sp|P0DP27|CALM2_MOUSE	Calm2	Calmodulin-2 OS=Mus musculus GN=Calm2 PE=1 SV=1	16.83	2	2	2	2	0	0	2700000	6300000	NF	2700000	1	2.33333	0
									sp|Q9D0R8|LSM12_MOUSE	Lsm12	1	1	1300000	0.000826			sp|Q8QZY9|SF3B4_MOUSE	Sf3b4	1	1	200000	0.000376		sp|Q61503|5NTD_MOUSE	Nt5e	5'-nucleotidase OS=Mus musculus GN=Nt5e PE=1 SV=2	63.82	2	2	1	1	0	0	180000	92000	NF	92000	1.95652	1	0
									sp|O08573|LEG9_MOUSE	Lgals9	1	1	150000	9.35e-05			sp|Q01853|TERA_MOUSE	Vcp	1	1	48000	9.12e-05		sp|O35682|MYADM_MOUSE	Myadm	Myeloid-associated differentiation marker OS=Mus musculus GN=Myadm PE=1 SV=2	35.26	1	1	0	0	2	2	200000	NF	180000	180000	1.11111	0	1
									sp|P61982|1433G_MOUSE	Ywhag	1	1	32000	2.01e-05			sp|Q9CRB2|NHP2_MOUSE	Nhp2	1	1	180000	0.000338		sp|P0C0S6|H2AZ_MOUSE	H2afz	Histone H2A.Z OS=Mus musculus GN=H2afz PE=1 SV=2	13.54	0	0	2	2	1	1	NF	2000000	600000	600000	0	3.33333	1
									tr|Q5R3X4|Q5R3X4_MOUSE		1	1	260000	0.000166			sp|P68373|TBA1C_MOUSE	Tuba1c	1	1	220000	0.000424		sp|Q9CX86|ROA0_MOUSE	Hnrnpa0	Heterogeneous nuclear ribonucleoprotein A0 OS=Mus musculus GN=Hnrnpa0 PE=1 SV=1	30.51	0	0	2	2	2	2	NF	2000000	1700000	1700000	0	1.17647	1
									sp|Q80TH2|ERBIN_MOUSE	Erbin	1	1	55000	3.46e-05			sp|Q9DBG3|AP2B1_MOUSE	Ap2b1	1	1	10000	1.99e-05		sp|P97461|RS5_MOUSE	Rps5	40S ribosomal protein S5 OS=Mus musculus GN=Rps5 PE=1 SV=3	22.88	1	1	1	1	2	2	63000	440000	520000	63000	1	6.98413	8.25397
									sp|Q8BHD7|PTBP3_MOUSE	Ptbp3	1	1	86000	5.4e-05			sp|Q922J9|FACR1_MOUSE	Far1	1	1	85000	0.000162		sp|Q9DBG3|AP2B1_MOUSE	Ap2b1	AP-2 complex subunit beta OS=Mus musculus GN=Ap2b1 PE=1 SV=1	104.52	0	0	2	2	1	1	NF	160000	10000	10000	0	16	1
									sp|P59113|FERM1_MOUSE	Fermt1	1	1	24000	1.5e-05			sp|Q8BGA5|KRR1_MOUSE	Krr1	1	1	33000	6.33e-05		sp|Q99JX7|NXF1_MOUSE	Nxf1	Nuclear RNA export factor 1 OS=Mus musculus GN=Nxf1 PE=1 SV=3	70.26	0	0	1	1	2	2	NF	90000	91000	90000	0	1	1.01111
									sp|P35601|RFC1_MOUSE	Rfc1	1	1	120000	7.84e-05			sp|Q8VEE4|RFA1_MOUSE	Rpa1	1	1	93000	0.000178		sp|Q9D0R8|LSM12_MOUSE	Lsm12	Protein LSM12 homolog OS=Mus musculus GN=Lsm12 PE=1 SV=1	21.69	0	0	1	1	2	2	NF	1300000	1500000	1300000	0	1	1.15385
									sp|A2A863|ITB4_MOUSE	Itgb4	1	1	130000	8.39e-05			sp|O35218|CPSF2_MOUSE	Cpsf2	1	1	280000	0.000537		sp|P49945|FRIL2_MOUSE	Ftl2	Ferritin light chain 2 OS=Mus musculus GN=Ftl2 PE=3 SV=2	20.83	2	2	2	2	0	0	720000	1200000	NF	720000	1	1.66667	0
									sp|Q9DBG6|RPN2_MOUSE	Rpn2	1	1	110000	7.11e-05			sp|P61164|ACTZ_MOUSE	Actr1a	1	1	95000	0.000182		sp|Q920Q6|MSI2H_MOUSE	Msi2	RNA-binding protein Musashi homolog 2 OS=Mus musculus GN=Msi2 PE=1 SV=1	36.91	0	0	1	1	2	2	NF	390000	270000	270000	0	1.44444	1
									sp|Q9D898|ARP5L_MOUSE	Arpc5l	1	1	750000	0.000474			sp|P47955|RLA1_MOUSE	Rplp1	1	1	1600000	0.00307		sp|Q9D1C9|RRP7A_MOUSE	Rrp7a	Ribosomal RNA-processing protein 7 homolog A OS=Mus musculus GN=Rrp7a PE=2 SV=1	32.38	0	0	2	2	1	1	NF	690000	250000	250000	0	2.76	1
									sp|P05480|SRC_MOUSE	Src	1	1	220000	0.00014			sp|P03975|IGEB_MOUSE	Iap	1	1	110000	0.000213		sp|Q9DAS9|GBG12_MOUSE	Gng12	Guanine nucleotide-binding protein G(I)/G(S)/G(O) subunit gamma-12 OS=Mus musculus GN=Gng12 PE=1 SV=3	7.99	2	2	1	1	1	1	670000	960000	74000	74000	9.05405	12.973	1
									sp|P47955|RLA1_MOUSE	Rplp1	1	1	2700000	0.00167			sp|Q99LC5|ETFA_MOUSE	Etfa	1	1	150000	0.000285		sp|P09411|PGK1_MOUSE	Pgk1	Phosphoglycerate kinase 1 OS=Mus musculus GN=Pgk1 PE=1 SV=4	44.52	2	2	1	1	1	1	500000	260000	35000	35000	14.2857	7.42857	1
									sp|Q8BSL7|ARF2_MOUSE	Arf2	1	1	310000	0.000194			sp|P63101|1433Z_MOUSE	Ywhaz	1	1	25000	4.74e-05		sp|P12382|PFKAL_MOUSE	Pfkl	ATP-dependent 6-phosphofructokinase, liver type OS=Mus musculus GN=Pfkl PE=1 SV=4	85.31	2	2	2	2	0	0	130000	400000	NF	130000	1	3.07692	0
									sp|Q99JX7|NXF1_MOUSE	Nxf1	1	1	90000	5.65e-05			sp|Q9CZI9|AEN_MOUSE	Aen	1	1	77000	0.000147		sp|P43274|H14_MOUSE	Hist1h1e	Histone H1.4 OS=Mus musculus GN=Hist1h1e PE=1 SV=2	21.96	0	0	1	1	2	2	NF	4500000	6500000	4500000	0	1	1.44444
									sp|P54775|PRS6B_MOUSE	Psmc4	1	1	44000	2.76e-05			sp|P19182|IFRD1_MOUSE	Ifrd1	1	1	94000	0.000179		sp|P27601|GNA13_MOUSE	Gna13	Guanine nucleotide-binding protein subunit alpha-13 OS=Mus musculus GN=Gna13 PE=1 SV=1	44.03	2	2	2	2	0	0	120000	250000	NF	120000	1	2.08333	0
									sp|P15379|CD44_MOUSE	Cd44	1	1	740000	0.000463			tr|Q547R0|Q547R0_MOUSE	Fmr1	1	1	98000	0.000187		sp|P35700|PRDX1_MOUSE	Prdx1	Peroxiredoxin-1 OS=Mus musculus GN=Prdx1 PE=1 SV=1	22.16	2	2	0	0	0	0	520000	NF	NF	520000	1	0	0
									sp|P68368|TBA4A_MOUSE	Tuba4a	1	1	830000	0.000522			sp|Q9D0D4|DIM1_MOUSE	Dimt1	1	1	130000	0.000255		tr|G4V4Z1|G4V4Z1_MOUSE	gag-pro-pol	Gag-pro-pol polyprotein OS=Mus musculus GN=gag-pro-pol PE=4 SV=1	194.33	0	0	1	1	2	2	NF	400000	370000	370000	0	1.08108	1
									sp|Q8R0W0|EPIPL_MOUSE	Eppk1	1	1	420000	0.000262			sp|Q9JJ43|RFOX1_MOUSE	Rbfox1	1	1	110000	0.000205		sp|Q6PDN3|MYLK_MOUSE	Mylk	Myosin light chain kinase, smooth muscle OS=Mus musculus GN=Mylk PE=1 SV=3	212.79	0	0	2	3	0	0	NF	710000	NF	710000	0	1	0
									sp|Q9CYR0|SSBP_MOUSE	Ssbp1	1	1	51000	3.18e-05			tr|Q6ZQ32|Q6ZQ32_MOUSE	Lmo7	1	1	57000	0.000109		sp|Q8BG73|SH3L2_MOUSE	Sh3bgrl2	SH3 domain-binding glutamic acid-rich-like protein 2 OS=Mus musculus GN=Sh3bgrl2 PE=1 SV=1	12.25	1	1	2	2	0	0	140000	530000	NF	140000	1	3.78571	0
									sp|P42932|TCPQ_MOUSE	Cct8	1	1	550000	0.000346			sp|Q9DC51|GNAI3_MOUSE	Gnai3	1	1	670000	0.00128		sp|Q8BSL7|ARF2_MOUSE	Arf2	ADP-ribosylation factor 2 OS=Mus musculus GN=Arf2 PE=1 SV=2	20.73	2	2	1	1	0	0	240000	310000	NF	240000	1	1.29167	0
									sp|Q9DBJ3|BI2L1_MOUSE	Baiap2l1	1	1	25000	1.55e-05			sp|P25911|LYN_MOUSE	Lyn	1	1	80000	0.000153		sp|Q148V8|FA83H_MOUSE	Fam83h	Protein FAM83H OS=Mus musculus GN=Fam83h PE=1 SV=1	131.03	2	2	0	0	1	1	210000	NF	120000	120000	1.75	0	1
									sp|Q9CRB2|NHP2_MOUSE	Nhp2	1	1	370000	0.000231			sp|P10833|RRAS_MOUSE	Rras	1	1	250000	0.00048		sp|P05480|SRC_MOUSE	Src	Neuronal proto-oncogene tyrosine-protein kinase Src OS=Mus musculus GN=Src PE=1 SV=4	60.61	2	2	1	1	0	0	240000	220000	NF	220000	1.09091	1	0
									sp|Q61503|5NTD_MOUSE	Nt5e	1	1	92000	5.76e-05			tr|Q1WWK3|Q1WWK3_MOUSE	Hist1h1b	1	1	160000	0.0003		sp|P61226|RAP2B_MOUSE	Rap2b	Ras-related protein Rap-2b OS=Mus musculus GN=Rap2b PE=1 SV=1	20.49	1	1	2	2	0	0	62000	270000	NF	62000	1	4.35484	0
									sp|Q8BFR5|EFTU_MOUSE	Tufm	1	1	190000	0.000117			sp|Q9D1C9|RRP7A_MOUSE	Rrp7a	1	1	250000	0.000483		sp|Q6GSS7|H2A2A_MOUSE	Hist2h2aa1	Histone H2A type 2-A OS=Mus musculus GN=Hist2h2aa1 PE=1 SV=3	14.09	0	0	2	2	0	0	NF	1500000	NF	1500000	0	1	0
									sp|P14733|LMNB1_MOUSE	Lmnb1	1	1	27000	1.7e-05			tr|Q9DBE7|Q9DBE7_MOUSE	Stau1	1	1	100000	0.000196		sp|Q8BFR5|EFTU_MOUSE	Tufm	Elongation factor Tu, mitochondrial OS=Mus musculus GN=Tufm PE=1 SV=1	49.48	0	0	1	1	2	2	NF	190000	220000	190000	0	1	1.15789
									sp|P52332|JAK1_MOUSE	Jak1	1	1	18000	1.14e-05			tr|A3KFU8|A3KFU8_MOUSE	Pabpc4	1	1	330000	0.000635		sp|P25911|LYN_MOUSE	Lyn	Tyrosine-protein kinase Lyn OS=Mus musculus GN=Lyn PE=1 SV=4	58.77	0	0	2	2	1	1	NF	560000	80000	80000	0	7	1
									sp|P26041|MOES_MOUSE	Msn	1	1	120000	7.22e-05			sp|Q8BHD7|PTBP3_MOUSE	Ptbp3	1	1	46000	8.71e-05		sp|O89079|COPE_MOUSE	Cope	Coatomer subunit epsilon OS=Mus musculus GN=Cope PE=1 SV=3	34.55	0	0	0	0	1	1	NF	NF	99000	99000	0	0	1
									sp|P42669|PURA_MOUSE	Pura	1	1	500000	0.000316			tr|A0A097PUD0|A0A097PUD0_MOUSE		1	1	140000	0.000261		sp|P42932|TCPQ_MOUSE	Cct8	T-complex protein 1 subunit theta OS=Mus musculus GN=Cct8 PE=1 SV=3	59.52	1	1	1	1	1	1	120000	550000	99000	99000	1.21212	5.55556	1
									sp|Q80U35|ARHGH_MOUSE	Arhgef17	1	1	91000	5.73e-05			sp|Q9D0M0|EXOS7_MOUSE	Exosc7	1	1	91000	0.000173		sp|P46935|NEDD4_MOUSE	Nedd4	E3 ubiquitin-protein ligase NEDD4 OS=Mus musculus GN=Nedd4 PE=1 SV=3	102.64	1	1	2	2	0	0	19000	280000	NF	19000	1	14.7368	0
									tr|Q9CQ73|Q9CQ73_MOUSE	Pkp2	1	1	110000	7.15e-05			sp|Q6A0A2|LAR4B_MOUSE	Larp4b	1	1	39000	7.33e-05		sp|P43275|H11_MOUSE	Hist1h1a	Histone H1.1 OS=Mus musculus GN=Hist1h1a PE=1 SV=2	21.77	0	0	1	1	2	2	NF	340000	680000	340000	0	1	2
									sp|Q3UKC1|TAXB1_MOUSE	Tax1bp1	1	1	250000	0.000157			tr|Q61975|Q61975_MOUSE		1	1	190000	0.000354		sp|Q9DBJ1|PGAM1_MOUSE	Pgam1	Phosphoglycerate mutase 1 OS=Mus musculus GN=Pgam1 PE=1 SV=3	28.81	1	1	2	2	0	0	290000	590000	NF	290000	1	2.03448	0
									sp|Q91XV3|BASP1_MOUSE	Basp1	1	1	31000	1.94e-05			tr|E9Q3Z5|E9Q3Z5_MOUSE	Svil	1	1	110000	0.000219		sp|Q99KD5|UN45A_MOUSE	Unc45a	Protein unc-45 homolog A OS=Mus musculus GN=Unc45a PE=1 SV=2	103.38	0	0	0	0	2	2	NF	NF	190000	190000	0	0	1
									sp|Q99LC5|ETFA_MOUSE	Etfa	1	1	550000	0.000342			sp|Q9CWZ3|RBM8A_MOUSE	Rbm8a	1	1	75000	0.000143		sp|Q8K1N4|SPAS2_MOUSE	Spats2	Spermatogenesis-associated serine-rich protein 2 OS=Mus musculus GN=Spats2 PE=1 SV=1	58.92	0	0	0	0	2	3	NF	NF	180000	180000	0	0	1
									sp|Q9CZ30|OLA1_MOUSE	Ola1	1	1	25000	1.58e-05			sp|Q3UFM5|NOM1_MOUSE	Nom1	1	1	62000	0.000117		sp|P80318|TCPG_MOUSE	Cct3	T-complex protein 1 subunit gamma OS=Mus musculus GN=Cct3 PE=1 SV=1	60.59	1	1	2	2	0	0	110000	410000	NF	110000	1	3.72727	0
									sp|Q8VHX6|FLNC_MOUSE	Flnc	1	1	280000	0.000179			sp|O55135|IF6_MOUSE	Eif6	1	1	20000	3.89e-05		sp|P17809|GTR1_MOUSE	Slc2a1	Solute carrier family 2, facilitated glucose transporter member 1 OS=Mus musculus GN=Slc2a1 PE=1 SV=4	53.95	2	2	1	1	0	0	300000	210000	NF	210000	1.42857	1	0
									sp|Q8K2C9|HACD3_MOUSE	Hacd3	1	1	96000	6.01e-05			sp|Q62186|SSRD_MOUSE	Ssr4	1	1	40000	7.66e-05		sp|Q8BHN5|RBM45_MOUSE	Rbm45	RNA-binding protein 45 OS=Mus musculus GN=Rbm45 PE=1 SV=1	53.29	0	0	0	0	2	3	NF	NF	900000	900000	0	0	1
									sp|Q9D3N8|GRTP1_MOUSE	Grtp1	1	1	300000	0.00019			tr|Q80TD1|Q80TD1_MOUSE	mKIAA1466	1	1	130000	0.000247		sp|P63001|RAC1_MOUSE	Rac1	Ras-related C3 botulinum toxin substrate 1 OS=Mus musculus GN=Rac1 PE=1 SV=1	21.44	1	1	2	2	0	0	150000	2100000	NF	150000	1	14	0
									tr|F6R782|F6R782_MOUSE	Iqce	1	1	83000	5.23e-05			sp|P61222|ABCE1_MOUSE	Abce1	1	1	19000	3.66e-05		sp|P47964|RL36_MOUSE	Rpl36	60S ribosomal protein L36 OS=Mus musculus GN=Rpl36 PE=3 SV=2	12.21	0	0	0	0	2	2	NF	NF	620000	620000	0	0	1
									sp|Q9EPK2|XRP2_MOUSE	Rp2	1	1	610000	0.000381			sp|P80315|TCPD_MOUSE	Cct4	1	1	61000	0.000115		sp|P47915|RL29_MOUSE	Rpl29	60S ribosomal protein L29 OS=Mus musculus GN=Rpl29 PE=2 SV=2	17.58	0	0	2	2	1	1	NF	3400000	1100000	1100000	0	3.09091	1
									sp|P03975|IGEB_MOUSE	Iap	1	1	220000	0.000137			sp|Q9D287|SPF27_MOUSE	Bcas2	1	1	83000	0.000157		sp|Q9DBG6|RPN2_MOUSE	Rpn2	Dolichyl-diphosphooligosaccharide--protein glycosyltransferase subunit 2 OS=Mus musculus GN=Rpn2 PE=1 SV=1	69.02	0	0	1	1	1	1	NF	110000	43000	43000	0	2.55814	1
									tr|Q5FWB6|Q5FWB6_MOUSE	Rplp0	1	1	200000	0.000128			sp|Q99NH0|ANR17_MOUSE	Ankrd17	1	1	12000	2.24e-05		sp|Q04736|YES_MOUSE	Yes1	Tyrosine-protein kinase Yes OS=Mus musculus GN=Yes1 PE=1 SV=3	60.59	0	0	2	2	0	0	NF	220000	NF	220000	0	1	0
									tr|P70355|P70355_MOUSE	Mela	1	1	530000	0.000331			sp|Q91WN1|DNJC9_MOUSE	Dnajc9	1	1	160000	0.0003		sp|Q60668|HNRPD_MOUSE	Hnrnpd	Heterogeneous nuclear ribonucleoprotein D0 OS=Mus musculus GN=Hnrnpd PE=1 SV=2	38.33	0	0	0	0	2	2	NF	NF	550000	550000	0	0	1
									sp|Q99K85|SERC_MOUSE	Psat1	1	1	250000	0.000157			sp|Q9CYX7|RRP15_MOUSE	Rrp15	1	1	230000	0.000442		sp|Q61147|CERU_MOUSE	Cp	Ceruloplasmin OS=Mus musculus GN=Cp PE=1 SV=2	121.07	0	0	2	2	0	0	NF	170000	NF	170000	0	1	0
									tr|Q8BI52|Q8BI52_MOUSE	Fmnl2	1	1	220000	0.000137			tr|A0A0J9YTU3|A0A0J9YTU3_MOUSE	Specc1	1	1	66000	0.000125		sp|Q01853|TERA_MOUSE	Vcp	Transitional endoplasmic reticulum ATPase OS=Mus musculus GN=Vcp PE=1 SV=4	89.27	0	0	1	1	1	1	NF	110000	48000	48000	0	2.29167	1
									sp|Q64213|SF01_MOUSE	Sf1	1	1	36000	2.27e-05			sp|P15379|CD44_MOUSE	Cd44	1	1	180000	0.000352		sp|P61982|1433G_MOUSE	Ywhag	14-3-3 protein gamma OS=Mus musculus GN=Ywhag PE=1 SV=2	28.28	1	1	1	1	0	0	140000	32000	NF	32000	4.375	1	0
									sp|P63037|DNJA1_MOUSE	Dnaja1	1	1	120000	7.35e-05			sp|P70279|SURF6_MOUSE	Surf6	1	1	72000	0.000137		sp|Q64522|H2A2B_MOUSE	Hist2h2ab	Histone H2A type 2-B OS=Mus musculus GN=Hist2h2ab PE=1 SV=3	14	0	0	2	2	0	0	NF	160000	NF	160000	0	1	0
									sp|P42125|ECI1_MOUSE	Eci1	1	1	51000	3.19e-05			sp|P62996|TRA2B_MOUSE	Tra2b	1	1	200000	0.000384		tr|Q6NZL1|Q6NZL1_MOUSE	Dhx37	DEAH (Asp-Glu-Ala-His) box polypeptide 37 OS=Mus musculus GN=Dhx37 PE=1 SV=1	128.25	0	0	0	0	2	2	NF	NF	86000	86000	0	0	1
									sp|P62827|RAN_MOUSE	Ran	1	1	130000	8.41e-05			sp|Q9QY06|MYO9B_MOUSE	Myo9b	1	1	54000	0.000102		sp|P80316|TCPE_MOUSE	Cct5	T-complex protein 1 subunit epsilon OS=Mus musculus GN=Cct5 PE=1 SV=1	59.59	0	0	0	0	1	1	NF	NF	76000	76000	0	0	1
									sp|Q99N43|KREM1_MOUSE	Kremen1	1	1	160000	9.85e-05			sp|Q03145|EPHA2_MOUSE	Epha2	1	1	53000	0.000101		sp|Q8C5L7|RBM34_MOUSE	Rbm34	RNA-binding protein 34 OS=Mus musculus GN=Rbm34 PE=1 SV=1	41.3	0	0	0	0	2	2	NF	NF	120000	120000	0	0	1
									sp|P01942|HBA_MOUSE	Hba	1	1	350000	0.000217			sp|Q9D937|CK098_MOUSE		1	1	97000	0.000185		sp|Q62351|TFR1_MOUSE	Tfrc	Transferrin receptor protein 1 OS=Mus musculus GN=Tfrc PE=1 SV=1	85.68	0	0	0	0	2	2	NF	NF	130000	130000	0	0	1
									sp|Q9JLQ0|CD2AP_MOUSE	Cd2ap	1	1	250000	0.000159			sp|P68372|TBB4B_MOUSE	Tubb4b	1	1	990000	0.00189		sp|P80315|TCPD_MOUSE	Cct4	T-complex protein 1 subunit delta OS=Mus musculus GN=Cct4 PE=1 SV=3	58.03	0	0	1	1	1	1	NF	94000	61000	61000	0	1.54098	1
									tr|B2RY19|B2RY19_MOUSE	Cgnl1	1	1	860000	0.000537			sp|Q61990|PCBP2_MOUSE	Pcbp2	1	1	420000	0.000793		sp|Q6P5B0|RRP12_MOUSE	Rrp12	RRP12-like protein OS=Mus musculus GN=Rrp12 PE=1 SV=1	143.04	0	0	1	1	1	1	NF	23000	22000	22000	0	1.04545	1
									sp|Q3TEA8|HP1B3_MOUSE	Hp1bp3	1	1	350000	0.000221			sp|Q6P5B0|RRP12_MOUSE	Rrp12	1	1	22000	4.22e-05		tr|A0A140DKP8|A0A140DKP8_MOUSE		Gag (Fragment) OS=Mus musculus musculus PE=4 SV=1	54.71	0	0	2	2	0	0	NF	3400000	NF	3400000	0	1	0
									sp|P43275|H11_MOUSE	Hist1h1a	1	1	340000	0.000213			sp|P42932|TCPQ_MOUSE	Cct8	1	1	99000	0.000188		sp|Q9JKX4|AATF_MOUSE	Aatf	Protein AATF OS=Mus musculus GN=Aatf PE=1 SV=1	59.45	0	0	0	0	2	2	NF	NF	96000	96000	0	0	1
									sp|P61205|ARF3_MOUSE	Arf3	1	1	150000	9.62e-05			sp|P56960|EXOSX_MOUSE	Exosc10	1	1	70000	0.000133		sp|Q9CQ65|MTAP_MOUSE	Mtap	S-methyl-5'-thioadenosine phosphorylase OS=Mus musculus GN=Mtap PE=1 SV=1	31.04	0	0	0	0	0	0	NF	NF	NF	0	0	0	0
									tr|Q1WWK3|Q1WWK3_MOUSE	Hist1h1b	1	1	110000	7.02e-05			sp|Q5SSK3|TEFM_MOUSE	Tefm	1	1	85000	0.000162		sp|P03975|IGEB_MOUSE	Iap	IgE-binding protein OS=Mus musculus GN=Iap PE=2 SV=1	62.71	0	0	1	1	1	1	NF	220000	110000	110000	0	2	1
									sp|Q9EQK5|MVP_MOUSE	Mvp	1	1	52000	3.25e-05			tr|A0A0J9YUR2|A0A0J9YUR2_MOUSE	Specc1	1	1	280000	0.00053		sp|Q91Z49|UIF_MOUSE	Fyttd1	UAP56-interacting factor OS=Mus musculus GN=Fyttd1 PE=1 SV=1	35.87	1	1	0	0	1	1	170000	NF	43000	43000	3.95349	0	1
									sp|P09411|PGK1_MOUSE	Pgk1	1	1	260000	0.000166			tr|Q99KC3|Q99KC3_MOUSE	Nop2	1	1	480000	0.000922		sp|P16045|LEG1_MOUSE	Lgals1	Galectin-1 OS=Mus musculus GN=Lgals1 PE=1 SV=3	14.86	0	0	1	1	0	0	NF	210000	NF	210000	0	1	0
									tr|B7ZN04|B7ZN04_MOUSE	Gemin5	1	1	52000	3.24e-05			sp|Q9CPW4|ARPC5_MOUSE	Arpc5	1	1	540000	0.00102		sp|Q8BP47|SYNC_MOUSE	Nars	Asparagine--tRNA ligase, cytoplasmic OS=Mus musculus GN=Nars PE=1 SV=2	64.24	0	0	0	0	2	2	NF	NF	260000	260000	0	0	1
									sp|Q9DAS9|GBG12_MOUSE	Gng12	1	1	960000	0.000601			sp|Q8CGC6|RBM28_MOUSE	Rbm28	1	1	200000	0.000381		sp|P60766|CDC42_MOUSE	Cdc42	Cell division control protein 42 homolog OS=Mus musculus GN=Cdc42 PE=1 SV=2	21.25	0	0	2	2	0	0	NF	500000	NF	500000	0	1	0
									sp|P68373|TBA1C_MOUSE	Tuba1c	1	1	68000	4.28e-05			sp|Q9CY58|PAIRB_MOUSE	Serbp1	1	1	30000	5.76e-05		sp|Q3U9G9|LBR_MOUSE	Lbr	Lamin-B receptor OS=Mus musculus GN=Lbr PE=1 SV=2	71.39	0	0	0	0	2	2	NF	NF	130000	130000	0	0	1
									sp|Q9JIW9|RALB_MOUSE	Ralb	1	1	360000	0.000224			tr|Q8BFR9|Q8BFR9_MOUSE	Mela	1	1	910000	0.00172		sp|O70551|SRPK1_MOUSE	Srpk1	SRSF protein kinase 1 OS=Mus musculus GN=Srpk1 PE=1 SV=2	73.04	0	0	0	0	2	2	NF	NF	240000	240000	0	0	1
									sp|P49722|PSA2_MOUSE	Psma2	1	1	71000	4.43e-05			sp|P09411|PGK1_MOUSE	Pgk1	1	1	35000	6.74e-05		sp|P35601|RFC1_MOUSE	Rfc1	Replication factor C subunit 1 OS=Mus musculus GN=Rfc1 PE=1 SV=2	125.91	0	0	1	1	1	1	NF	120000	46000	46000	0	2.6087	1
									sp|P61750|ARF4_MOUSE	Arf4	1	1	89000	5.61e-05			sp|Q3UWW6|GA2L3_MOUSE	Gas2l3	1	1	43000	8.24e-05		sp|Q9CXK8|NIP7_MOUSE	Nip7	60S ribosome subunit biogenesis protein NIP7 homolog OS=Mus musculus GN=Nip7 PE=1 SV=1	20.44	0	0	0	0	2	2	NF	NF	2500000	2500000	0	0	1
									sp|Q91YN9|BAG2_MOUSE	Bag2	1	1	230000	0.000142			sp|Q99MJ9|DDX50_MOUSE	Ddx50	1	1	78000	0.000149		sp|Q8BHX3|BOREA_MOUSE	Cdca8	Borealin OS=Mus musculus GN=Cdca8 PE=1 SV=2	32.19	0	0	0	0	2	2	NF	NF	120000	120000	0	0	1
									sp|Q7TNP2|2AAB_MOUSE	Ppp2r1b	1	1	44000	2.74e-05			sp|Q922F4|TBB6_MOUSE	Tubb6	1	1	450000	0.000851		sp|Q921N6|DDX27_MOUSE	Ddx27	Probable ATP-dependent RNA helicase DDX27 OS=Mus musculus GN=Ddx27 PE=1 SV=3	85.89	0	0	0	0	2	2	NF	NF	180000	180000	0	0	1
									sp|Q8VDN2|AT1A1_MOUSE	Atp1a1	1	1	82000	5.15e-05			sp|P35601|RFC1_MOUSE	Rfc1	1	1	46000	8.84e-05		tr|Q6ZQ32|Q6ZQ32_MOUSE	Lmo7	MKIAA0858 protein (Fragment) OS=Mus musculus GN=Lmo7 PE=2 SV=1	184.13	0	0	1	1	1	1	NF	380000	57000	57000	0	6.66667	1
									sp|Q9D824|FIP1_MOUSE	Fip1l1	1	1	82000	5.16e-05			sp|Q3TFK5|GPTC4_MOUSE	Gpatch4	1	1	66000	0.000126		sp|Q9CYH6|RRS1_MOUSE	Rrs1	Ribosome biogenesis regulatory protein homolog OS=Mus musculus GN=Rrs1 PE=1 SV=1	41.53	0	0	0	0	2	2	NF	NF	280000	280000	0	0	1
									sp|P53569|CEBPZ_MOUSE	Cebpz	1	1	73000	4.6e-05			sp|P0C0S6|H2AZ_MOUSE	H2afz	1	1	600000	0.00114		sp|Q9EQP2|EHD4_MOUSE	Ehd4	EH domain-containing protein 4 OS=Mus musculus GN=Ehd4 PE=1 SV=1	61.44	2	2	0	0	0	0	340000	NF	NF	340000	1	0	0
									sp|Q6A0A2|LAR4B_MOUSE	Larp4b	1	1	87000	5.43e-05			sp|Q9DB77|QCR2_MOUSE	Uqcrc2	1	1	47000	8.88e-05		sp|Q80TH2|ERBIN_MOUSE	Erbin	Erbin OS=Mus musculus GN=Erbin PE=1 SV=3	157.15	1	1	1	1	0	0	45000	55000	NF	45000	1	1.22222	0
									sp|P43274|H14_MOUSE	Hist1h1e	1	1	4500000	0.00281			sp|Q91YN9|BAG2_MOUSE	Bag2	1	1	91000	0.000174		sp|O70194|EIF3D_MOUSE	Eif3d	Eukaryotic translation initiation factor 3 subunit D OS=Mus musculus GN=Eif3d PE=1 SV=2	63.95	0	0	0	0	2	2	NF	NF	180000	180000	0	0	1
									sp|Q9QXL2|KI21A_MOUSE	Kif21a	1	1	230000	0.000145			sp|Q9WU62|INCE_MOUSE	Incenp	1	1	27000	5.06e-05		sp|Q8VDN2|AT1A1_MOUSE	Atp1a1	Sodium/potassium-transporting ATPase subunit alpha-1 OS=Mus musculus GN=Atp1a1 PE=1 SV=1	112.91	1	1	1	1	0	0	120000	82000	NF	82000	1.46341	1	0
									tr|Q8BFR9|Q8BFR9_MOUSE	Mela	1	1	3700000	0.00234			sp|Q9WUK4|RFC2_MOUSE	Rfc2	1	1	79000	0.00015		sp|Q3UPF5|ZCCHV_MOUSE	Zc3hav1	Zinc finger CCCH-type antiviral protein 1 OS=Mus musculus GN=Zc3hav1 PE=1 SV=1	106.62	0	0	0	0	2	2	NF	NF	350000	350000	0	0	1
									sp|Q920Q6|MSI2H_MOUSE	Msi2	1	1	390000	0.000246			sp|P57016|LAD1_MOUSE	Lad1	1	1	130000	0.000239		sp|Q9EQK5|MVP_MOUSE	Mvp	Major vault protein OS=Mus musculus GN=Mvp PE=1 SV=4	95.87	1	1	1	1	0	0	39000	52000	NF	39000	1	1.33333	0
									sp|P62911|RL32_MOUSE	Rpl32	1	1	470000	0.000293			sp|Q3UX10|TBAL3_MOUSE	Tubal3	1	1	190000	0.000369		sp|Q922M3|BACD3_MOUSE	Kctd10	BTB/POZ domain-containing adapter for CUL3-mediated RhoA degradation protein 3 OS=Mus musculus GN=Kctd10 PE=1 SV=1	35.68	0	0	2	2	0	0	NF	150000	NF	150000	0	1	0
									sp|Q9D8N0|EF1G_MOUSE	Eef1g	1	1	980000	0.000617			sp|B1AY10|NFX1_MOUSE	Nfx1	1	1	90000	0.000171		sp|Q9QX47|SON_MOUSE	Son	Protein SON OS=Mus musculus GN=Son PE=1 SV=2	265.48	0	0	0	0	2	2	NF	NF	310000	310000	0	0	1
									sp|Q9CXW4|RL11_MOUSE	Rpl11	1	1	4000000	0.00254			sp|P59242|CING_MOUSE	Cgn	1	1	67000	0.000127		sp|Q3UIL6|PKHA7_MOUSE	Plekha7	Pleckstrin homology domain-containing family A member 7 OS=Mus musculus GN=Plekha7 PE=1 SV=2	126.66	0	0	2	2	0	0	NF	440000	NF	440000	0	1	0
									sp|O08810|U5S1_MOUSE	Eftud2	1	1	60000	3.76e-05			tr|O89054|O89054_MOUSE	Actb	1	1	190000	0.000358		sp|Q9QZD8|DIC_MOUSE	Slc25a10	Mitochondrial dicarboxylate carrier OS=Mus musculus GN=Slc25a10 PE=1 SV=2	31.69	0	0	2	2	0	0	NF	250000	NF	250000	0	1	0
									sp|Q9ET43|CLD12_MOUSE	Cldn12	1	1	190000	0.00012			sp|Q80UU2|RPP38_MOUSE	Rpp38	1	1	34000	6.54e-05		tr|Q3TA75|Q3TA75_MOUSE	Fxr2	Putative uncharacterized protein (Fragment) OS=Mus musculus GN=Fxr2 PE=2 SV=1	70.49	0	0	0	0	2	2	NF	NF	410000	410000	0	0	1
									tr|Q9ES61|Q9ES61_MOUSE	Ms4a4b	1	1	190000	0.00012			sp|P58468|F207A_MOUSE	Fam207a	1	1	140000	0.000274		sp|Q925B0|PAWR_MOUSE	Pawr	PRKC apoptosis WT1 regulator protein OS=Mus musculus GN=Pawr PE=1 SV=2	35.89	0	0	0	0	0	0	NF	NF	NF	0	0	0	0
									sp|Q9CQS2|NOP10_MOUSE	Nop10	1	1	290000	0.000182			sp|Q8R3N1|NOP14_MOUSE	Nop14	1	1	28000	5.35e-05		sp|Q9Z2Q2|KNOP1_MOUSE	Knop1	Lysine-rich nucleolar protein 1 OS=Mus musculus GN=Knop1 PE=1 SV=2	53.81	0	0	0	0	2	2	NF	NF	220000	220000	0	0	1
									sp|Q8VDM6|HNRL1_MOUSE	Hnrnpul1	1	1	190000	0.000122			sp|Q9CQF0|RM11_MOUSE	Mrpl11	1	1	80000	0.000153		tr|Q8K205|Q8K205_MOUSE	Pop1	Processing of 1, ribonuclease P/MRP family, (S. cerevisiae) OS=Mus musculus GN=Pop1 PE=1 SV=1	117.29	0	0	0	0	2	2	NF	NF	210000	210000	0	0	1
									sp|Q9WTQ8|TIM23_MOUSE	Timm23	1	1	150000	9.62e-05			sp|Q9R1P1|PSB3_MOUSE	Psmb3	1	1	59000	0.000113		sp|Q91W39|NCOA5_MOUSE	Ncoa5	Nuclear receptor coactivator 5 OS=Mus musculus GN=Ncoa5 PE=1 SV=1	65.28	0	0	0	0	2	2	NF	NF	160000	160000	0	0	1
									sp|Q9WU78|PDC6I_MOUSE	Pdcd6ip	1	1	150000	9.15e-05			tr|A0T1J8|A0T1J8_MOUSE	Lmo7	1	1	51000	9.78e-05		sp|Q99PV0|PRP8_MOUSE	Prpf8	Pre-mRNA-processing-splicing factor 8 OS=Mus musculus GN=Prpf8 PE=1 SV=2	273.44	0	0	2	2	0	0	NF	160000	NF	160000	0	1	0
									tr|Q6ZQ32|Q6ZQ32_MOUSE	Lmo7	1	1	380000	0.000241			sp|Q9EPK2|XRP2_MOUSE	Rp2	1	1	66000	0.000125		sp|Q640M1|UT14A_MOUSE	Utp14a	U3 small nucleolar RNA-associated protein 14 homolog A OS=Mus musculus GN=Utp14a PE=1 SV=1	87.21	0	0	0	0	2	2	NF	NF	81000	81000	0	0	1
									sp|P23116|EIF3A_MOUSE	Eif3a	1	1	120000	7.4e-05			sp|Q8R3K3|PTCD2_MOUSE	Ptcd2	1	1	140000	0.000261		sp|Q99K51|PLST_MOUSE	Pls3	Plastin-3 OS=Mus musculus GN=Pls3 PE=1 SV=3	70.7	0	0	2	2	0	0	NF	430000	NF	430000	0	1	0
									sp|Q9JMC8|E41LB_MOUSE	Epb41l4b	1	1	160000	9.87e-05			sp|O70305|ATX2_MOUSE	Atxn2	1	1	37000	7.05e-05		sp|P61963|DCAF7_MOUSE	Dcaf7	DDB1- and CUL4-associated factor 7 OS=Mus musculus GN=Dcaf7 PE=1 SV=1	38.9	1	1	1	1	0	0	150000	700000	NF	150000	1	4.66667	0
									sp|P10400|POL1_MOUSE	Pol	1	1	410000	0.000256			sp|Q8CIP4|MARK4_MOUSE	Mark4	1	1	250000	0.000471		sp|Q91YU6|LZTS2_MOUSE	Lzts2	Leucine zipper putative tumor suppressor 2 OS=Mus musculus GN=Lzts2 PE=1 SV=3	72.53	0	0	0	0	2	2	NF	NF	200000	200000	0	0	1
									sp|Q8BXA0|LRFN5_MOUSE	Lrfn5	1	1	840000	0.000527			sp|Q61468|MSLN_MOUSE	Msln	1	1	280000	0.000534		sp|Q9Z0N2|IF2H_MOUSE	Eif2s3y	Eukaryotic translation initiation factor 2 subunit 3, Y-linked OS=Mus musculus GN=Eif2s3y PE=1 SV=2	51.1	0	0	0	0	2	2	NF	NF	270000	270000	0	0	1
									sp|Q61990|PCBP2_MOUSE	Pcbp2	1	1	570000	0.000357			sp|B2RQC6|PYR1_MOUSE	Cad	1	1	93000	0.000177		sp|P17742|PPIA_MOUSE	Ppia	Peptidyl-prolyl cis-trans isomerase A OS=Mus musculus GN=Ppia PE=1 SV=2	17.96	2	2	0	0	0	0	570000	NF	NF	570000	1	0	0
									sp|P80314|TCPB_MOUSE	Cct2	1	1	61000	3.8e-05			sp|Q9CRA8|EXOS5_MOUSE	Exosc5	1	1	64000	0.000121		sp|Q9CWX9|DDX47_MOUSE	Ddx47	Probable ATP-dependent RNA helicase DDX47 OS=Mus musculus GN=Ddx47 PE=2 SV=2	50.61	0	0	0	0	2	2	NF	NF	280000	280000	0	0	1
									sp|P17809|GTR1_MOUSE	Slc2a1	1	1	210000	0.000134			sp|Q99N93|RM16_MOUSE	Mrpl16	1	1	91000	0.000174		sp|Q91YE6|IPO9_MOUSE	Ipo9	Importin-9 OS=Mus musculus GN=Ipo9 PE=1 SV=3	115.98	1	1	0	0	1	1	27000	NF	45000	27000	1	0	1.66667
									sp|Q99J83|ATG5_MOUSE	Atg5	1	1	200000	0.000126			sp|Q5SWD9|TSR1_MOUSE	Tsr1	1	1	13000	2.5e-05		sp|Q6NZQ2|DDX31_MOUSE	Ddx31	Probable ATP-dependent RNA helicase DDX31 OS=Mus musculus GN=Ddx31 PE=2 SV=2	76.86	0	0	0	0	2	2	NF	NF	180000	180000	0	0	1
									sp|Q9D0I9|SYRC_MOUSE	Rars	1	1	180000	0.000112			sp|Q99K48|NONO_MOUSE	Nono	1	1	190000	0.000365		sp|Q9D0R4|DDX56_MOUSE	Ddx56	Probable ATP-dependent RNA helicase DDX56 OS=Mus musculus GN=Ddx56 PE=2 SV=1	61.17	0	0	0	0	2	2	NF	NF	190000	190000	0	0	1
									sp|P11881|ITPR1_MOUSE	Itpr1	1	1	53000	3.34e-05			sp|Q9D7Z3|NOL7_MOUSE	Nol7	1	1	24000	4.61e-05		tr|Q8C2B1|Q8C2B1_MOUSE	BC094435	Putative uncharacterized protein OS=Mus musculus GN=BC094435 PE=2 SV=1	90.9	0	0	0	0	2	2	NF	NF	140000	140000	0	0	1
									sp|Q99N93|RM16_MOUSE	Mrpl16	1	1	270000	0.000172			sp|P61327|MGN_MOUSE	Magoh	1	1	54000	0.000103		sp|Q91YU8|SSF1_MOUSE	Ppan	Suppressor of SWI4 1 homolog OS=Mus musculus GN=Ppan PE=1 SV=2	52.72	0	0	0	0	2	2	NF	NF	310000	310000	0	0	1
									tr|B2RSU6|B2RSU6_MOUSE	Cgnl1	1	1	460000	0.000291			sp|Q5PR73|DIRA2_MOUSE	Diras2	1	1	1100000	0.002		sp|Q6PGG6|GNL3L_MOUSE	Gnl3l	Guanine nucleotide-binding protein-like 3-like protein OS=Mus musculus GN=Gnl3l PE=1 SV=1	65.15	0	0	0	0	2	2	NF	NF	150000	150000	0	0	1
									sp|Q8R3K3|PTCD2_MOUSE	Ptcd2	1	1	370000	0.000235			tr|D3Z5I1|D3Z5I1_MOUSE	Zc3hav1	1	1	57000	0.000108		sp|P06151|LDHA_MOUSE	Ldha	L-lactate dehydrogenase A chain OS=Mus musculus GN=Ldha PE=1 SV=3	36.48	0	0	0	0	0	0	NF	NF	NF	0	0	0	0
									sp|P61963|DCAF7_MOUSE	Dcaf7	1	1	700000	0.00044			sp|P10630|IF4A2_MOUSE	Eif4a2	1	1	340000	0.000639		sp|P62320|SMD3_MOUSE	Snrpd3	Small nuclear ribonucleoprotein Sm D3 OS=Mus musculus GN=Snrpd3 PE=1 SV=1	13.91	0	0	0	0	2	2	NF	NF	280000	280000	0	0	1
									sp|P10630|IF4A2_MOUSE	Eif4a2	1	1	450000	0.000284			tr|B2RY19|B2RY19_MOUSE	Cgnl1	1	1	210000	0.000395		sp|Q9D8M4|RL7L_MOUSE	Rpl7l1	60S ribosomal protein L7-like 1 OS=Mus musculus GN=Rpl7l1 PE=1 SV=1	28.53	0	0	0	0	2	2	NF	NF	260000	260000	0	0	1
									sp|Q61033|LAP2A_MOUSE	Tmpo	1	1	330000	0.000207			sp|Q9Z130|HNRDL_MOUSE	Hnrnpdl	1	1	110000	0.000216		sp|P18406|CYR61_MOUSE	Cyr61	Protein CYR61 OS=Mus musculus GN=Cyr61 PE=1 SV=1	41.68	0	0	0	0	0	0	NF	NF	NF	0	0	0	0
									tr|B9EKP5|B9EKP5_MOUSE	Flna	1	1	620000	0.000389			sp|P62862|RS30_MOUSE	Fau	1	1	800000	0.00152		sp|P57776|EF1D_MOUSE	Eef1d	Elongation factor 1-delta OS=Mus musculus GN=Eef1d PE=1 SV=3	31.27	0	0	2	2	0	0	NF	380000	NF	380000	0	1	0
									sp|P32883|RASK_MOUSE	Kras	1	1	690000	0.000431			IgG1_bovine		1	1	130000	0.000245		sp|Q8R3C6|RBM19_MOUSE	Rbm19	Probable RNA-binding protein 19 OS=Mus musculus GN=Rbm19 PE=1 SV=1	106.02	0	0	0	0	2	2	NF	NF	92000	92000	0	0	1
									sp|P63330|PP2AA_MOUSE	Ppp2ca	1	1	190000	0.000118			sp|P62305|RUXE_MOUSE	Snrpe	1	1	65000	0.000124		sp|P68040|RACK1_MOUSE	Rack1	Receptor of activated protein C kinase 1 OS=Mus musculus GN=Rack1 PE=1 SV=3	35.05	2	2	0	0	0	0	160000	NF	NF	160000	1	0	0
									sp|P62862|RS30_MOUSE	Fau	1	1	1000000	0.000637			sp|Q91W92|BORG5_MOUSE	Cdc42ep1	1	1	100000	0.000199		sp|Q01279|EGFR_MOUSE	Egfr	Epidermal growth factor receptor OS=Mus musculus GN=Egfr PE=1 SV=1	134.77	2	2	0	0	0	0	170000	NF	NF	170000	1	0	0
									sp|P14211|CALR_MOUSE	Calr	1	1	170000	0.000107			sp|Q8CCS6|PABP2_MOUSE	Pabpn1	1	1	92000	0.000175		sp|Q99MN1|SYK_MOUSE	Kars	Lysine--tRNA ligase OS=Mus musculus GN=Kars PE=1 SV=1	67.8	0	0	0	0	2	2	NF	NF	120000	120000	0	0	1
									sp|O08807|PRDX4_MOUSE	Prdx4	1	1	220000	0.000136			sp|Q5RJG1|NOL10_MOUSE	Nol10	1	1	78000	0.000149		sp|Q91VM5|RMXL1_MOUSE	Rbmxl1	RNA binding motif protein, X-linked-like-1 OS=Mus musculus GN=Rbmxl1 PE=1 SV=1	42.14	0	0	0	0	2	2	NF	NF	490000	490000	0	0	1
									sp|Q3UMT1|PP12C_MOUSE	Ppp1r12c	1	1	110000	7e-05			sp|Q9DAS9|GBG12_MOUSE	Gng12	1	1	74000	0.000141		sp|Q8R5C5|ACTY_MOUSE	Actr1b	Beta-centractin OS=Mus musculus GN=Actr1b PE=1 SV=1	42.25	0	0	0	0	1	1	NF	NF	330000	330000	0	0	1
									tr|Q3TME9|Q3TME9_MOUSE	Fer	1	1	1200000	0.000772			sp|Q8CGC4|LS14B_MOUSE	Lsm14b	1	1	110000	0.00021		sp|Q9CY66|GAR1_MOUSE	Gar1	H/ACA ribonucleoprotein complex subunit 1 OS=Mus musculus GN=Gar1 PE=1 SV=1	23.46	0	0	0	0	2	2	NF	NF	380000	380000	0	0	1
									sp|B2RQC6|PYR1_MOUSE	Cad	1	1	100000	6.48e-05			sp|Q91YT7|YTHD2_MOUSE	Ythdf2	1	1	150000	0.000277		sp|P39688|FYN_MOUSE	Fyn	Tyrosine-protein kinase Fyn OS=Mus musculus GN=Fyn PE=1 SV=4	60.64	2	2	0	0	0	0	410000	NF	NF	410000	1	0	0
									sp|P02088|HBB1_MOUSE	Hbb-b1	1	1	330000	0.000204			sp|P52432|RPAC1_MOUSE	Polr1c	1	1	100000	0.000197		sp|Q9JHI7|EXOS9_MOUSE	Exosc9	Exosome complex component RRP45 OS=Mus musculus GN=Exosc9 PE=1 SV=1	48.91	0	0	0	0	2	2	NF	NF	210000	210000	0	0	1
									sp|Q9CQ71|RFA3_MOUSE	Rpa3	1	1	120000	7.6e-05			sp|O09106|HDAC1_MOUSE	Hdac1	1	1	58000	0.00011		sp|E9PVA8|GCN1_MOUSE	Gcn1	eIF-2-alpha kinase activator GCN1 OS=Mus musculus GN=Gcn1 PE=1 SV=1	292.83	0	0	2	2	0	0	NF	280000	NF	280000	0	1	0
									sp|Q5PR73|DIRA2_MOUSE	Diras2	1	1	1300000	0.000814			sp|P10400|POL1_MOUSE	Pol	1	1	480000	0.000906		sp|P62259|1433E_MOUSE	Ywhae	14-3-3 protein epsilon OS=Mus musculus GN=Ywhae PE=1 SV=1	29.16	0	0	2	2	0	0	NF	680000	NF	680000	0	1	0
									sp|Q99K43|PRC1_MOUSE	Prc1	1	1	170000	0.000104			sp|Q9JHS4|CLPX_MOUSE	Clpx	1	1	150000	0.000287		sp|P01629|KV2A4_MOUSE		Ig kappa chain V-II region 2S1.3 OS=Mus musculus PE=1 SV=1	12.21	1	6	1	5	1	4	940000000	1100000000	460000000	460000000	2.04348	2.3913	1
									sp|P07901|HS90A_MOUSE	Hsp90aa1	1	1	210000	0.000131			sp|Q148V8|FA83H_MOUSE	Fam83h	1	1	120000	0.00022		sp|P61514|RL37A_MOUSE	Rpl37a	60S ribosomal protein L37a OS=Mus musculus GN=Rpl37a PE=1 SV=2	10.27	1	1	1	2	1	2	430000	5500000	2200000	430000	1	12.7907	5.11628
																	sp|Q9ESV0|DDX24_MOUSE	Ddx24	1	1	22000	4.11e-05		sp|P68254|1433T_MOUSE	Ywhaq	14-3-3 protein theta OS=Mus musculus GN=Ywhaq PE=1 SV=1	27.76	1	2	1	1	0	0	97000	200000	NF	97000	1	2.06186	0
																	sp|Q9QZE5|COPG1_MOUSE	Copg1	1	1	22000	4.16e-05		tr|Q5R3X4|Q5R3X4_MOUSE		CH2 domain (Fragment) OS=Mus musculus PE=4 SV=1	12.3	1	2	1	1	1	2	220000	260000	240000	220000	1	1.18182	1.09091
																	tr|G3UZ48|G3UZ48_MOUSE	Syncrip	1	1	110000	0.000212		tr|B2RY19|B2RY19_MOUSE	Cgnl1	Cgnl1 protein OS=Mus musculus GN=Cgnl1 PE=2 SV=1	148.08	1	1	1	1	1	1	340000	860000	210000	210000	1.61905	4.09524	1
																	sp|Q61171|PRDX2_MOUSE	Prdx2	1	1	220000	0.000412		tr|Q5FWB6|Q5FWB6_MOUSE	Rplp0	60S acidic ribosomal protein P0 OS=Mus musculus GN=Rplp0 PE=2 SV=1	34.16	1	1	1	1	1	1	43000	200000	560000	43000	1	4.65116	13.0233
																	sp|Q9D0F6|RFC5_MOUSE	Rfc5	1	1	100000	0.000192		sp|P47955|RLA1_MOUSE	Rplp1	60S acidic ribosomal protein P1 OS=Mus musculus GN=Rplp1 PE=1 SV=1	11.47	1	1	1	1	1	1	230000	2700000	1600000	230000	1	11.7391	6.95652
																	sp|P26040|EZRI_MOUSE	Ezr	1	1	110000	0.000213		sp|P15379|CD44_MOUSE	Cd44	CD44 antigen OS=Mus musculus GN=Cd44 PE=1 SV=3	85.56	1	1	1	1	1	1	350000	740000	180000	180000	1.94444	4.11111	1
																	tr|E9QNF5|E9QNF5_MOUSE	Fmr1	1	1	260000	0.000501		sp|Q3U1G5|I20L2_MOUSE	Isg20l2	Interferon-stimulated 20 kDa exonuclease-like 2 OS=Mus musculus GN=Isg20l2 PE=1 SV=2	40.99	0	0	1	2	1	2	NF	190000	71000	71000	0	2.67606	1
																	sp|P70208|PLXA3_MOUSE	Plxna3	1	1	150000	0.000283		sp|P10630|IF4A2_MOUSE	Eif4a2	Eukaryotic initiation factor 4A-II OS=Mus musculus GN=Eif4a2 PE=1 SV=2	46.37	1	1	1	1	1	1	340000	450000	340000	340000	1	1.32353	1
																	sp|P62274|RS29_MOUSE	Rps29	1	1	450000	0.000863		tr|K7TDP0|K7TDP0_MOUSE		IgA heavy chain variable region (Fragment) OS=Mus musculus PE=2 SV=1	12.26	0	0	1	4	0	0	NF	5900000	NF	5900000	0	1	0
																	sp|O88552|CLD2_MOUSE	Cldn2	1	1	130000	0.000252		sp|Q99N93|RM16_MOUSE	Mrpl16	39S ribosomal protein L16, mitochondrial OS=Mus musculus GN=Mrpl16 PE=1 SV=1	28.79	1	1	1	1	1	1	72000	270000	91000	72000	1	3.75	1.26389
																	sp|A2BDX3|MOCS3_MOUSE	Mocs3	1	1	1100000	0.00215		sp|Q5PR73|DIRA2_MOUSE	Diras2	GTP-binding protein Di-Ras2 OS=Mus musculus GN=Diras2 PE=1 SV=1	22.48	1	1	1	1	1	1	1100000	1300000	1100000	1100000	1	1.18182	1
																	sp|E9Q0C6|K1210_MOUSE	Kiaa1210	1	1	310000	0.000596		sp|Q9DCW2|PLS2_MOUSE	Plscr2	Phospholipid scramblase 2 OS=Mus musculus GN=Plscr2 PE=1 SV=3	34.03	1	1	1	1	1	1	68000	560000	19000	19000	3.57895	29.4737	1
																	sp|O54946|DNJB6_MOUSE	Dnajb6	1	1	92000	0.000176		tr|E9Q3Z5|E9Q3Z5_MOUSE	Svil	Supervillin OS=Mus musculus GN=Svil PE=1 SV=1	230.28	1	1	1	1	1	1	340000	630000	110000	110000	3.09091	5.72727	1
																	sp|P62196|PRS8_MOUSE	Psmc5	1	1	9800	1.86e-05		sp|Q9JKB3|YBOX3_MOUSE	Ybx3	Y-box-binding protein 3 OS=Mus musculus GN=Ybx3 PE=1 SV=2	38.79	0	0	1	1	1	1	NF	460000	450000	450000	0	1.02222	1
																	sp|Q8JZX4|SPF45_MOUSE	Rbm17	1	1	110000	0.000202		tr|A0A0J9YTU3|A0A0J9YTU3_MOUSE	Specc1	Cytospin-B OS=Mus musculus GN=Specc1 PE=1 SV=1	117.03	1	1	1	1	1	1	96000	550000	66000	66000	1.45455	8.33333	1
																	sp|Q925I1|ATAD3_MOUSE	Atad3	1	1	160000	0.000301		sp|Q9JJY3|NSMA2_MOUSE	Smpd3	Sphingomyelin phosphodiesterase 3 OS=Mus musculus GN=Smpd3 PE=1 SV=1	71.15	1	2	1	1	0	0	93000	200000	NF	93000	1	2.15054	0
																	sp|Q8VCG3|WDR74_MOUSE	Wdr74	1	1	52000	9.94e-05		tr|Q61975|Q61975_MOUSE		Env polypeptide (Fragment) OS=Mus musculus PE=4 SV=1	35.32	1	1	1	1	1	1	350000	910000	190000	190000	1.84211	4.78947	1
																	sp|P49718|MCM5_MOUSE	Mcm5	1	1	45000	8.5e-05		sp|Q99LC5|ETFA_MOUSE	Etfa	Electron transfer flavoprotein subunit alpha, mitochondrial OS=Mus musculus GN=Etfa PE=1 SV=2	34.99	1	1	1	1	1	1	250000	550000	150000	150000	1.66667	3.66667	1
																	sp|Q9JHU4|DYHC1_MOUSE	Dync1h1	1	1	43000	8.22e-05		sp|P68373|TBA1C_MOUSE	Tuba1c	Tubulin alpha-1C chain OS=Mus musculus GN=Tuba1c PE=1 SV=1	49.88	1	1	1	1	1	1	290000	68000	220000	68000	4.26471	1	3.23529
																	tr|D3Z0M9|D3Z0M9_MOUSE	Ddx23	1	1	46000	8.69e-05		sp|P61164|ACTZ_MOUSE	Actr1a	Alpha-centractin OS=Mus musculus GN=Actr1a PE=1 SV=1	42.59	1	1	0	0	1	1	120000	NF	95000	95000	1.26316	0	1
																	sp|P62071|RRAS2_MOUSE	Rras2	1	1	34000	6.43e-05		sp|Q9EPK2|XRP2_MOUSE	Rp2	Protein XRP2 OS=Mus musculus GN=Rp2 PE=1 SV=3	39.35	1	1	1	1	1	1	270000	610000	66000	66000	4.09091	9.24242	1
																	sp|Q8R5C5|ACTY_MOUSE	Actr1b	1	1	330000	0.000627		sp|P68372|TBB4B_MOUSE	Tubb4b	Tubulin beta-4B chain OS=Mus musculus GN=Tubb4b PE=1 SV=1	49.8	1	1	0	0	1	1	430000	NF	990000	430000	1	0	2.30233
																	sp|Q9CPT5|NOP16_MOUSE	Nop16	1	1	28000	5.39e-05		tr|A0A0J9YUR2|A0A0J9YUR2_MOUSE	Specc1	Cytospin-B OS=Mus musculus GN=Specc1 PE=1 SV=1	108.78	1	1	0	0	1	1	630000	NF	280000	280000	2.25	0	1
																	sp|Q8CFE5|BTBD7_MOUSE	Btbd7	1	1	570000	0.00108		tr|B7ZN04|B7ZN04_MOUSE	Gemin5	Gemin5 protein OS=Mus musculus GN=Gemin5 PE=2 SV=1	166.59	0	0	1	1	1	2	NF	52000	28000	28000	0	1.85714	1
																	sp|Q8C9S8|ATG4A_MOUSE	Atg4a	1	1	190000	0.000367		sp|Q91YN9|BAG2_MOUSE	Bag2	BAG family molecular chaperone regulator 2 OS=Mus musculus GN=Bag2 PE=1 SV=1	23.46	0	0	1	1	1	1	NF	230000	91000	91000	0	2.52747	1
																	sp|O89079|COPE_MOUSE	Cope	1	1	99000	0.000188		tr|Q8BFR9|Q8BFR9_MOUSE	Mela	Putative uncharacterized protein OS=Mus musculus GN=Mela PE=2 SV=1	60.51	1	1	1	1	1	1	660000	3700000	910000	660000	1	5.60606	1.37879
																	sp|Q91YE6|IPO9_MOUSE	Ipo9	1	1	45000	8.56e-05		tr|B9EKP5|B9EKP5_MOUSE	Flna	Filamin, alpha OS=Mus musculus GN=Flna PE=2 SV=1	280.3	1	1	1	1	0	0	240000	620000	NF	240000	1	2.58333	0
																	tr|E9Q8X5|E9Q8X5_MOUSE	Zbtb10	1	1	88000	0.000167		sp|Q61990|PCBP2_MOUSE	Pcbp2	Poly(rC)-binding protein 2 OS=Mus musculus GN=Pcbp2 PE=1 SV=1	38.2	0	0	1	1	1	1	NF	570000	420000	420000	0	1.35714	1
																	sp|Q9JJT0|RCL1_MOUSE	Rcl1	1	1	89000	0.00017		tr|Q8BI52|Q8BI52_MOUSE	Fmnl2	Putative uncharacterized protein OS=Mus musculus GN=Fmnl2 PE=2 SV=1	20.61	1	2	1	1	0	0	130000	220000	NF	130000	1	1.69231	0
																	sp|Q8VE97|SRSF4_MOUSE	Srsf4	1	1	140000	0.000259		sp|Q8R3K3|PTCD2_MOUSE	Ptcd2	Pentatricopeptide repeat-containing protein 2, mitochondrial OS=Mus musculus GN=Ptcd2 PE=1 SV=1	43.82	1	1	1	1	1	1	140000	370000	140000	140000	1	2.64286	1
																	sp|Q8C3F2|F120C_MOUSE	Fam120c	1	1	39000	7.49e-05		sp|P62862|RS30_MOUSE	Fau	40S ribosomal protein S30 OS=Mus musculus GN=Fau PE=1 SV=1	6.64	1	1	1	1	1	1	830000	1000000	800000	800000	1.0375	1.25	1
																	sp|P14432|HA1T_MOUSE	H2-T3	1	1	490000	0.000933		sp|B2RQC6|PYR1_MOUSE	Cad	CAD protein OS=Mus musculus GN=Cad PE=1 SV=1	243.08	1	1	1	1	1	1	44000	100000	93000	44000	1	2.27273	2.11364
																	sp|Q3TLH4|PRC2C_MOUSE	Prrc2c	1	1	76000	0.000145		sp|P62274|RS29_MOUSE	Rps29	40S ribosomal protein S29 OS=Mus musculus GN=Rps29 PE=3 SV=2	6.67	1	1	0	0	1	1	500000	NF	450000	450000	1.11111	0	1
																	sp|P21278|GNA11_MOUSE	Gna11	1	1	82000	0.000157		tr|E9PVU0|E9PVU0_MOUSE	Myo6	Unconventional myosin-VI OS=Mus musculus GN=Myo6 PE=1 SV=1	146.21	1	1	0	0	0	0	210000	NF	NF	210000	1	0	0
																	sp|Q9WUI1|MK11_MOUSE	Mapk11	1	1	110000	0.000205		sp|Q9Z1Q5|CLIC1_MOUSE	Clic1	Chloride intracellular channel protein 1 OS=Mus musculus GN=Clic1 PE=1 SV=3	27	1	1	0	0	0	0	240000	NF	NF	240000	1	0	0
																	sp|P47915|RL29_MOUSE	Rpl29	1	1	1100000	0.00204		sp|Q8VC70|RBMS2_MOUSE	Rbms2	RNA-binding motif, single-stranded-interacting protein 2 OS=Mus musculus GN=Rbms2 PE=1 SV=1	40.7	0	0	0	0	1	1	NF	NF	170000	170000	0	0	1
																								sp|P48036|ANXA5_MOUSE	Anxa5	Annexin A5 OS=Mus musculus GN=Anxa5 PE=1 SV=1	35.73	1	1	1	1	0	0	30000	130000	NF	30000	1	4.33333	0
																								tr|Q68G78|Q68G78_MOUSE	Ybx3	Csda protein OS=Mus musculus GN=Ybx3 PE=2 SV=1	31.8	0	0	0	0	1	2	NF	NF	350000	350000	0	0	1
																								sp|Q9QYJ0|DNJA2_MOUSE	Dnaja2	DnaJ homolog subfamily A member 2 OS=Mus musculus GN=Dnaja2 PE=1 SV=1	45.72	1	1	1	1	0	0	12000	74000	NF	12000	1	6.16667	0
																								tr|Q3TZN6|Q3TZN6_MOUSE	Sptbn1	Putative uncharacterized protein (Fragment) OS=Mus musculus GN=Sptbn1 PE=2 SV=1	75.14	1	1	1	1	0	0	590000	2000000	NF	590000	1	3.38983	0
																								sp|O55143|AT2A2_MOUSE	Atp2a2	Sarcoplasmic/endoplasmic reticulum calcium ATPase 2 OS=Mus musculus GN=Atp2a2 PE=1 SV=2	114.78	0	0	0	0	1	2	NF	NF	35000	35000	0	0	1
																								sp|Q8CGB3|UACA_MOUSE	Uaca	Uveal autoantigen with coiled-coil domains and ankyrin repeats OS=Mus musculus GN=Uaca PE=1 SV=2	160.71	1	1	1	1	0	0	73000	220000	NF	73000	1	3.0137	0
																								sp|Q9CRB2|NHP2_MOUSE	Nhp2	H/ACA ribonucleoprotein complex subunit 2 OS=Mus musculus GN=Nhp2 PE=1 SV=1	17.24	0	0	1	1	1	1	NF	370000	180000	180000	0	2.05556	1
																								sp|P63037|DNJA1_MOUSE	Dnaja1	DnaJ homolog subfamily A member 1 OS=Mus musculus GN=Dnaja1 PE=1 SV=1	44.84	0	0	1	1	1	1	NF	120000	120000	120000	0	1	1
																								tr|F6TFN2|F6TFN2_MOUSE	Lmo7	LIM domain only 7 (Fragment) OS=Mus musculus GN=Lmo7 PE=1 SV=1	133.87	1	1	1	1	0	0	64000	1700000	NF	64000	1	26.5625	0
																								sp|Q8BHD7|PTBP3_MOUSE	Ptbp3	Polypyrimidine tract-binding protein 3 OS=Mus musculus GN=Ptbp3 PE=1 SV=1	56.67	0	0	1	1	1	1	NF	86000	46000	46000	0	1.86957	1
																								sp|Q80VQ1|LRRC1_MOUSE	Lrrc1	Leucine-rich repeat-containing protein 1 OS=Mus musculus GN=Lrrc1 PE=1 SV=2	59.37	1	1	1	1	0	0	120000	350000	NF	120000	1	2.91667	0
																								sp|Q99MQ1|BICC1_MOUSE	Bicc1	Protein bicaudal C homolog 1 OS=Mus musculus GN=Bicc1 PE=1 SV=1	104.97	0	0	0	0	1	2	NF	NF	37000	37000	0	0	1
																								sp|O88552|CLD2_MOUSE	Cldn2	Claudin-2 OS=Mus musculus GN=Cldn2 PE=1 SV=1	24.47	1	1	0	0	1	1	300000	NF	130000	130000	2.30769	0	1
																								tr|Q9DBE7|Q9DBE7_MOUSE	Stau1	Double-stranded RNA-binding protein Staufen homolog 1 OS=Mus musculus GN=Stau1 PE=1 SV=1	54.13	0	0	0	0	1	1	NF	NF	100000	100000	0	0	1
																								tr|B2RQA7|B2RQA7_MOUSE	Ncapg	Ncapg protein OS=Mus musculus GN=Ncapg PE=2 SV=1	73.75	0	0	0	0	1	2	NF	NF	81000	81000	0	0	1
																								tr|Q1WWK3|Q1WWK3_MOUSE	Hist1h1b	Hist1h1b protein (Fragment) OS=Mus musculus GN=Hist1h1b PE=2 SV=1	22.43	0	0	1	1	1	1	NF	110000	160000	110000	0	1	1.45455
																								sp|Q99K85|SERC_MOUSE	Psat1	Phosphoserine aminotransferase OS=Mus musculus GN=Psat1 PE=1 SV=1	40.45	1	1	1	1	0	0	110000	250000	NF	110000	1	2.27273	0
																								sp|P61205|ARF3_MOUSE	Arf3	ADP-ribosylation factor 3 OS=Mus musculus GN=Arf3 PE=2 SV=2	20.59	1	1	1	1	0	0	46000	150000	NF	46000	1	3.26087	0
																								sp|P49722|PSA2_MOUSE	Psma2	Proteasome subunit alpha type-2 OS=Mus musculus GN=Psma2 PE=1 SV=3	25.91	1	1	1	1	0	0	24000	71000	NF	24000	1	2.95833	0
																								sp|Q6A0A2|LAR4B_MOUSE	Larp4b	La-related protein 4B OS=Mus musculus GN=Larp4b PE=1 SV=2	81.58	0	0	1	1	1	1	NF	87000	39000	39000	0	2.23077	1
																								sp|P62827|RAN_MOUSE	Ran	GTP-binding nuclear protein Ran OS=Mus musculus GN=Ran PE=1 SV=3	24.41	1	1	1	1	0	0	61000	130000	NF	61000	1	2.13115	0
																								sp|Q9CYL5|GAPR1_MOUSE	Glipr2	Golgi-associated plant pathogenesis-related protein 1 OS=Mus musculus GN=Glipr2 PE=1 SV=3	17.08	0	0	0	0	1	2	NF	NF	120000	120000	0	0	1
																								tr|P70355|P70355_MOUSE	Mela	Gag-Pol polyprotein OS=Mus musculus GN=Mela PE=2 SV=1	193.85	1	1	1	1	0	0	160000	530000	NF	160000	1	3.3125	0
																								sp|Q61792|LASP1_MOUSE	Lasp1	LIM and SH3 domain protein 1 OS=Mus musculus GN=Lasp1 PE=1 SV=1	29.98	1	1	0	0	0	0	300000	NF	NF	300000	1	0	0
																								sp|P35456|UPAR_MOUSE	Plaur	Urokinase plasminogen activator surface receptor OS=Mus musculus GN=Plaur PE=1 SV=1	35.4	1	1	0	0	0	0	190000	NF	NF	190000	1	0	0
																								sp|Q9ET43|CLD12_MOUSE	Cldn12	Claudin-12 OS=Mus musculus GN=Cldn12 PE=1 SV=2	26.98	1	1	1	1	0	0	58000	190000	NF	58000	1	3.27586	0
																								sp|Q9D8N0|EF1G_MOUSE	Eef1g	Elongation factor 1-gamma OS=Mus musculus GN=Eef1g PE=1 SV=3	50.03	0	0	1	1	0	0	NF	980000	NF	980000	0	1	0
																								IgG1_bovine		heavy chain constant region [Bos taurus]	35.83	1	1	0	0	1	1	360000	NF	130000	130000	2.76923	0	1
																								sp|P59242|CING_MOUSE	Cgn	Cingulin OS=Mus musculus GN=Cgn PE=1 SV=1	136.37	1	1	0	0	1	1	46000	NF	67000	46000	1	0	1.45652
																								sp|O09106|HDAC1_MOUSE	Hdac1	Histone deacetylase 1 OS=Mus musculus GN=Hdac1 PE=1 SV=1	55.04	1	1	0	0	1	1	130000	NF	58000	58000	2.24138	0	1
																								sp|P10400|POL1_MOUSE	Pol	Retrovirus-related Pol polyprotein (Fragment) OS=Mus musculus GN=Pol PE=2 SV=1	13.29	0	0	1	1	1	1	NF	410000	480000	410000	0	1	1.17073
																								sp|P07901|HS90A_MOUSE	Hsp90aa1	Heat shock protein HSP 90-alpha OS=Mus musculus GN=Hsp90aa1 PE=1 SV=4	84.73	1	1	1	1	0	0	270000	210000	NF	210000	1.28571	1	0
																								tr|Q9ES61|Q9ES61_MOUSE	Ms4a4b	Chandra protein OS=Mus musculus GN=Ms4a4b PE=2 SV=1	24.07	1	1	1	1	0	0	35000	190000	NF	35000	1	5.42857	0
																								sp|Q9JHS4|CLPX_MOUSE	Clpx	ATP-dependent Clp protease ATP-binding subunit clpX-like, mitochondrial OS=Mus musculus GN=Clpx PE=1 SV=2	69.19	1	1	0	0	1	1	180000	NF	150000	150000	1.2	0	1
																								sp|Q9JMC8|E41LB_MOUSE	Epb41l4b	Band 4.1-like protein 4B OS=Mus musculus GN=Epb41l4b PE=1 SV=2	59.53	1	1	1	1	0	0	74000	160000	NF	74000	1	2.16216	0
																								sp|P46660|AINX_MOUSE	Ina	Alpha-internexin OS=Mus musculus GN=Ina PE=1 SV=3	55.35	1	1	0	0	0	0	1000000	NF	NF	1000000	1	0	0
																								sp|P42580|NKX12_MOUSE	Nkx1-2	NK1 transcription factor-related protein 2 OS=Mus musculus GN=Nkx1-2 PE=1 SV=1	31.99	1	1	0	0	0	0	260000	NF	NF	260000	1	0	0
																								tr|Q14BZ1|Q14BZ1_MOUSE	9230110C19Rik	9230110C19Rik protein OS=Mus musculus GN=9230110C19Rik PE=2 SV=1	12.48	1	2	0	0	0	0	390000	NF	NF	390000	1	0	0
																								sp|Q62159|RHOC_MOUSE	Rhoc	Rho-related GTP-binding protein RhoC OS=Mus musculus GN=Rhoc PE=1 SV=2	21.99	0	0	1	1	0	0	NF	120000	NF	120000	0	1	0
																								sp|Q8C0C7|SYFA_MOUSE	Farsa	Phenylalanine--tRNA ligase alpha subunit OS=Mus musculus GN=Farsa PE=1 SV=1	57.56	0	0	0	0	1	1	NF	NF	80000	80000	0	0	1
																								sp|Q3TJ91|L2GL2_MOUSE	Llgl2	Lethal(2) giant larvae protein homolog 2 OS=Mus musculus GN=Llgl2 PE=1 SV=2	114.25	0	0	1	1	0	0	NF	97000	NF	97000	0	1	0
																								tr|E3VVQ8|E3VVQ8_MOUSE	Svil	Supervillin muscle-specific isoform OS=Mus musculus GN=Svil PE=2 SV=1	198.41	0	0	1	1	0	0	NF	310000	NF	310000	0	1	0
																								sp|Q9DC69|NDUA9_MOUSE	Ndufa9	NADH dehydrogenase [ubiquinone] 1 alpha subcomplex subunit 9, mitochondrial OS=Mus musculus GN=Ndufa9 PE=1 SV=2	42.5	0	0	0	0	1	1	NF	NF	18000	18000	0	0	1
																								sp|Q3UZ39|LRRF1_MOUSE	Lrrfip1	Leucine-rich repeat flightless-interacting protein 1 OS=Mus musculus GN=Lrrfip1 PE=1 SV=2	79.2	0	0	0	0	0	0	NF	NF	NF	0	0	0	0
																								sp|P70333|HNRH2_MOUSE	Hnrnph2	Heterogeneous nuclear ribonucleoprotein H2 OS=Mus musculus GN=Hnrnph2 PE=1 SV=1	49.25	0	0	0	0	1	1	NF	NF	55000	55000	0	0	1
																								sp|Q9D753|EXOS8_MOUSE	Exosc8	Exosome complex component RRP43 OS=Mus musculus GN=Exosc8 PE=1 SV=1	29.93	0	0	0	0	1	1	NF	NF	19000	19000	0	0	1
																								sp|Q9D880|TIM50_MOUSE	Timm50	Mitochondrial import inner membrane translocase subunit TIM50 OS=Mus musculus GN=Timm50 PE=1 SV=1	39.75	0	0	0	0	1	1	NF	NF	66000	66000	0	0	1
																								tr|Q9CVC4|Q9CVC4_MOUSE	2210011C24Rik	Putative uncharacterized protein (Fragment) OS=Mus musculus GN=2210011C24Rik PE=2 SV=2	13.92	1	1	0	0	0	0	65000	NF	NF	65000	1	0	0
																								sp|Q8K4L0|DDX54_MOUSE	Ddx54	ATP-dependent RNA helicase DDX54 OS=Mus musculus GN=Ddx54 PE=1 SV=1	97.69	0	0	1	1	0	0	NF	35000	NF	35000	0	1	0
																								sp|Q8BW10|NOB1_MOUSE	Nob1	RNA-binding protein NOB1 OS=Mus musculus GN=Nob1 PE=1 SV=1	45.44	0	0	0	0	1	1	NF	NF	54000	54000	0	0	1
																								sp|Q9DB85|RRP8_MOUSE	Rrp8	Ribosomal RNA-processing protein 8 OS=Mus musculus GN=Rrp8 PE=1 SV=1	51.03	0	0	0	0	1	1	NF	NF	120000	120000	0	0	1
																								sp|O35134|RPA1_MOUSE	Polr1a	DNA-directed RNA polymerase I subunit RPA1 OS=Mus musculus GN=Polr1a PE=1 SV=2	193.99	0	0	0	0	1	1	NF	NF	27000	27000	0	0	1
																								sp|Q6DIA2|EX3L4_MOUSE	Exoc3l4	Exocyst complex component 3-like protein 4 OS=Mus musculus GN=Exoc3l4 PE=1 SV=2	80.98	0	0	1	1	0	0	NF	200000	NF	200000	0	1	0
																								sp|P99029|PRDX5_MOUSE	Prdx5	Peroxiredoxin-5, mitochondrial OS=Mus musculus GN=Prdx5 PE=1 SV=2	21.88	0	0	1	1	0	0	NF	44000	NF	44000	0	1	0
																								sp|P17897|LYZ1_MOUSE	Lyz1	Lysozyme C-1 OS=Mus musculus GN=Lyz1 PE=1 SV=1	16.78	0	0	0	0	1	1	NF	NF	5900000	5900000	0	0	1
																								sp|Q9WUA3|PFKAP_MOUSE	Pfkp	ATP-dependent 6-phosphofructokinase, platelet type OS=Mus musculus GN=Pfkp PE=1 SV=1	85.4	0	0	0	0	1	1	NF	NF	100000	100000	0	0	1
																								sp|Q8QZY9|SF3B4_MOUSE	Sf3b4	Splicing factor 3B subunit 4 OS=Mus musculus GN=Sf3b4 PE=1 SV=1	44.33	0	0	0	0	1	1	NF	NF	200000	200000	0	0	1
																								sp|Q811D0|DLG1_MOUSE	Dlg1	Disks large homolog 1 OS=Mus musculus GN=Dlg1 PE=1 SV=1	100.06	0	0	1	1	0	0	NF	150000	NF	150000	0	1	0
																								sp|Q99JY0|ECHB_MOUSE	Hadhb	Trifunctional enzyme subunit beta, mitochondrial OS=Mus musculus GN=Hadhb PE=1 SV=1	51.35	0	0	1	1	0	0	NF	32000	NF	32000	0	1	0
																								sp|Q922J9|FACR1_MOUSE	Far1	Fatty acyl-CoA reductase 1 OS=Mus musculus GN=Far1 PE=1 SV=1	59.4	0	0	0	0	1	1	NF	NF	85000	85000	0	0	1
																								sp|Q8BGA5|KRR1_MOUSE	Krr1	KRR1 small subunit processome component homolog OS=Mus musculus GN=Krr1 PE=2 SV=1	43.51	0	0	0	0	1	1	NF	NF	33000	33000	0	0	1
																								sp|Q8VEE4|RFA1_MOUSE	Rpa1	Replication protein A 70 kDa DNA-binding subunit OS=Mus musculus GN=Rpa1 PE=1 SV=1	68.99	0	0	0	0	1	1	NF	NF	93000	93000	0	0	1
																								sp|O35218|CPSF2_MOUSE	Cpsf2	Cleavage and polyadenylation specificity factor subunit 2 OS=Mus musculus GN=Cpsf2 PE=1 SV=1	88.33	0	0	0	0	1	1	NF	NF	280000	280000	0	0	1
																								tr|E9QA15|E9QA15_MOUSE	Cald1	Caldesmon 1 OS=Mus musculus GN=Cald1 PE=1 SV=1	89.22	0	0	0	0	0	0	NF	NF	NF	0	0	0	0
																								sp|P58871|TB182_MOUSE	Tnks1bp1	182 kDa tankyrase-1-binding protein OS=Mus musculus GN=Tnks1bp1 PE=1 SV=2	181.71	1	1	0	0	0	0	63000	NF	NF	63000	1	0	0
																								sp|Q9JJE7|FADS3_MOUSE	Fads3	Fatty acid desaturase 3 OS=Mus musculus GN=Fads3 PE=2 SV=2	51.44	0	0	0	0	0	0	NF	NF	NF	0	0	0	0
																								sp|P59113|FERM1_MOUSE	Fermt1	Fermitin family homolog 1 OS=Mus musculus GN=Fermt1 PE=1 SV=4	76.89	0	0	1	1	0	0	NF	24000	NF	24000	0	1	0
																								sp|Q9CZI9|AEN_MOUSE	Aen	Apoptosis-enhancing nuclease OS=Mus musculus GN=Aen PE=2 SV=1	37.29	0	0	0	0	1	1	NF	NF	77000	77000	0	0	1
																								sp|P19182|IFRD1_MOUSE	Ifrd1	Interferon-related developmental regulator 1 OS=Mus musculus GN=Ifrd1 PE=1 SV=2	49.9	0	0	0	0	1	1	NF	NF	94000	94000	0	0	1
																								tr|Q547R0|Q547R0_MOUSE	Fmr1	Fragile X mental retardation protein FMRP OS=Mus musculus GN=Fmr1 PE=2 SV=1	66.23	0	0	0	0	1	1	NF	NF	98000	98000	0	0	1
																								sp|Q9D0D4|DIM1_MOUSE	Dimt1	Probable dimethyladenosine transferase OS=Mus musculus GN=Dimt1 PE=2 SV=1	35.25	0	0	0	0	1	1	NF	NF	130000	130000	0	0	1
																								sp|Q9JJ43|RFOX1_MOUSE	Rbfox1	RNA binding protein fox-1 homolog 1 OS=Mus musculus GN=Rbfox1 PE=1 SV=3	42.65	0	0	0	0	1	1	NF	NF	110000	110000	0	0	1
																								tr|Q3UTB4|Q3UTB4_MOUSE	AU040096	Putative uncharacterized protein OS=Mus musculus GN=AU040096 PE=2 SV=1	62.1	1	1	0	0	0	0	190000	NF	NF	190000	1	0	0
																								sp|Q8K1S3|UNC5B_MOUSE	Unc5b	Netrin receptor UNC5B OS=Mus musculus GN=Unc5b PE=1 SV=1	103.67	1	1	0	0	0	0	52000	NF	NF	52000	1	0	0
																								sp|Q99KJ8|DCTN2_MOUSE	Dctn2	Dynactin subunit 2 OS=Mus musculus GN=Dctn2 PE=1 SV=3	44.09	0	0	0	0	0	0	NF	NF	NF	0	0	0	0
																								sp|P54775|PRS6B_MOUSE	Psmc4	26S protease regulatory subunit 6B OS=Mus musculus GN=Psmc4 PE=1 SV=2	47.38	0	0	1	1	0	0	NF	44000	NF	44000	0	1	0
																								tr|A3KFU8|A3KFU8_MOUSE	Pabpc4	Polyadenylate-binding protein OS=Mus musculus GN=Pabpc4 PE=1 SV=1	70.62	0	0	0	0	1	1	NF	NF	330000	330000	0	0	1
																								sp|Q9CYR0|SSBP_MOUSE	Ssbp1	Single-stranded DNA-binding protein, mitochondrial OS=Mus musculus GN=Ssbp1 PE=1 SV=1	17.31	0	0	1	1	0	0	NF	51000	NF	51000	0	1	0
																								sp|Q9DBJ3|BI2L1_MOUSE	Baiap2l1	Brain-specific angiogenesis inhibitor 1-associated protein 2-like protein 1 OS=Mus musculus GN=Baiap2l1 PE=1 SV=1	57.15	0	0	1	1	0	0	NF	25000	NF	25000	0	1	0
																								tr|Q05CR3|Q05CR3_MOUSE	Plec	Plec1 protein (Fragment) OS=Mus musculus GN=Plec PE=2 SV=1	77.61	1	1	0	0	0	0	230000	NF	NF	230000	1	0	0
																								tr|A0A097PUD0|A0A097PUD0_MOUSE		Anti-dectin-1 15E2 light chain OS=Mus musculus PE=2 SV=1	25.6	0	0	0	0	1	1	NF	NF	140000	140000	0	0	1
																								sp|Q9D0M0|EXOS7_MOUSE	Exosc7	Exosome complex exonuclease RRP42 OS=Mus musculus GN=Exosc7 PE=1 SV=2	31.81	0	0	0	0	1	1	NF	NF	91000	91000	0	0	1
																								sp|P14733|LMNB1_MOUSE	Lmnb1	Lamin-B1 OS=Mus musculus GN=Lmnb1 PE=1 SV=3	66.74	0	0	1	1	0	0	NF	27000	NF	27000	0	1	0
																								sp|P52332|JAK1_MOUSE	Jak1	Tyrosine-protein kinase JAK1 OS=Mus musculus GN=Jak1 PE=1 SV=1	133.28	0	0	1	1	0	0	NF	18000	NF	18000	0	1	0
																								sp|P26041|MOES_MOUSE	Msn	Moesin OS=Mus musculus GN=Msn PE=1 SV=3	67.72	0	0	1	1	0	0	NF	120000	NF	120000	0	1	0
																								sp|Q3UK78|PCGF5_MOUSE	Pcgf5	Polycomb group RING finger protein 5 OS=Mus musculus GN=Pcgf5 PE=1 SV=1	29.64	1	1	0	0	0	0	130000	NF	NF	130000	1	0	0
																								sp|Q80U35|ARHGH_MOUSE	Arhgef17	Rho guanine nucleotide exchange factor 17 OS=Mus musculus GN=Arhgef17 PE=1 SV=2	221.53	0	0	1	1	0	0	NF	91000	NF	91000	0	1	0
																								tr|Q9CQ73|Q9CQ73_MOUSE	Pkp2	Plakophilin 2 OS=Mus musculus GN=Pkp2 PE=1 SV=1	88.05	0	0	1	1	0	0	NF	110000	NF	110000	0	1	0
																								sp|Q3UKC1|TAXB1_MOUSE	Tax1bp1	Tax1-binding protein 1 homolog OS=Mus musculus GN=Tax1bp1 PE=1 SV=2	93.57	0	0	1	1	0	0	NF	250000	NF	250000	0	1	0
																								sp|Q91XV3|BASP1_MOUSE	Basp1	Brain acid soluble protein 1 OS=Mus musculus GN=Basp1 PE=1 SV=3	22.07	0	0	1	1	0	0	NF	31000	NF	31000	0	1	0
																								sp|Q9CWZ3|RBM8A_MOUSE	Rbm8a	RNA-binding protein 8A OS=Mus musculus GN=Rbm8a PE=1 SV=4	19.88	0	0	0	0	1	1	NF	NF	75000	75000	0	0	1
																								sp|Q9CZ30|OLA1_MOUSE	Ola1	Obg-like ATPase 1 OS=Mus musculus GN=Ola1 PE=1 SV=1	44.7	0	0	1	1	0	0	NF	25000	NF	25000	0	1	0
																								sp|Q3UFM5|NOM1_MOUSE	Nom1	Nucleolar MIF4G domain-containing protein 1 OS=Mus musculus GN=Nom1 PE=1 SV=2	95.9	0	0	0	0	1	1	NF	NF	62000	62000	0	0	1
																								sp|O55135|IF6_MOUSE	Eif6	Eukaryotic translation initiation factor 6 OS=Mus musculus GN=Eif6 PE=1 SV=2	26.49	0	0	0	0	1	1	NF	NF	20000	20000	0	0	1
																								sp|Q8K2C9|HACD3_MOUSE	Hacd3	Very-long-chain (3R)-3-hydroxyacyl-CoA dehydratase 3 OS=Mus musculus GN=Hacd3 PE=1 SV=2	43.1	0	0	1	1	0	0	NF	96000	NF	96000	0	1	0
																								sp|Q9D3N8|GRTP1_MOUSE	Grtp1	Growth hormone-regulated TBC protein 1 OS=Mus musculus GN=Grtp1 PE=1 SV=1	40.6	0	0	1	1	0	0	NF	300000	NF	300000	0	1	0
																								sp|P84091|AP2M1_MOUSE	Ap2m1	AP-2 complex subunit mu OS=Mus musculus GN=Ap2m1 PE=1 SV=1	49.62	0	0	0	0	0	0	NF	NF	NF	0	0	0	0
																								sp|Q60749|KHDR1_MOUSE	Khdrbs1	KH domain-containing, RNA-binding, signal transduction-associated protein 1 OS=Mus musculus GN=Khdrbs1 PE=1 SV=2	48.34	0	0	0	0	0	0	NF	NF	NF	0	0	0	0
																								tr|F6R782|F6R782_MOUSE	Iqce	IQ domain-containing protein E (Fragment) OS=Mus musculus GN=Iqce PE=1 SV=1	42.95	0	0	1	1	0	0	NF	83000	NF	83000	0	1	0
																								tr|Q80TD1|Q80TD1_MOUSE	mKIAA1466	MKIAA1466 protein (Fragment) OS=Mus musculus GN=mKIAA1466 PE=2 SV=1	102.95	0	0	0	0	1	1	NF	NF	130000	130000	0	0	1
																								sp|P61222|ABCE1_MOUSE	Abce1	ATP-binding cassette sub-family E member 1 OS=Mus musculus GN=Abce1 PE=1 SV=1	67.27	0	0	0	0	1	1	NF	NF	19000	19000	0	0	1
																								sp|Q64213|SF01_MOUSE	Sf1	Splicing factor 1 OS=Mus musculus GN=Sf1 PE=1 SV=6	70.36	0	0	1	1	0	0	NF	36000	NF	36000	0	1	0
																								sp|Q9D287|SPF27_MOUSE	Bcas2	Pre-mRNA-splicing factor SPF27 OS=Mus musculus GN=Bcas2 PE=1 SV=1	26.11	0	0	0	0	1	1	NF	NF	83000	83000	0	0	1
																								sp|Q99NH0|ANR17_MOUSE	Ankrd17	Ankyrin repeat domain-containing protein 17 OS=Mus musculus GN=Ankrd17 PE=1 SV=2	274.04	0	0	0	0	1	1	NF	NF	12000	12000	0	0	1
																								sp|Q91WN1|DNJC9_MOUSE	Dnajc9	DnaJ homolog subfamily C member 9 OS=Mus musculus GN=Dnajc9 PE=1 SV=2	30.04	0	0	0	0	1	1	NF	NF	160000	160000	0	0	1
																								sp|P42125|ECI1_MOUSE	Eci1	Enoyl-CoA delta isomerase 1, mitochondrial OS=Mus musculus GN=Eci1 PE=1 SV=2	32.23	0	0	1	1	0	0	NF	51000	NF	51000	0	1	0
																								sp|Q99N43|KREM1_MOUSE	Kremen1	Kremen protein 1 OS=Mus musculus GN=Kremen1 PE=1 SV=2	51.64	0	0	1	1	0	0	NF	160000	NF	160000	0	1	0
																								sp|Q9CYX7|RRP15_MOUSE	Rrp15	RRP15-like protein OS=Mus musculus GN=Rrp15 PE=1 SV=2	31.04	0	0	0	0	1	1	NF	NF	230000	230000	0	0	1
																								sp|P01942|HBA_MOUSE	Hba	Hemoglobin subunit alpha OS=Mus musculus GN=Hba PE=1 SV=2	15.08	0	0	1	1	0	0	NF	350000	NF	350000	0	1	0
																								sp|Q9JIY2|HAKAI_MOUSE	Cbll1	E3 ubiquitin-protein ligase Hakai OS=Mus musculus GN=Cbll1 PE=1 SV=1	54.41	1	1	0	0	0	0	270000	NF	NF	270000	1	0	0
																								sp|P70279|SURF6_MOUSE	Surf6	Surfeit locus protein 6 OS=Mus musculus GN=Surf6 PE=1 SV=1	41.21	0	0	0	0	1	1	NF	NF	72000	72000	0	0	1
																								sp|P62996|TRA2B_MOUSE	Tra2b	Transformer-2 protein homolog beta OS=Mus musculus GN=Tra2b PE=1 SV=1	33.65	0	0	0	0	1	1	NF	NF	200000	200000	0	0	1
																								sp|Q9QY06|MYO9B_MOUSE	Myo9b	Unconventional myosin-IXb OS=Mus musculus GN=Myo9b PE=1 SV=2	238.69	0	0	0	0	1	1	NF	NF	54000	54000	0	0	1
																								sp|Q03145|EPHA2_MOUSE	Epha2	Ephrin type-A receptor 2 OS=Mus musculus GN=Epha2 PE=1 SV=3	108.78	0	0	0	0	1	1	NF	NF	53000	53000	0	0	1
																								sp|Q9D937|CK098_MOUSE		Uncharacterized protein C11orf98 homolog OS=Mus musculus PE=1 SV=1	14.09	0	0	0	0	1	1	NF	NF	97000	97000	0	0	1
																								sp|Q8BRV5|K1671_MOUSE	Kiaa1671	Uncharacterized protein KIAA1671 OS=Mus musculus GN=Kiaa1671 PE=2 SV=1	34.65	1	1	0	0	0	0	84000	NF	NF	84000	1	0	0
																								sp|P28660|NCKP1_MOUSE	Nckap1	Nck-associated protein 1 OS=Mus musculus GN=Nckap1 PE=1 SV=2	128.7	1	1	0	0	0	0	76000	NF	NF	76000	1	0	0
																								sp|O54962|BAF_MOUSE	Banf1	Barrier-to-autointegration factor OS=Mus musculus GN=Banf1 PE=1 SV=1	10.1	1	1	0	0	0	0	360000	NF	NF	360000	1	0	0
																								sp|P56960|EXOSX_MOUSE	Exosc10	Exosome component 10 OS=Mus musculus GN=Exosc10 PE=1 SV=2	100.88	0	0	0	0	1	1	NF	NF	70000	70000	0	0	1
																								sp|Q5SSK3|TEFM_MOUSE	Tefm	Transcription elongation factor, mitochondrial OS=Mus musculus GN=Tefm PE=1 SV=1	41.85	0	0	0	0	1	1	NF	NF	85000	85000	0	0	1
																								sp|Q9JIW9|RALB_MOUSE	Ralb	Ras-related protein Ral-B OS=Mus musculus GN=Ralb PE=1 SV=1	23.33	0	0	1	1	0	0	NF	360000	NF	360000	0	1	0
																								sp|P61750|ARF4_MOUSE	Arf4	ADP-ribosylation factor 4 OS=Mus musculus GN=Arf4 PE=1 SV=2	20.38	0	0	1	1	0	0	NF	89000	NF	89000	0	1	0
																								tr|Q99KC3|Q99KC3_MOUSE	Nop2	Nop2 protein OS=Mus musculus GN=Nop2 PE=2 SV=1	46.79	0	0	0	0	1	1	NF	NF	480000	480000	0	0	1
																								sp|P32233|DRG1_MOUSE	Drg1	Developmentally-regulated GTP-binding protein 1 OS=Mus musculus GN=Drg1 PE=1 SV=1	40.49	0	0	0	0	0	0	NF	NF	NF	0	0	0	0
																								sp|Q9EQH3|VPS35_MOUSE	Vps35	Vacuolar protein sorting-associated protein 35 OS=Mus musculus GN=Vps35 PE=1 SV=1	91.65	1	1	0	0	0	0	80000	NF	NF	80000	1	0	0
																								sp|Q8CGC6|RBM28_MOUSE	Rbm28	RNA-binding protein 28 OS=Mus musculus GN=Rbm28 PE=1 SV=4	84.16	0	0	0	0	1	1	NF	NF	200000	200000	0	0	1
																								sp|Q9CY58|PAIRB_MOUSE	Serbp1	Plasminogen activator inhibitor 1 RNA-binding protein OS=Mus musculus GN=Serbp1 PE=1 SV=2	44.69	0	0	0	0	1	1	NF	NF	30000	30000	0	0	1
																								sp|Q7TNP2|2AAB_MOUSE	Ppp2r1b	Serine/threonine-protein phosphatase 2A 65 kDa regulatory subunit A beta isoform OS=Mus musculus GN=Ppp2r1b PE=1 SV=2	65.89	0	0	1	1	0	0	NF	44000	NF	44000	0	1	0
																								sp|Q922B9|SSFA2_MOUSE	Ssfa2	Sperm-specific antigen 2 homolog OS=Mus musculus GN=Ssfa2 PE=1 SV=3	136.86	1	1	0	0	0	0	110000	NF	NF	110000	1	0	0
																								sp|P08113|ENPL_MOUSE	Hsp90b1	Endoplasmin OS=Mus musculus GN=Hsp90b1 PE=1 SV=2	92.42	1	1	0	0	0	0	350000	NF	NF	350000	1	0	0
																								sp|Q3UWW6|GA2L3_MOUSE	Gas2l3	GAS2-like protein 3 OS=Mus musculus GN=Gas2l3 PE=2 SV=1	74.19	0	0	0	0	1	1	NF	NF	43000	43000	0	0	1
																								sp|Q99MJ9|DDX50_MOUSE	Ddx50	ATP-dependent RNA helicase DDX50 OS=Mus musculus GN=Ddx50 PE=2 SV=1	82.12	0	0	0	0	1	1	NF	NF	78000	78000	0	0	1
																								sp|Q9D824|FIP1_MOUSE	Fip1l1	Pre-mRNA 3'-end-processing factor FIP1 OS=Mus musculus GN=Fip1l1 PE=1 SV=1	64.92	0	0	1	1	0	0	NF	82000	NF	82000	0	1	0
																								sp|Q62418|DBNL_MOUSE	Dbnl	Drebrin-like protein OS=Mus musculus GN=Dbnl PE=1 SV=2	48.67	1	1	0	0	0	0	61000	NF	NF	61000	1	0	0
																								sp|Q3TFK5|GPTC4_MOUSE	Gpatch4	G patch domain-containing protein 4 OS=Mus musculus GN=Gpatch4 PE=1 SV=1	46.53	0	0	0	0	1	1	NF	NF	66000	66000	0	0	1
																								sp|Q3TDQ1|STT3B_MOUSE	Stt3b	Dolichyl-diphosphooligosaccharide--protein glycosyltransferase subunit STT3B OS=Mus musculus GN=Stt3b PE=1 SV=2	93.19	1	1	0	0	0	0	200000	NF	NF	200000	1	0	0
																								tr|B9EKJ1|B9EKJ1_MOUSE	Sptan1	Spna2 protein OS=Mus musculus GN=Sptan1 PE=2 SV=1	285	1	1	0	0	0	0	640000	NF	NF	640000	1	0	0
																								sp|Q99KG5|LSR_MOUSE	Lsr	Lipolysis-stimulated lipoprotein receptor OS=Mus musculus GN=Lsr PE=1 SV=1	66.07	1	1	0	0	0	0	140000	NF	NF	140000	1	0	0
																								sp|Q8VI59|PCX3_MOUSE	Pcnx3	Pecanex-like protein 3 OS=Mus musculus GN=Pcnx3 PE=1 SV=2	221.43	1	1	0	0	0	0	150000	NF	NF	150000	1	0	0
																								sp|P62821|RAB1A_MOUSE	Rab1A	Ras-related protein Rab-1A OS=Mus musculus GN=Rab1A PE=1 SV=3	22.66	1	1	0	0	0	0	470000	NF	NF	470000	1	0	0
																								sp|Q9QXL2|KI21A_MOUSE	Kif21a	Kinesin-like protein KIF21A OS=Mus musculus GN=Kif21a PE=1 SV=2	186.42	0	0	1	1	0	0	NF	230000	NF	230000	0	1	0
																								sp|Q9DB77|QCR2_MOUSE	Uqcrc2	Cytochrome b-c1 complex subunit 2, mitochondrial OS=Mus musculus GN=Uqcrc2 PE=1 SV=1	48.21	0	0	0	0	1	1	NF	NF	47000	47000	0	0	1
																								sp|P62858|RS28_MOUSE	Rps28	40S ribosomal protein S28 OS=Mus musculus GN=Rps28 PE=1 SV=1	7.84	0	0	0	0	0	0	NF	NF	NF	0	0	0	0
																								sp|Q91VI7|RINI_MOUSE	Rnh1	Ribonuclease inhibitor OS=Mus musculus GN=Rnh1 PE=1 SV=1	49.78	1	1	0	0	0	0	19000	NF	NF	19000	1	0	0
																								sp|Q9WU62|INCE_MOUSE	Incenp	Inner centromere protein OS=Mus musculus GN=Incenp PE=1 SV=2	101.15	0	0	0	0	1	1	NF	NF	27000	27000	0	0	1
																								sp|Q9WUK4|RFC2_MOUSE	Rfc2	Replication factor C subunit 2 OS=Mus musculus GN=Rfc2 PE=1 SV=1	38.7	0	0	0	0	1	1	NF	NF	79000	79000	0	0	1
																								sp|Q3UX10|TBAL3_MOUSE	Tubal3	Tubulin alpha chain-like 3 OS=Mus musculus GN=Tubal3 PE=2 SV=2	49.96	0	0	0	0	1	1	NF	NF	190000	190000	0	0	1
																								sp|B1AY10|NFX1_MOUSE	Nfx1	Transcriptional repressor NF-X1 OS=Mus musculus GN=Nfx1 PE=1 SV=1	123.73	0	0	0	0	1	1	NF	NF	90000	90000	0	0	1
																								sp|Q9CQS2|NOP10_MOUSE	Nop10	H/ACA ribonucleoprotein complex subunit 3 OS=Mus musculus GN=Nop10 PE=3 SV=1	7.7	0	0	1	1	0	0	NF	290000	NF	290000	0	1	0
																								sp|Q8VDM6|HNRL1_MOUSE	Hnrnpul1	Heterogeneous nuclear ribonucleoprotein U-like protein 1 OS=Mus musculus GN=Hnrnpul1 PE=1 SV=1	95.94	0	0	1	1	0	0	NF	190000	NF	190000	0	1	0
																								sp|Q9WTQ8|TIM23_MOUSE	Timm23	Mitochondrial import inner membrane translocase subunit Tim23 OS=Mus musculus GN=Timm23 PE=1 SV=1	21.96	0	0	1	1	0	0	NF	150000	NF	150000	0	1	0
																								sp|Q80UU2|RPP38_MOUSE	Rpp38	Ribonuclease P protein subunit p38 OS=Mus musculus GN=Rpp38 PE=1 SV=1	31.11	0	0	0	0	1	1	NF	NF	34000	34000	0	0	1
																								sp|P58468|F207A_MOUSE	Fam207a	Protein FAM207A OS=Mus musculus GN=Fam207a PE=1 SV=1	24.8	0	0	0	0	1	1	NF	NF	140000	140000	0	0	1
																								sp|Q9WU78|PDC6I_MOUSE	Pdcd6ip	Programmed cell death 6-interacting protein OS=Mus musculus GN=Pdcd6ip PE=1 SV=3	95.96	0	0	1	1	0	0	NF	150000	NF	150000	0	1	0
																								sp|Q8R3N1|NOP14_MOUSE	Nop14	Nucleolar protein 14 OS=Mus musculus GN=Nop14 PE=1 SV=2	98.71	0	0	0	0	1	1	NF	NF	28000	28000	0	0	1
																								sp|Q9CQF0|RM11_MOUSE	Mrpl11	39S ribosomal protein L11, mitochondrial OS=Mus musculus GN=Mrpl11 PE=1 SV=1	20.67	0	0	0	0	1	1	NF	NF	80000	80000	0	0	1
																								sp|P23116|EIF3A_MOUSE	Eif3a	Eukaryotic translation initiation factor 3 subunit A OS=Mus musculus GN=Eif3a PE=1 SV=5	161.84	0	0	1	1	0	0	NF	120000	NF	120000	0	1	0
																								sp|Q9R1P1|PSB3_MOUSE	Psmb3	Proteasome subunit beta type-3 OS=Mus musculus GN=Psmb3 PE=1 SV=1	22.95	0	0	0	0	1	1	NF	NF	59000	59000	0	0	1
																								tr|A0T1J8|A0T1J8_MOUSE	Lmo7	LIM domain only 7 OS=Mus musculus GN=Lmo7 PE=2 SV=1	192.44	0	0	0	0	1	1	NF	NF	51000	51000	0	0	1
																								sp|Q9QUR6|PPCE_MOUSE	Prep	Prolyl endopeptidase OS=Mus musculus GN=Prep PE=1 SV=1	80.7	1	1	0	0	0	0	120000	NF	NF	120000	1	0	0
																								sp|O70305|ATX2_MOUSE	Atxn2	Ataxin-2 OS=Mus musculus GN=Atxn2 PE=1 SV=1	136.4	0	0	0	0	1	1	NF	NF	37000	37000	0	0	1
																								sp|Q8CIP4|MARK4_MOUSE	Mark4	MAP/microtubule affinity-regulating kinase 4 OS=Mus musculus GN=Mark4 PE=1 SV=1	82.59	0	0	0	0	1	1	NF	NF	250000	250000	0	0	1
																								sp|Q9Z2U0|PSA7_MOUSE	Psma7	Proteasome subunit alpha type-7 OS=Mus musculus GN=Psma7 PE=1 SV=1	27.84	1	1	0	0	0	0	73000	NF	NF	73000	1	0	0
																								sp|Q9CRA8|EXOS5_MOUSE	Exosc5	Exosome complex component RRP46 OS=Mus musculus GN=Exosc5 PE=1 SV=1	25.18	0	0	0	0	1	1	NF	NF	64000	64000	0	0	1
																								sp|Q8BXA0|LRFN5_MOUSE	Lrfn5	Leucine-rich repeat and fibronectin type-III domain-containing protein 5 OS=Mus musculus GN=Lrfn5 PE=1 SV=1	79.32	0	0	1	1	0	0	NF	840000	NF	840000	0	1	0
																								sp|Q5SWD9|TSR1_MOUSE	Tsr1	Pre-rRNA-processing protein TSR1 homolog OS=Mus musculus GN=Tsr1 PE=1 SV=1	92.05	0	0	0	0	1	1	NF	NF	13000	13000	0	0	1
																								sp|P80314|TCPB_MOUSE	Cct2	T-complex protein 1 subunit beta OS=Mus musculus GN=Cct2 PE=1 SV=4	57.44	0	0	1	1	0	0	NF	61000	NF	61000	0	1	0
																								sp|Q99JR5|TINAL_MOUSE	Tinagl1	Tubulointerstitial nephritis antigen-like OS=Mus musculus GN=Tinagl1 PE=1 SV=1	52.63	0	0	0	0	0	0	NF	NF	NF	0	0	0	0
																								sp|Q99K48|NONO_MOUSE	Nono	Non-POU domain-containing octamer-binding protein OS=Mus musculus GN=Nono PE=1 SV=3	54.51	0	0	0	0	1	1	NF	NF	190000	190000	0	0	1
																								sp|Q99J83|ATG5_MOUSE	Atg5	Autophagy protein 5 OS=Mus musculus GN=Atg5 PE=1 SV=1	32.38	0	0	1	1	0	0	NF	200000	NF	200000	0	1	0
																								sp|Q9D7Z3|NOL7_MOUSE	Nol7	Nucleolar protein 7 OS=Mus musculus GN=Nol7 PE=1 SV=1	28.95	0	0	0	0	1	1	NF	NF	24000	24000	0	0	1
																								sp|P61327|MGN_MOUSE	Magoh	Protein mago nashi homolog OS=Mus musculus GN=Magoh PE=2 SV=1	17.15	0	0	0	0	1	1	NF	NF	54000	54000	0	0	1
																								sp|Q61024|ASNS_MOUSE	Asns	Asparagine synthetase [glutamine-hydrolyzing] OS=Mus musculus GN=Asns PE=1 SV=3	64.24	1	1	0	0	0	0	42000	NF	NF	42000	1	0	0
																								sp|P35441|TSP1_MOUSE	Thbs1	Thrombospondin-1 OS=Mus musculus GN=Thbs1 PE=1 SV=1	129.56	0	0	0	0	0	0	NF	NF	NF	0	0	0	0
																								tr|D3Z5I1|D3Z5I1_MOUSE	Zc3hav1	Zinc finger CCCH-type antiviral protein 1 OS=Mus musculus GN=Zc3hav1 PE=1 SV=1	112.46	0	0	0	0	1	1	NF	NF	57000	57000	0	0	1
																								sp|P11881|ITPR1_MOUSE	Itpr1	Inositol 1,4,5-trisphosphate receptor type 1 OS=Mus musculus GN=Itpr1 PE=1 SV=2	312.97	0	0	1	1	0	0	NF	53000	NF	53000	0	1	0
																								tr|B2RSU6|B2RSU6_MOUSE	Cgnl1	Cingulin-like 1 OS=Mus musculus GN=Cgnl1 PE=1 SV=1	148.08	0	0	1	1	0	0	NF	460000	NF	460000	0	1	0
																								sp|Q9Z130|HNRDL_MOUSE	Hnrnpdl	Heterogeneous nuclear ribonucleoprotein D-like OS=Mus musculus GN=Hnrnpdl PE=1 SV=1	33.54	0	0	0	0	1	1	NF	NF	110000	110000	0	0	1
																								sp|Q9CQW5|LEG2_MOUSE	Lgals2	Galectin-2 OS=Mus musculus GN=Lgals2 PE=1 SV=1	14.87	1	1	0	0	0	0	400000	NF	NF	400000	1	0	0
																								sp|P62305|RUXE_MOUSE	Snrpe	Small nuclear ribonucleoprotein E OS=Mus musculus GN=Snrpe PE=1 SV=1	10.8	0	0	0	0	1	1	NF	NF	65000	65000	0	0	1
																								sp|Q91W92|BORG5_MOUSE	Cdc42ep1	Cdc42 effector protein 1 OS=Mus musculus GN=Cdc42ep1 PE=1 SV=1	43.07	0	0	0	0	1	1	NF	NF	100000	100000	0	0	1
																								sp|P45376|ALDR_MOUSE	Akr1b1	Aldose reductase OS=Mus musculus GN=Akr1b1 PE=1 SV=3	35.71	1	1	0	0	0	0	130000	NF	NF	130000	1	0	0
																								sp|Q8CCS6|PABP2_MOUSE	Pabpn1	Polyadenylate-binding protein 2 OS=Mus musculus GN=Pabpn1 PE=1 SV=3	32.28	0	0	0	0	1	1	NF	NF	92000	92000	0	0	1
																								sp|Q5RJG1|NOL10_MOUSE	Nol10	Nucleolar protein 10 OS=Mus musculus GN=Nol10 PE=2 SV=1	80.03	0	0	0	0	1	1	NF	NF	78000	78000	0	0	1
																								sp|P32883|RASK_MOUSE	Kras	GTPase KRas OS=Mus musculus GN=Kras PE=1 SV=1	21.64	0	0	1	1	0	0	NF	690000	NF	690000	0	1	0
																								sp|Q62523|ZYX_MOUSE	Zyx	Zyxin OS=Mus musculus GN=Zyx PE=1 SV=2	60.51	0	0	0	0	0	0	NF	NF	NF	0	0	0	0
																								sp|Q8CGC4|LS14B_MOUSE	Lsm14b	Protein LSM14 homolog B OS=Mus musculus GN=Lsm14b PE=1 SV=3	42.28	0	0	0	0	1	1	NF	NF	110000	110000	0	0	1
																								sp|Q8C3M9|CB080_MOUSE		Uncharacterized protein C2orf80 homolog OS=Mus musculus PE=2 SV=1	25.75	1	1	0	0	0	0	220000	NF	NF	220000	1	0	0
																								sp|Q91YT7|YTHD2_MOUSE	Ythdf2	YTH domain-containing family protein 2 OS=Mus musculus GN=Ythdf2 PE=1 SV=1	62.24	0	0	0	0	1	1	NF	NF	150000	150000	0	0	1
																								sp|P52432|RPAC1_MOUSE	Polr1c	DNA-directed RNA polymerases I and III subunit RPAC1 OS=Mus musculus GN=Polr1c PE=1 SV=3	39.08	0	0	0	0	1	1	NF	NF	100000	100000	0	0	1
																								sp|P63330|PP2AA_MOUSE	Ppp2ca	Serine/threonine-protein phosphatase 2A catalytic subunit alpha isoform OS=Mus musculus GN=Ppp2ca PE=1 SV=1	35.59	0	0	1	1	0	0	NF	190000	NF	190000	0	1	0
																								sp|Q9R112|SQOR_MOUSE	Sqor	Sulfide:quinone oxidoreductase, mitochondrial OS=Mus musculus GN=Sqor PE=1 SV=3	50.25	1	1	0	0	0	0	110000	NF	NF	110000	1	0	0
																								sp|Q8R322|GLE1_MOUSE	Gle1	Nucleoporin GLE1 OS=Mus musculus GN=Gle1 PE=1 SV=2	79.52	0	0	0	0	0	0	NF	NF	NF	0	0	0	0
																								sp|Q78ZA7|NP1L4_MOUSE	Nap1l4	Nucleosome assembly protein 1-like 4 OS=Mus musculus GN=Nap1l4 PE=1 SV=1	42.65	0	0	0	0	0	0	NF	NF	NF	0	0	0	0
																								sp|Q61411|RASH_MOUSE	Hras	GTPase HRas OS=Mus musculus GN=Hras PE=1 SV=2	21.28	1	1	0	0	0	0	210000	NF	NF	210000	1	0	0
																								sp|P14211|CALR_MOUSE	Calr	Calreticulin OS=Mus musculus GN=Calr PE=1 SV=1	47.96	0	0	1	1	0	0	NF	170000	NF	170000	0	1	0
																								sp|O08807|PRDX4_MOUSE	Prdx4	Peroxiredoxin-4 OS=Mus musculus GN=Prdx4 PE=1 SV=1	31.03	0	0	1	1	0	0	NF	220000	NF	220000	0	1	0
																								sp|Q3UMT1|PP12C_MOUSE	Ppp1r12c	Protein phosphatase 1 regulatory subunit 12C OS=Mus musculus GN=Ppp1r12c PE=1 SV=1	84.63	0	0	1	1	0	0	NF	110000	NF	110000	0	1	0
																								tr|Q3TME9|Q3TME9_MOUSE	Fer	Putative uncharacterized protein (Fragment) OS=Mus musculus GN=Fer PE=2 SV=1	45.04	0	0	1	1	0	0	NF	1200000	NF	1200000	0	1	0
																								sp|Q9ESV0|DDX24_MOUSE	Ddx24	ATP-dependent RNA helicase DDX24 OS=Mus musculus GN=Ddx24 PE=1 SV=2	96.37	0	0	0	0	1	1	NF	NF	22000	22000	0	0	1
																								sp|Q9QZE5|COPG1_MOUSE	Copg1	Coatomer subunit gamma-1 OS=Mus musculus GN=Copg1 PE=1 SV=1	97.45	0	0	0	0	1	1	NF	NF	22000	22000	0	0	1
																								tr|Q3U804|Q3U804_MOUSE	Actb	Putative uncharacterized protein OS=Mus musculus GN=Actb PE=2 SV=1	41.77	1	1	0	0	0	0	120000	NF	NF	120000	1	0	0
																								tr|G3UZ48|G3UZ48_MOUSE	Syncrip	Heterogeneous nuclear ribonucleoprotein Q OS=Mus musculus GN=Syncrip PE=1 SV=1	52.03	0	0	0	0	1	1	NF	NF	110000	110000	0	0	1
																								sp|Q61171|PRDX2_MOUSE	Prdx2	Peroxiredoxin-2 OS=Mus musculus GN=Prdx2 PE=1 SV=3	21.77	0	0	0	0	1	1	NF	NF	220000	220000	0	0	1
																								sp|Q9D0F6|RFC5_MOUSE	Rfc5	Replication factor C subunit 5 OS=Mus musculus GN=Rfc5 PE=1 SV=1	38.07	0	0	0	0	1	1	NF	NF	100000	100000	0	0	1
																								sp|P02088|HBB1_MOUSE	Hbb-b1	Hemoglobin subunit beta-1 OS=Mus musculus GN=Hbb-b1 PE=1 SV=2	15.83	0	0	1	1	0	0	NF	330000	NF	330000	0	1	0
																								sp|Q9CQ71|RFA3_MOUSE	Rpa3	Replication protein A 14 kDa subunit OS=Mus musculus GN=Rpa3 PE=1 SV=1	13.57	0	0	1	1	0	0	NF	120000	NF	120000	0	1	0
																								tr|E9QNF5|E9QNF5_MOUSE	Fmr1	Synaptic functional regulator FMR1 OS=Mus musculus GN=Fmr1 PE=1 SV=1	66.68	0	0	0	0	1	1	NF	NF	260000	260000	0	0	1
																								sp|P61965|WDR5_MOUSE	Wdr5	WD repeat-containing protein 5 OS=Mus musculus GN=Wdr5 PE=1 SV=1	36.57	1	1	0	0	0	0	140000	NF	NF	140000	1	0	0
																								sp|P70208|PLXA3_MOUSE	Plxna3	Plexin-A3 OS=Mus musculus GN=Plxna3 PE=1 SV=2	207.83	0	0	0	0	1	1	NF	NF	150000	150000	0	0	1
																								sp|A2BDX3|MOCS3_MOUSE	Mocs3	Adenylyltransferase and sulfurtransferase MOCS3 OS=Mus musculus GN=Mocs3 PE=1 SV=1	49.34	0	0	0	0	1	1	NF	NF	1100000	1100000	0	0	1
																								sp|E9Q0C6|K1210_MOUSE	Kiaa1210	Acrosomal protein KIAA1210 OS=Mus musculus GN=Kiaa1210 PE=1 SV=1	180.92	0	0	0	0	1	1	NF	NF	310000	310000	0	0	1
																								sp|O54946|DNJB6_MOUSE	Dnajb6	DnaJ homolog subfamily B member 6 OS=Mus musculus GN=Dnajb6 PE=1 SV=4	39.78	0	0	0	0	1	1	NF	NF	92000	92000	0	0	1
																								sp|P62196|PRS8_MOUSE	Psmc5	26S protease regulatory subunit 8 OS=Mus musculus GN=Psmc5 PE=1 SV=1	45.6	0	0	0	0	1	1	NF	NF	9800	9800	0	0	1
																								sp|Q8JZX4|SPF45_MOUSE	Rbm17	Splicing factor 45 OS=Mus musculus GN=Rbm17 PE=1 SV=1	45.28	0	0	0	0	1	1	NF	NF	110000	110000	0	0	1
																								sp|P97326|CADH6_MOUSE	Cdh6	Cadherin-6 OS=Mus musculus GN=Cdh6 PE=1 SV=2	88.3	1	1	0	0	0	0	68000	NF	NF	68000	1	0	0
																								sp|Q8VCG3|WDR74_MOUSE	Wdr74	WD repeat-containing protein 74 OS=Mus musculus GN=Wdr74 PE=2 SV=1	42.61	0	0	0	0	1	1	NF	NF	52000	52000	0	0	1
																								sp|P49718|MCM5_MOUSE	Mcm5	DNA replication licensing factor MCM5 OS=Mus musculus GN=Mcm5 PE=1 SV=1	82.29	0	0	0	0	1	1	NF	NF	45000	45000	0	0	1
																								sp|Q9JHU4|DYHC1_MOUSE	Dync1h1	Cytoplasmic dynein 1 heavy chain 1 OS=Mus musculus GN=Dync1h1 PE=1 SV=2	531.71	0	0	0	0	1	1	NF	NF	43000	43000	0	0	1
																								sp|P60843|IF4A1_MOUSE	Eif4a1	Eukaryotic initiation factor 4A-I OS=Mus musculus GN=Eif4a1 PE=1 SV=1	46.12	1	1	0	0	0	0	130000	NF	NF	130000	1	0	0
																								tr|D3Z0M9|D3Z0M9_MOUSE	Ddx23	DEAD (Asp-Glu-Ala-Asp) box polypeptide 23 OS=Mus musculus GN=Ddx23 PE=1 SV=1	95.44	0	0	0	0	1	1	NF	NF	46000	46000	0	0	1
																								sp|Q6P1B1|XPP1_MOUSE	Xpnpep1	Xaa-Pro aminopeptidase 1 OS=Mus musculus GN=Xpnpep1 PE=1 SV=1	69.55	1	1	0	0	0	0	49000	NF	NF	49000	1	0	0
																								sp|Q9CPT5|NOP16_MOUSE	Nop16	Nucleolar protein 16 OS=Mus musculus GN=Nop16 PE=1 SV=1	21.13	0	0	0	0	1	1	NF	NF	28000	28000	0	0	1
																								sp|P53657|KPYR_MOUSE	Pklr	Pyruvate kinase PKLR OS=Mus musculus GN=Pklr PE=1 SV=1	62.27	1	1	0	0	0	0	200000	NF	NF	200000	1	0	0
																								tr|Q61977|Q61977_MOUSE		Env polypeptide (Fragment) OS=Mus musculus PE=4 SV=1	12.81	0	0	0	0	0	0	NF	NF	NF	0	0	0	0
																								sp|Q8CFI0|NED4L_MOUSE	Nedd4l	E3 ubiquitin-protein ligase NEDD4-like OS=Mus musculus GN=Nedd4l PE=1 SV=2	115.35	1	1	0	0	0	0	90000	NF	NF	90000	1	0	0
																								sp|Q8CFE5|BTBD7_MOUSE	Btbd7	BTB/POZ domain-containing protein 7 OS=Mus musculus GN=Btbd7 PE=2 SV=1	126.16	0	0	0	0	1	1	NF	NF	570000	570000	0	0	1
																								sp|Q8C9S8|ATG4A_MOUSE	Atg4a	Cysteine protease ATG4A OS=Mus musculus GN=Atg4a PE=2 SV=2	45.07	0	0	0	0	1	1	NF	NF	190000	190000	0	0	1
																								sp|Q9WU65|GLPK2_MOUSE	Gk2	Glycerol kinase 2 OS=Mus musculus GN=Gk2 PE=1 SV=1	60.59	1	1	0	0	0	0	1500000	NF	NF	1500000	1	0	0
																								tr|F7C9P2|F7C9P2_MOUSE	Fbxw25	F-box and WD-40 domain protein 25 OS=Mus musculus GN=Fbxw25 PE=4 SV=4	53.3	0	0	0	0	0	0	NF	NF	NF	0	0	0	0
																								sp|P21981|TGM2_MOUSE	Tgm2	Protein-glutamine gamma-glutamyltransferase 2 OS=Mus musculus GN=Tgm2 PE=1 SV=4	77.01	0	0	0	0	0	0	NF	NF	NF	0	0	0	0
																								tr|E9Q8X5|E9Q8X5_MOUSE	Zbtb10	Zinc finger and BTB domain-containing 10 OS=Mus musculus GN=Zbtb10 PE=1 SV=1	93.99	0	0	0	0	1	1	NF	NF	88000	88000	0	0	1
																								sp|Q9JJT0|RCL1_MOUSE	Rcl1	RNA 3'-terminal phosphate cyclase-like protein OS=Mus musculus GN=Rcl1 PE=2 SV=1	40.81	0	0	0	0	1	1	NF	NF	89000	89000	0	0	1
																								sp|P48455|PP2BC_MOUSE	Ppp3cc	Serine/threonine-protein phosphatase 2B catalytic subunit gamma isoform OS=Mus musculus GN=Ppp3cc PE=1 SV=1	58.66	1	1	0	0	0	0	91000	NF	NF	91000	1	0	0
																								sp|Q8R4H9|ZNT5_MOUSE	Slc30a5	Zinc transporter 5 OS=Mus musculus GN=Slc30a5 PE=1 SV=1	83.72	1	1	0	0	0	0	67000	NF	NF	67000	1	0	0
																								tr|A2ACT7|A2ACT7_MOUSE	Col9a3	Collagen, type IX, alpha 3 OS=Mus musculus GN=Col9a3 PE=1 SV=1	63.44	0	0	0	0	0	0	NF	NF	NF	0	0	0	0
																								sp|Q8R089|FBRS_MOUSE	Fbrs	Probable fibrosin-1 OS=Mus musculus GN=Fbrs PE=1 SV=2	49.01	1	1	0	0	0	0	130000	NF	NF	130000	1	0	0
																								sp|Q8VE97|SRSF4_MOUSE	Srsf4	Serine/arginine-rich splicing factor 4 OS=Mus musculus GN=Srsf4 PE=2 SV=1	55.95	0	0	0	0	1	1	NF	NF	140000	140000	0	0	1
																								sp|Q8C3F2|F120C_MOUSE	Fam120c	Constitutive coactivator of PPAR-gamma-like protein 2 OS=Mus musculus GN=Fam120c PE=1 SV=3	119.64	0	0	0	0	1	1	NF	NF	39000	39000	0	0	1
																								sp|P14432|HA1T_MOUSE	H2-T3	H-2 class I histocompatibility antigen, TLA(B) alpha chain OS=Mus musculus GN=H2-T3 PE=1 SV=2	43.45	0	0	0	0	1	1	NF	NF	490000	490000	0	0	1
																								sp|Q3TY86|AIFM3_MOUSE	Aifm3	Apoptosis-inducing factor 3 OS=Mus musculus GN=Aifm3 PE=1 SV=1	66.75	1	1	0	0	0	0	180000	NF	NF	180000	1	0	0
																								sp|Q3TLH4|PRC2C_MOUSE	Prrc2c	Protein PRRC2C OS=Mus musculus GN=Prrc2c PE=1 SV=3	310.7	0	0	0	0	1	1	NF	NF	76000	76000	0	0	1
																								sp|Q9WUI1|MK11_MOUSE	Mapk11	Mitogen-activated protein kinase 11 OS=Mus musculus GN=Mapk11 PE=1 SV=2	41.37	0	0	0	0	1	1	NF	NF	110000	110000	0	0	1
																								sp|O70250|PGAM2_MOUSE	Pgam2	Phosphoglycerate mutase 2 OS=Mus musculus GN=Pgam2 PE=1 SV=3	28.81	1	1	0	0	0	0	78000	NF	NF	78000	1	0	0
