# Supplementary material for: The RNA-binding protein PCBP1 modulates transcription by recruiting the G-quadruplex-specific helicase DHX9
Source: J Biol Chem. 2024 Sep 27;300(11):107830. doi: 10.1016/j.jbc.2024.107830 (PMC11538862; doi:10.1016/j.jbc.2024.107830)
Supplement: Table S3 [file mmc4.xlsx]

## Sheet: Sheet1
RT-qPCR primers
Target	Forward	Reverse
CDKN1A	GTCACTGTCTTGTACCCTTGTG	CGGCGTTTGGAGTGGTAGAAA
VCAN	GTAACCCATGCGCTACATAAAGT	GGCAAAGTAGGCATCGTTGAAA
DYSF	AAGAACAGCGTGAACCCTGTA	CCTCTCGGAGTGGGACCTT
MUC5B	CCCGTGTTGTCATCAAGGC	CAGGTCTGGTTGGCGTATTTG
CPLX2	GAGGAGCGTAAGGCCAAGC	CCGGGCAGGTATTTGAGCA
RAP1GAP	GAGGAGGACTACATTCCATACCC	GCTGGTGATTTCGTGGTTGG
PCBP1	CCACGTAACGAGCCCAACT	CCCTCCGAGATGTTGATCCG
NDRG1	CTCCTGCAAGAGTTTGATGTCC	TCATGCCGATGTCATGGTAGG
CSF1	TGGCGAGCAGGAGTATCAC	AGGTCTCCATCTGACTGTCAAT
BNIP3	CAGGGCTCCTGGGTAGAACT	CTACTCCGTCCAGACTCATGC
GAPDH	TGATGACATCAAGAAGGTGGTGAAG	TCCTTGGAGGCCATGTGGGCCAT
ACTB	AGCACAGAGCCTCGCCTTT	CGGCGATATCATCATCCAT
mouse primers
Pcbp1	CTGACTGGGCCTACCAATGC	GCCGTACTGTTGGTCATGGA
Cdkn1a	TCCACAGCGATATCCAGACA	GGACATCACCAGGATTGGAC
Csf1	GTGTCAGAACACTGTAGCCAC	TCAAAGGCAATCTGGCATGAAG
Ndrg1	ATGTCCCGAGAGCTACATGAC	CCTGCTCCTGAACATCGAACT
Bnip3	TCCTGGGTAGAACTGCACTTC	GCTGGGCATCCAACAGTATTT
Actb	AGCTCCTTCGTTGCCGGTCC	TCGGTGAGCAGCACAGGGTG
chIP-PCR primers
Target	Forward	Reverse
CDKN1A	GTTTTCGTTGCTCCCGTCTA	CTCTTGTGCCGTCTCTGACA
VCAN	CGAGCAGAGCGATGTTACTG	AGGGTTCATTCACAGGCTCC
DYSF	ACTCCAGGCTTCTCTTAGGG	GATCTCGCTCTTGGACAGGA
MUC5B	TCTGACAGAGACCCTCCCTG	CCTTGTGTTTTGGCCTGTGT
CPLX2	ATCAGCTGAGCAACTCCAGT	AACTGTGAAATGGCCCCTCT
VCAN(G4 neg)	TCGCCAAACCCATCCTGA	TCTCCCTGATGTACTGCTCTT
DYSF (G4 neg)	GCACAGGAGGCCTTTGGATA	ACAGCATCCAAGTGACTCCA
MUC5B (G4 neg)	ATAGCCTGGCATGTTCTGGG	AGTCGTACTGGCCTCCTTTC
CPLX2 (G4 neg)	CCCACCCAGCAGAAGAGATA	ATGCCCTTTAATCCCCAGGT
CSF1	GCCTCTGGAGTGTGTGTGTC	CCCAGGCAAACTTTCACTTT
NDRG1	CACTGTGACACACCCTGGAC	GGGTTGGTAGAGGTGAGTGG
BNIP3	TGAGGACGTGCAGGGAAG	CGGGCAGACTCTTTCGACT
EMSA
consensus	yccycTCCCYTCCCCTCCCCyTyc
y=C	cccccTCCCcTCCCCTCCCCcTcc
y=T	tcctcTCCCtTCCCCTCCCCtTtc
mutant	tcctcTCtCtTCtCtTCtCttTtc
Telo(C)	TAACCCTAACCCTAACCCTAACCCTAACCCTAA
CDKN1A	CCCCGGTCCCCTCCCATTCTCCCCCTCCCC
DYSF	CCCGGAGCCCTAGTCCAGCCCCC
DYSF-G	GGGGGCTGGACTAGGGCTCCGGG
VCAN	CCCCACCCCCATTTCCCCGCCCCC
VCAN-G	GGGGGCGGGGAAATGGGGGTGGGG
MUC5B	CCCTTTACCCTTGGCCCTGTCTGCCC
MUC5B-G	GGGCAGACAGGGCCAAGGGTAAAGGG
CPLX2	CCCTCTCTCCCTCCCTCCC
CPLX2-G	GGGAGGGAGGGAGAGAGGG
